# Supplementary material for: TYROBP, TLR4 and ITGAM regulated macrophages polarization and immune checkpoints expression in osteosarcoma
Source: Sci Rep. 2021 Sep 29;11:19315. doi: 10.1038/s41598-021-98637-x (PMC8481262; doi:10.1038/s41598-021-98637-x)
Supplement: Supplementary file 5 — Supplementary Information 1. [file 41598_2021_98637_MOESM5_ESM.xlsx]

## Sheet: Sheet 1
ONTOLOGY	ID	Description	GeneRatio	BgRatio	pvalue	p.adjust	qvalue	geneID	Count
BP	GO:0000187	activation of MAPK activity	7/273	152/18670	0.00710305	0.0317913	0.0224203	IGF1/C5AR1/FPR1/CD74/TLR4/IL1B/CD40LG	7
BP	GO:0001505	regulation of neurotransmitter levels	13/273	355/18670	0.0022889	0.0119133	0.00840169	GAD1/ITGB2/AIF1/CD34/SDS/IL10/SIRPA/CLEC7A/TLR4/IL1B/CX3CR1/PDE1B/TLR2	13
BP	GO:0001516	prostaglandin biosynthetic process	4/273	28/18670	0.00069441	0.00435965	0.00307458	HPGDS/CD74/IL1B/PTGS1	4
BP	GO:0001562	response to protozoan	6/273	25/18670	1.29732e-06	1.5563e-05	1.09755e-05	GBP2/SLC11A1/GBP4/IL10/CLEC7A/IRF8	6
BP	GO:0001773	myeloid dendritic cell activation	5/273	28/18670	4.80796e-05	0.000398851	0.000281283	DOCK2/CD2/IL10/HAVCR2/PYCARD	5
BP	GO:0050867	positive regulation of cell activation	47/273	394/18670	2.96715e-29	8.70453e-27	6.13873e-27	IGF1/LILRB2/PLEK/NLRP3/CARD11/LILRA2/LCK/HLA-DPA1/CCR2/HLA-DMB/CD2/IGLL5/IL18/ITGB2/AIF1/CD86/CCL2/ITGAM/TYROBP/IL2RA/IL10/LILRB1/CD80/TREM2/CLECL1/SIRPA/CLEC7A/TNFSF13B/CD28/HLA-DPB1/SASH3/CD74/CORO1A/NCKAP1L/LGALS9/CEBPA/CD5/TLR4/CD209/PTAFR/IL1B/FCER1G/HAVCR2/CD3E/CD40LG/PYCARD/VAV1	47
BP	GO:0001776	leukocyte homeostasis	11/273	86/18670	4.95603e-08	8.32375e-07	5.87019e-07	CCR2/SIT1/GAPT/IL2RA/RIPK3/TNFSF13B/CD74/CORO1A/NCKAP1L/LGALS9/FCER1G	11
BP	GO:0001782	B cell homeostasis	4/273	30/18670	0.000908371	0.00540833	0.00381414	GAPT/TNFSF13B/CD74/NCKAP1L	4
BP	GO:0001818	negative regulation of cytokine production	23/273	296/18670	7.84824e-11	2.04244e-09	1.4404e-09	IGF1/NLRP3/FCGR2B/UBA7/TLR8/VSIG4/SLC11A1/CD34/HMOX1/TYROBP/IL10/LILRB1/TREM2/SIRPA/GBP1/NCKAP1L/LGALS9/TLR4/CD96/CD200R1/CX3CR1/HAVCR2/PYCARD	23
BP	GO:0001819	positive regulation of cytokine production	51/273	464/18670	5.13711e-30	1.84194e-27	1.299e-27	CRTAM/LILRB2/NLRP3/C5AR1/TLR1/CARD11/C3/C3AR1/MNDA/LILRA2/HLA-DPA1/CCR2/LTB/TLR8/CASP1/OSM/CD2/IL18/AIF1/CD86/SLC11A1/NFAM1/CD14/CD34/HMOX1/TYROBP/IL10/LILRB1/CD80/TREM2/TLR7/CLEC7A/CD28/HLA-DPB1/IRF5/SASH3/CD74/LGALS9/CYBB/TLR4/PTAFR/CLEC5A/IRF8/IL1B/FCER1G/TLR2/HAVCR2/CD3E/LY96/CD40LG/PYCARD	51
BP	GO:0001820	serotonin secretion	2/273	10/18670	0.0088722	0.0379716	0.0267789	LILRB1/FCER1G	2
BP	GO:0002696	positive regulation of leukocyte activation	45/273	380/18670	7.04818e-28	1.74958e-25	1.23386e-25	IGF1/LILRB2/NLRP3/CARD11/LCK/HLA-DPA1/CCR2/HLA-DMB/CD2/IGLL5/IL18/ITGB2/AIF1/CD86/CCL2/ITGAM/TYROBP/IL2RA/IL10/LILRB1/CD80/TREM2/CLECL1/SIRPA/CLEC7A/TNFSF13B/CD28/HLA-DPB1/SASH3/CD74/CORO1A/NCKAP1L/LGALS9/CEBPA/CD5/TLR4/CD209/PTAFR/IL1B/FCER1G/HAVCR2/CD3E/CD40LG/PYCARD/VAV1	45
BP	GO:0006909	phagocytosis	40/273	369/18670	2.30724e-23	3.06128e-21	2.15892e-21	NCF4/DOCK2/FCGR2B/C3/NCF2/CEACAM4/FCGR3A/IGLL5/CD93/MSR1/IL15RA/ITGB2/AIF1/SLC11A1/CCL2/CD14/ITGAM/FCGR2A/TYROBP/P2RY6/TREM2/SIRPA/PLD4/CLEC7A/BIN2/CORO1A/NCKAP1L/C2/CD247/CD3G/TLR4/ICAM3/FCGR1A/IRF8/IL1B/FCER1G/TLR2/PYCARD/ITGAL/VAV1	40
BP	GO:0002697	regulation of immune effector process	44/273	462/18670	2.37162e-23	3.06128e-21	2.15892e-21	FGL2/CRTAM/C1QC/SH2D1A/NLRP3/FCGR2B/C5AR1/C3/C3AR1/CCR2/HLA-DMB/SLAMF8/IL18/VSIG4/ITGB2/CD86/CR1/ITGAM/HMOX1/TYROBP/IL2RA/IL10/LILRB1/CD80/RIPK3/CFI/CD28/SASH3/CD74/TNFRSF1B/LGALS9/C2/C1QB/TLR4/CD96/PTAFR/IL1B/FCER1G/C1QA/HAVCR2/ZNF683/CD40LG/PYCARD/VAV1	44
BP	GO:0001911	negative regulation of leukocyte mediated cytotoxicity	4/273	18/18670	0.000116426	0.000879874	0.000620517	FCGR2B/LILRB1/LGALS9/HAVCR2	4
BP	GO:0042119	neutrophil activation	44/273	498/18670	4.83512e-22	5.77886e-20	4.07545e-20	FGL2/LILRB2/DOCK2/FCGR2B/C5AR1/SIGLEC9/LAIR1/C3/C3AR1/RNASE2/CD53/MNDA/CTSS/LILRA2/OLR1/IL18/CD93/TRPM2/ITGB2/SLC11A1/NFAM1/MVP/CR1/FPR1/CD14/ITGAM/FCGR2A/TYROBP/ARHGAP9/SIRPA/BIN2/NCKAP1L/TNFRSF1B/CYBB/ANPEP/GPR84/PTAFR/LYZ/CLEC5A/FCER1G/TLR2/CDA/PYCARD/ITGAL	44
BP	GO:0001914	regulation of T cell mediated cytotoxicity	3/273	33/18670	0.0122058	0.0496072	0.0349847	FCGR2B/LILRB1/RIPK3	3
BP	GO:0001935	endothelial cell proliferation	8/273	191/18670	0.0071963	0.0321196	0.0226518	APOE/APLNR/TNFSF12/CCL2/CD34/HMOX1/IL10/CXCL12	8
BP	GO:0001961	positive regulation of cytokine-mediated signaling pathway	4/273	50/18670	0.00607686	0.0275809	0.019451	CSF1/CASP1/TREM2/CD74	4
BP	GO:0002218	activation of innate immune response	8/273	142/18670	0.00117109	0.00671247	0.00473386	CARD11/MNDA/LILRA2/CD209/ICAM3/FCER1G/CLEC10A/PYCARD	8
BP	GO:0002220	innate immune response activating cell surface receptor signaling pathway	6/273	116/18670	0.00719508	0.0321196	0.0226518	CARD11/LILRA2/CD209/ICAM3/FCER1G/CLEC10A	6
BP	GO:0002283	neutrophil activation involved in immune response	42/273	488/18670	1.25411e-20	1.29551e-18	9.13638e-19	FGL2/LILRB2/DOCK2/C5AR1/SIGLEC9/LAIR1/C3/C3AR1/RNASE2/CD53/MNDA/CTSS/LILRA2/OLR1/CD93/TRPM2/ITGB2/SLC11A1/NFAM1/MVP/CR1/FPR1/CD14/ITGAM/FCGR2A/TYROBP/ARHGAP9/SIRPA/BIN2/NCKAP1L/TNFRSF1B/CYBB/ANPEP/GPR84/PTAFR/LYZ/CLEC5A/FCER1G/TLR2/CDA/PYCARD/ITGAL	42
BP	GO:0043312	neutrophil degranulation	41/273	485/18670	7.30432e-20	6.54751e-18	4.61753e-18	FGL2/LILRB2/DOCK2/C5AR1/SIGLEC9/LAIR1/C3/C3AR1/RNASE2/CD53/MNDA/CTSS/OLR1/CD93/TRPM2/ITGB2/SLC11A1/NFAM1/MVP/CR1/FPR1/CD14/ITGAM/FCGR2A/TYROBP/ARHGAP9/SIRPA/BIN2/NCKAP1L/TNFRSF1B/CYBB/ANPEP/GPR84/PTAFR/LYZ/CLEC5A/FCER1G/TLR2/CDA/PYCARD/ITGAL	41
BP	GO:0002228	natural killer cell mediated immunity	9/273	64/18670	3.65377e-07	5.17137e-06	3.64702e-06	CRTAM/SH2D1A/IL18/LILRB1/CORO1A/LGALS9/CD96/HAVCR2/VAV1	9
BP	GO:0002237	response to molecule of bacterial origin	36/273	343/18670	1.28467e-20	1.29551e-18	9.13638e-19	LILRB2/NLRP3/FCGR2B/C5AR1/TLR1/LY86/CD180/LILRA2/CASP1/IL18/MRC1/CD86/SLC11A1/CCL2/CD14/IL10/LILRB1/CD80/TREM2/SIRPA/IRF5/TNFRSF1B/LGALS9/TLR4/IL10RA/CD96/PTAFR/CCR5/IRF8/IL1B/CX3CR1/TLR2/HAVCR2/LY96/PYCARD/CSF2RB	36
BP	GO:0002260	lymphocyte homeostasis	9/273	62/18670	2.76092e-07	4.13973e-06	2.91948e-06	SIT1/GAPT/IL2RA/RIPK3/TNFSF13B/CD74/CORO1A/NCKAP1L/LGALS9	9
BP	GO:0002446	neutrophil mediated immunity	41/273	499/18670	2.07112e-19	1.67088e-17	1.17836e-17	FGL2/LILRB2/DOCK2/C5AR1/SIGLEC9/LAIR1/C3/C3AR1/RNASE2/CD53/MNDA/CTSS/OLR1/CD93/TRPM2/ITGB2/SLC11A1/NFAM1/MVP/CR1/FPR1/CD14/ITGAM/FCGR2A/TYROBP/ARHGAP9/SIRPA/BIN2/NCKAP1L/TNFRSF1B/CYBB/ANPEP/GPR84/PTAFR/LYZ/CLEC5A/FCER1G/TLR2/CDA/PYCARD/ITGAL	41
BP	GO:0002279	mast cell activation involved in immune response	4/273	48/18670	0.00525223	0.0242135	0.0170762	HMOX1/PIK3CG/LGALS9/FCER1G	4
BP	GO:0002281	macrophage activation involved in immune response	3/273	13/18670	0.000793382	0.00480329	0.00338744	TYROBP/TREM2/HAVCR2	3
BP	GO:0050900	leukocyte migration	40/273	499/18670	1.43157e-18	1.051e-16	7.41204e-17	CSF3R/C5AR1/GYPC/CSF1/C3AR1/LCK/CCR2/CCL14/SLAMF8/OLR1/CD2/TRPM2/ITGB2/AIF1/CCL2/ITGAM/CD34/HMOX1/IL10/RIPK3/TREM2/PIK3CG/CXCR3/SIRPA/CCL8/CXCL12/CD74/CORO1A/NCKAP1L/LGALS9/SLC7A7/PTAFR/CCR5/IL1B/CD200R1/FCER1G/CX3CR1/PYCARD/ITGAL/VAV1	40
BP	GO:0002285	lymphocyte activation involved in immune response	23/273	181/18670	2.38909e-15	1.13377e-13	7.9957e-14	FGL2/NLRP3/FCGR2B/CD180/HLA-DMB/IL18/CD86/SLC11A1/GAPT/IL10/LILRB1/CD80/CD28/CORO1A/LGALS9/TLR4/FCER1G/MFNG/APBB1IP/HAVCR2/ZNF683/CD40LG/ITGAL	23
BP	GO:0002286	T cell activation involved in immune response	14/273	106/18670	4.66073e-10	1.08203e-08	7.63083e-09	FGL2/NLRP3/FCGR2B/HLA-DMB/IL18/CD86/SLC11A1/LILRB1/CD80/LGALS9/FCER1G/APBB1IP/HAVCR2/ITGAL	14
BP	GO:0002287	alpha-beta T cell activation involved in immune response	5/273	61/18670	0.00196604	0.0104693	0.00738333	NLRP3/IL18/CD86/CD80/LGALS9	5
BP	GO:0002291	T cell activation via T cell receptor contact with antigen bound to MHC molecule on antigen presenting cell	7/273	10/18670	1.53029e-11	4.48932e-10	3.16602e-10	FGL2/HLA-DMB/LILRB1/LGALS9/APBB1IP/HAVCR2/ITGAL	7
BP	GO:0002292	T cell differentiation involved in immune response	7/273	68/18670	5.99284e-05	0.000484684	0.000341816	FGL2/NLRP3/IL18/CD86/CD80/LGALS9/FCER1G	7
BP	GO:0002293	alpha-beta T cell differentiation involved in immune response	5/273	61/18670	0.00196604	0.0104693	0.00738333	NLRP3/IL18/CD86/CD80/LGALS9	5
BP	GO:0002294	CD4-positive, alpha-beta T cell differentiation involved in immune response	5/273	60/18670	0.00182635	0.00980639	0.0069158	NLRP3/IL18/CD86/CD80/LGALS9	5
BP	GO:0002312	B cell activation involved in immune response	8/273	73/18670	1.11457e-05	0.000106728	7.5268e-05	FCGR2B/CD180/GAPT/IL10/CD28/TLR4/MFNG/CD40LG	8
BP	GO:0002335	mature B cell differentiation	4/273	25/18670	0.000444057	0.00296069	0.00208798	FCGR2B/SLAMF8/POU2F2/MFNG	4
BP	GO:0002367	cytokine production involved in immune response	15/273	102/18670	2.27629e-11	6.50053e-10	4.58439e-10	NLRP3/CCR2/IL18/SLC11A1/HMOX1/IL10/LILRB1/SASH3/CD74/TNFRSF1B/TLR4/CD96/IL1B/FCER1G/TLR2	15
BP	GO:0002369	T cell cytokine production	7/273	40/18670	1.63332e-06	1.90968e-05	1.34677e-05	NLRP3/CCR2/IL18/SLC11A1/SASH3/TNFRSF1B/IL1B	7
BP	GO:0002374	cytokine secretion involved in immune response	5/273	20/18670	8.34684e-06	8.26235e-05	5.82689e-05	NLRP3/IL10/LILRB1/TNFRSF1B/TLR2	5
BP	GO:0002377	immunoglobulin production	11/273	193/18670	0.000132664	0.000986422	0.000695658	FGL2/FCGR2B/CARD11/HLA-DQB1/POU2F2/GAPT/IL10/TNFSF13B/CD28/SASH3/CD40LG	11
BP	GO:0002381	immunoglobulin production involved in immunoglobulin mediated immune response	7/273	56/18670	1.66437e-05	0.000151721	0.000106999	FGL2/HLA-DQB1/POU2F2/GAPT/IL10/CD28/CD40LG	7
BP	GO:0002407	dendritic cell chemotaxis	6/273	24/18670	9.98152e-07	1.23886e-05	8.73686e-06	CCR2/SLAMF8/TRPM2/PIK3CG/LGALS9/CCR5	6
BP	GO:0002429	immune response-activating cell surface receptor signaling pathway	37/273	473/18670	6.95714e-17	3.8052e-15	2.68356e-15	HLA-DRB5/FPR3/FCGR2B/C5AR1/CARD11/C3AR1/HLA-DRA/LPXN/HLA-DQB1/MNDA/LILRA2/LCK/HLA-DPA1/FCGR3A/IGLL5/CD3D/THEMIS2/HLA-DQA1/NFAM1/CR1/FPR1/FCGR2A/CD28/GBP1/HLA-DPB1/NCKAP1L/CD247/CD3G/CD209/LCP2/ICAM3/HLA-DRB1/FCGR1A/FCER1G/CLEC10A/CD3E/VAV1	37
BP	GO:0002430	complement receptor mediated signaling pathway	5/273	13/18670	7.53578e-07	9.76625e-06	6.88749e-06	FPR3/C5AR1/C3AR1/CR1/FPR1	5
BP	GO:0002431	Fc receptor mediated stimulatory signaling pathway	9/273	145/18670	0.000287552	0.00203048	0.00143197	FCGR2B/FCGR3A/FCGR2A/NCKAP1L/CD247/CD3G/FCGR1A/FCER1G/VAV1	9
BP	GO:0002433	immune response-regulating cell surface receptor signaling pathway involved in phagocytosis	8/273	139/18670	0.00102031	0.00596476	0.00420655	FCGR2B/FCGR3A/FCGR2A/NCKAP1L/CD247/CD3G/FCGR1A/VAV1	8
BP	GO:0002437	inflammatory response to antigenic stimulus	6/273	46/18670	5.30426e-05	0.000435543	0.00030716	FCGR2B/C3/IL2RA/IL10/CD28/FCER1G	6
BP	GO:0002438	acute inflammatory response to antigenic stimulus	3/273	21/18670	0.00338402	0.0164958	0.0116334	FCGR2B/C3/FCER1G	3
BP	GO:0002440	production of molecular mediator of immune response	24/273	286/18670	5.88746e-12	1.91907e-10	1.35339e-10	FGL2/NLRP3/FCGR2B/CARD11/HLA-DQB1/CCR2/IL18/SLC11A1/POU2F2/GAPT/HMOX1/IL10/LILRB1/TNFSF13B/CD28/SASH3/CD74/TNFRSF1B/TLR4/CD96/IL1B/FCER1G/TLR2/CD40LG	24
BP	GO:0042116	macrophage activation	20/273	95/18670	6.37592e-18	4.11502e-16	2.90205e-16	FCGR2B/C5AR1/TLR1/TLR8/CD93/VSIG4/ITGB2/AIF1/SLC11A1/ITGAM/TYROBP/IL10/TREM2/TLR7/CD74/CEBPA/TLR4/C1QA/TLR2/HAVCR2	20
BP	GO:0002448	mast cell mediated immunity	4/273	49/18670	0.00565452	0.0258093	0.0182016	HMOX1/PIK3CG/LGALS9/FCER1G	4
BP	GO:0002449	lymphocyte mediated immunity	35/273	352/18670	2.65541e-19	2.09001e-17	1.47394e-17	FGL2/CRTAM/C1QC/SH2D1A/NLRP3/FCGR2B/C3/HLA-DQB1/CCR2/TLR8/IGLL5/IL18/SLC11A1/POU2F2/CR1/GAPT/IL10/LILRB1/RIPK3/CFI/CD28/SASH3/CD74/CORO1A/TNFRSF1B/LGALS9/C2/C1QB/CD96/IL1B/FCER1G/C1QA/HAVCR2/CD40LG/VAV1	35
BP	GO:0002455	humoral immune response mediated by circulating immunoglobulin	10/273	150/18670	7.35494e-05	0.000576077	0.000406269	C1QC/FCGR2B/C3/HLA-DQB1/IGLL5/CR1/CFI/C2/C1QB/C1QA	10
BP	GO:0002456	T cell mediated immunity	10/273	106/18670	3.51565e-06	3.84576e-05	2.71216e-05	NLRP3/FCGR2B/CCR2/IL18/SLC11A1/LILRB1/RIPK3/SASH3/TNFRSF1B/IL1B	10
BP	GO:0002460	adaptive immune response based on somatic recombination of immune receptors built from immunoglobulin superfamily domains	32/273	361/18670	2.89323e-16	1.48198e-14	1.04514e-14	FGL2/C1QC/NLRP3/FCGR2B/C3/HLA-DQB1/CCR2/TLR8/IGLL5/IL18/SLC11A1/POU2F2/CR1/GAPT/IL10/LILRB1/CD80/RIPK3/CFI/TNFSF13B/CD28/SASH3/CD74/TNFRSF1B/C2/C1QB/TLR4/IL1B/FCER1G/C1QA/HAVCR2/CD40LG	32
BP	GO:0002468	dendritic cell antigen processing and presentation	4/273	12/18670	2.0184e-05	0.000179927	0.000126891	FGL2/FCGR2B/SLC11A1/CD74	4
BP	GO:0002474	antigen processing and presentation of peptide antigen via MHC class I	7/273	96/18670	0.000520856	0.00338871	0.00238983	NCF4/NCF2/FCGR1B/ERAP2/CYBB/FCGR1A/FCER1G	7
BP	GO:0002478	antigen processing and presentation of exogenous peptide antigen	19/273	175/18670	1.17506e-11	3.64608e-10	2.57134e-10	NCF4/HLA-DRB5/FCGR2B/NCF2/HLA-DRA/FCGR1B/HLA-DQB1/CTSS/HLA-DPA1/HLA-DOA/HLA-DMB/HLA-DQA1/HLA-DPB1/CD74/CYBB/HLA-DMA/HLA-DRB1/FCGR1A/FCER1G	19
BP	GO:0002479	antigen processing and presentation of exogenous peptide antigen via MHC class I, TAP-dependent	5/273	75/18670	0.00483606	0.0226173	0.0159505	NCF4/NCF2/FCGR1B/CYBB/FCGR1A	5
BP	GO:0002495	antigen processing and presentation of peptide antigen via MHC class II	16/273	101/18670	1.48084e-12	5.2513e-11	3.70339e-11	HLA-DRB5/FCGR2B/HLA-DRA/HLA-DQB1/CTSS/HLA-DPA1/HLA-DOA/HLA-DMB/HLA-DQA1/TREM2/HLA-DPB1/CD74/HLA-DMA/HLA-DRB1/FCER1G/PYCARD	16
BP	GO:0002504	antigen processing and presentation of peptide or polysaccharide antigen via MHC class II	16/273	102/18670	1.73357e-12	6.08069e-11	4.2883e-11	HLA-DRB5/FCGR2B/HLA-DRA/HLA-DQB1/CTSS/HLA-DPA1/HLA-DOA/HLA-DMB/HLA-DQA1/TREM2/HLA-DPB1/CD74/HLA-DMA/HLA-DRB1/FCER1G/PYCARD	16
BP	GO:0002507	tolerance induction	5/273	25/18670	2.69412e-05	0.000236081	0.000166492	LILRB2/IL2RA/LGALS9/HAVCR2/CD3E	5
BP	GO:0002517	T cell tolerance induction	3/273	11/18670	0.000467755	0.0030868	0.00217691	LILRB2/IL2RA/CD3E	3
BP	GO:0002526	acute inflammatory response	9/273	108/18670	2.96477e-05	0.00025445	0.000179446	NLRP3/FCGR2B/C3/C2CD4B/OSM/CD163/PIK3CG/IL1B/FCER1G	9
BP	GO:0002532	production of molecular mediator involved in inflammatory response	7/273	72/18670	8.66514e-05	0.000670561	0.000472902	SLAMF8/SIRPA/CLEC7A/TLR4/CD96/FCER1G/PYCARD	7
BP	GO:0002534	cytokine production involved in inflammatory response	5/273	49/18670	0.000726418	0.00451667	0.00318531	SIRPA/CLEC7A/TLR4/CD96/PYCARD	5
BP	GO:0002548	monocyte chemotaxis	7/273	65/18670	4.46711e-05	0.000372163	0.000262462	CCR2/CCL14/SLAMF8/AIF1/CCL2/CCL8/CXCL12	7
BP	GO:0002573	myeloid leukocyte differentiation	14/273	204/18670	1.93547e-06	2.22269e-05	1.56752e-05	C1QC/CSF1/NRROS/TYROBP/LILRB1/TREM2/CD74/EVI2B/CEBPA/TLR4/GAB3/FCER1G/PDE1B/TLR2	14
BP	GO:0002577	regulation of antigen processing and presentation	8/273	20/18670	2.0415e-10	5.10692e-09	3.60158e-09	FGL2/LILRB2/FCGR2B/HLA-DOA/SLC11A1/TREM2/CD74/PYCARD	8
BP	GO:0002604	regulation of dendritic cell antigen processing and presentation	4/273	11/18670	1.36124e-05	0.000125866	8.87651e-05	FGL2/FCGR2B/SLC11A1/CD74	4
BP	GO:0002637	regulation of immunoglobulin production	5/273	63/18670	0.00226861	0.0118269	0.00834069	FCGR2B/IL10/CD28/SASH3/CD40LG	5
BP	GO:0002643	regulation of tolerance induction	4/273	16/18670	7.08622e-05	0.00055638	0.000392378	LILRB2/IL2RA/HAVCR2/CD3E	4
BP	GO:0002673	regulation of acute inflammatory response	8/273	46/18670	3.04222e-07	4.46239e-06	3.14702e-06	NLRP3/FCGR2B/C3/C2CD4B/OSM/PIK3CG/IL1B/FCER1G	8
BP	GO:0002675	positive regulation of acute inflammatory response	6/273	31/18670	5.01042e-06	5.25584e-05	3.7066e-05	C3/C2CD4B/OSM/PIK3CG/IL1B/FCER1G	6
BP	GO:0002683	negative regulation of immune system process	33/273	435/18670	9.10814e-15	4.08222e-13	2.87892e-13	FGL2/LILRB2/C1QC/FCGR2B/SAMSN1/LPXN/MNDA/CCR2/HLA-DOA/SLAMF8/TMEM176A/LST1/VSIG4/CD86/CCL2/CR1/HMOX1/TYROBP/IL2RA/IL10/LILRB1/CD80/GBP1/CXCL12/CD74/LGALS9/TLR4/CD96/CD200R1/FCER1G/HAVCR2/TNFAIP8L2/TMEM176B	33
BP	GO:0002685	regulation of leukocyte migration	20/273	196/18670	1.05372e-11	3.33367e-10	2.35102e-10	C5AR1/CSF1/C3AR1/CCR2/SLAMF8/AIF1/CCL2/HMOX1/RIPK3/TREM2/CXCR3/CCL8/CXCL12/CD74/NCKAP1L/LGALS9/PTAFR/CD200R1/CX3CR1/PYCARD	20
BP	GO:0002686	negative regulation of leukocyte migration	5/273	49/18670	0.000726418	0.00451667	0.00318531	SLAMF8/CCL2/HMOX1/CXCL12/CD200R1	5
BP	GO:0002687	positive regulation of leukocyte migration	13/273	128/18670	4.97826e-08	8.32375e-07	5.87019e-07	C5AR1/CSF1/C3AR1/CCR2/AIF1/TREM2/CCL8/CXCL12/CD74/NCKAP1L/LGALS9/PTAFR/PYCARD	13
BP	GO:0002688	regulation of leukocyte chemotaxis	11/273	114/18670	9.08428e-07	1.14066e-05	8.04433e-06	C5AR1/CSF1/C3AR1/CCR2/SLAMF8/AIF1/CCL2/CXCL12/CD74/NCKAP1L/LGALS9	11
BP	GO:0002690	positive regulation of leukocyte chemotaxis	9/273	87/18670	5.07684e-06	5.26783e-05	3.71505e-05	C5AR1/CSF1/C3AR1/CCR2/AIF1/CXCL12/CD74/NCKAP1L/LGALS9	9
BP	GO:0002691	regulation of cellular extravasation	4/273	28/18670	0.00069441	0.00435965	0.00307458	CCR2/RIPK3/CXCL12/PTAFR	4
BP	GO:0002695	negative regulation of leukocyte activation	19/273	175/18670	1.17506e-11	3.64608e-10	2.57134e-10	FGL2/LILRB2/FCGR2B/SAMSN1/MNDA/CCR2/LST1/VSIG4/CD86/HMOX1/TYROBP/IL2RA/IL10/LILRB1/CD80/CD74/LGALS9/HAVCR2/TNFAIP8L2	19
BP	GO:0002703	regulation of leukocyte mediated immunity	26/273	205/18670	3.49979e-17	1.98137e-15	1.39733e-15	CRTAM/SH2D1A/NLRP3/FCGR2B/C3/CCR2/IL18/ITGB2/CR1/ITGAM/HMOX1/TYROBP/IL10/LILRB1/RIPK3/CD28/SASH3/TNFRSF1B/LGALS9/TLR4/CD96/PTAFR/IL1B/FCER1G/HAVCR2/VAV1	26
BP	GO:0002699	positive regulation of immune effector process	23/273	219/18670	1.51871e-13	6.28319e-12	4.43112e-12	CRTAM/SH2D1A/NLRP3/C3/CCR2/HLA-DMB/IL18/ITGB2/CD86/ITGAM/HMOX1/TYROBP/LILRB1/CD80/CD28/SASH3/CD74/LGALS9/TLR4/PTAFR/IL1B/FCER1G/VAV1	23
BP	GO:0002698	negative regulation of immune effector process	13/273	120/18670	2.28511e-08	4.02954e-07	2.84177e-07	FGL2/FCGR2B/CCR2/SLAMF8/VSIG4/CR1/HMOX1/IL2RA/IL10/LILRB1/LGALS9/CD96/HAVCR2	13
BP	GO:0150076	neuroinflammatory response	15/273	75/18670	2.11613e-13	8.53595e-12	6.01984e-12	IGF1/C5AR1/TLR8/IL18/ITGB2/AIF1/ITGAM/TYROBP/TREM2/TLR7/TNFRSF1B/IL1B/CD200R1/C1QA/TLR2	15
BP	GO:0002700	regulation of production of molecular mediator of immune response	16/273	139/18670	2.13356e-10	5.25571e-09	3.70651e-09	NLRP3/FCGR2B/CCR2/IL18/HMOX1/IL10/LILRB1/CD28/SASH3/CD74/TNFRSF1B/TLR4/CD96/IL1B/FCER1G/CD40LG	16
BP	GO:0002701	negative regulation of production of molecular mediator of immune response	5/273	35/18670	0.00014608	0.00107381	0.000757284	FCGR2B/HMOX1/IL10/LILRB1/CD96	5
BP	GO:0002702	positive regulation of production of molecular mediator of immune response	9/273	95/18670	1.05051e-05	0.00010161	7.16589e-05	NLRP3/IL18/LILRB1/CD28/SASH3/CD74/TLR4/IL1B/FCER1G	9
BP	GO:0098883	synapse pruning	7/273	11/18670	4.15584e-11	1.13652e-09	8.01511e-10	C1QC/C3/ITGAM/TREM2/C1QB/C1QA/CX3CR1	7
BP	GO:0002704	negative regulation of leukocyte mediated immunity	8/273	49/18670	5.06226e-07	6.83511e-06	4.82035e-06	FCGR2B/CCR2/CR1/HMOX1/LILRB1/LGALS9/CD96/HAVCR2	8
BP	GO:1903532	positive regulation of secretion by cell	26/273	403/18670	2.6531e-10	6.43726e-09	4.53977e-09	CRTAM/IGF1/NLRP3/TLR1/LILRA2/TLR8/CASP1/OSM/CD2/ITGB2/AIF1/CD14/ITGAM/CD34/IL10/TREM2/CXCL12/LGALS9/TLR4/PTAFR/CLEC5A/IL1B/FCER1G/TLR2/HAVCR2/PYCARD	26
BP	GO:0002706	regulation of lymphocyte mediated immunity	20/273	149/18670	5.80144e-14	2.46332e-12	1.73722e-12	CRTAM/SH2D1A/NLRP3/FCGR2B/C3/CCR2/IL18/CR1/IL10/LILRB1/RIPK3/CD28/SASH3/TNFRSF1B/LGALS9/CD96/IL1B/FCER1G/HAVCR2/VAV1	20
BP	GO:0002707	negative regulation of lymphocyte mediated immunity	6/273	38/18670	1.72414e-05	0.000155945	0.000109978	FCGR2B/CR1/LILRB1/LGALS9/CD96/HAVCR2	6
BP	GO:0002708	positive regulation of lymphocyte mediated immunity	10/273	105/18670	3.22503e-06	3.58868e-05	2.53086e-05	CRTAM/SH2D1A/NLRP3/C3/IL18/CD28/SASH3/IL1B/FCER1G/VAV1	10
BP	GO:0002709	regulation of T cell mediated immunity	9/273	70/18670	7.9926e-07	1.01544e-05	7.16121e-06	NLRP3/FCGR2B/CCR2/IL18/LILRB1/RIPK3/SASH3/TNFRSF1B/IL1B	9
BP	GO:0002711	positive regulation of T cell mediated immunity	4/273	48/18670	0.00525223	0.0242135	0.0170762	NLRP3/IL18/SASH3/IL1B	4
BP	GO:0002712	regulation of B cell mediated immunity	6/273	51/18670	9.59395e-05	0.000730181	0.000514948	FCGR2B/C3/CR1/IL10/CD28/FCER1G	6
BP	GO:0002713	negative regulation of B cell mediated immunity	2/273	10/18670	0.0088722	0.0379716	0.0267789	FCGR2B/CR1	2
BP	GO:0002715	regulation of natural killer cell mediated immunity	7/273	46/18670	4.35093e-06	4.63382e-05	3.26792e-05	CRTAM/SH2D1A/LILRB1/LGALS9/CD96/HAVCR2/VAV1	7
BP	GO:0002716	negative regulation of natural killer cell mediated immunity	4/273	15/18670	5.37634e-05	0.000439227	0.000309758	LILRB1/LGALS9/CD96/HAVCR2	4
BP	GO:0002717	positive regulation of natural killer cell mediated immunity	3/273	33/18670	0.0122058	0.0496072	0.0349847	CRTAM/SH2D1A/VAV1	3
BP	GO:0002718	regulation of cytokine production involved in immune response	13/273	84/18670	2.60696e-10	6.37323e-09	4.49462e-09	NLRP3/CCR2/IL18/HMOX1/IL10/LILRB1/SASH3/CD74/TNFRSF1B/TLR4/CD96/IL1B/FCER1G	13
BP	GO:0002719	negative regulation of cytokine production involved in immune response	4/273	25/18670	0.000444057	0.00296069	0.00208798	HMOX1/IL10/LILRB1/CD96	4
BP	GO:0002720	positive regulation of cytokine production involved in immune response	8/273	54/18670	1.09642e-06	1.3453e-05	9.48752e-06	NLRP3/IL18/LILRB1/SASH3/CD74/TLR4/IL1B/FCER1G	8
BP	GO:0002724	regulation of T cell cytokine production	6/273	31/18670	5.01042e-06	5.25584e-05	3.7066e-05	NLRP3/CCR2/IL18/SASH3/TNFRSF1B/IL1B	6
BP	GO:0002726	positive regulation of T cell cytokine production	4/273	19/18670	0.000145783	0.00107381	0.000757284	NLRP3/IL18/SASH3/IL1B	4
BP	GO:0002739	regulation of cytokine secretion involved in immune response	3/273	16/18670	0.00150385	0.00821136	0.00579093	IL10/LILRB1/TNFRSF1B	3
BP	GO:0002755	MyD88-dependent toll-like receptor signaling pathway	7/273	36/18670	7.68778e-07	9.84462e-06	6.94276e-06	TLR1/TLR8/CD14/TLR7/TLR4/TLR2/LY96	7
BP	GO:0002756	MyD88-independent toll-like receptor signaling pathway	3/273	33/18670	0.0122058	0.0496072	0.0349847	CD14/TLR4/LY96	3
BP	GO:0002757	immune response-activating signal transduction	37/273	473/18670	6.95714e-17	3.8052e-15	2.68356e-15	HLA-DRB5/FPR3/FCGR2B/C5AR1/CARD11/C3AR1/HLA-DRA/LPXN/HLA-DQB1/MNDA/LILRA2/LCK/HLA-DPA1/FCGR3A/IGLL5/CD3D/THEMIS2/HLA-DQA1/NFAM1/CR1/FPR1/FCGR2A/CD28/GBP1/HLA-DPB1/NCKAP1L/CD247/CD3G/CD209/LCP2/ICAM3/HLA-DRB1/FCGR1A/FCER1G/CLEC10A/CD3E/VAV1	37
BP	GO:0002758	innate immune response-activating signal transduction	6/273	117/18670	0.00749358	0.0333082	0.0234901	CARD11/LILRA2/CD209/ICAM3/FCER1G/CLEC10A	6
BP	GO:0002761	regulation of myeloid leukocyte differentiation	8/273	117/18670	0.00032536	0.00227752	0.00160619	C1QC/CSF1/TYROBP/LILRB1/TREM2/CD74/EVI2B/TLR4	8
BP	GO:0002763	positive regulation of myeloid leukocyte differentiation	5/273	54/18670	0.00113539	0.00655437	0.00462236	CSF1/TYROBP/TREM2/CD74/EVI2B	5
BP	GO:0002791	regulation of peptide secretion	31/273	500/18670	1.2499e-11	3.82422e-10	2.69697e-10	CRTAM/IGF1/NLRP3/FCGR2B/TLR1/APOE/CRHBP/LILRA2/TLR8/CASP1/OSM/CD2/AIF1/CD14/CD34/IL10/LILRB1/TREM2/GBP1/CD74/TNFRSF1B/LGALS9/TLR4/CLEC5A/IL1B/CD200R1/TLR2/HAVCR2/CD40LG/GJA5/PYCARD	31
BP	GO:0002792	negative regulation of peptide secretion	12/273	148/18670	1.87652e-06	2.17044e-05	1.53067e-05	NLRP3/FCGR2B/APOE/CRHBP/TLR8/CD34/IL10/LILRB1/GBP1/CD74/IL1B/CD200R1	12
BP	GO:0002793	positive regulation of peptide secretion	21/273	288/18670	1.70719e-09	3.53147e-08	2.49051e-08	CRTAM/IGF1/NLRP3/TLR1/LILRA2/TLR8/CASP1/OSM/CD2/AIF1/CD14/CD34/IL10/TREM2/LGALS9/TLR4/CLEC5A/IL1B/TLR2/HAVCR2/PYCARD	21
BP	GO:0002819	regulation of adaptive immune response	20/273	160/18670	2.29905e-13	9.15932e-12	6.45946e-12	NLRP3/FCGR2B/C3/SAMSN1/CCR2/IL18/SLC11A1/CR1/IL10/LILRB1/CD80/RIPK3/TNFSF13B/CD28/SASH3/TNFRSF1B/IL1B/FCER1G/HAVCR2/PYCARD	20
BP	GO:0002820	negative regulation of adaptive immune response	5/273	45/18670	0.000488068	0.00320773	0.0022622	FCGR2B/SAMSN1/CR1/LILRB1/HAVCR2	5
BP	GO:0002821	positive regulation of adaptive immune response	12/273	105/18670	4.38047e-08	7.43989e-07	5.24686e-07	NLRP3/C3/CCR2/IL18/SLC11A1/CD80/TNFSF13B/CD28/SASH3/IL1B/FCER1G/PYCARD	12
BP	GO:0002822	regulation of adaptive immune response based on somatic recombination of immune receptors built from immunoglobulin superfamily domains	18/273	145/18670	4.22589e-12	1.40587e-10	9.91468e-11	NLRP3/FCGR2B/C3/CCR2/IL18/SLC11A1/CR1/IL10/LILRB1/CD80/RIPK3/TNFSF13B/CD28/SASH3/TNFRSF1B/IL1B/FCER1G/HAVCR2	18
BP	GO:0002823	negative regulation of adaptive immune response based on somatic recombination of immune receptors built from immunoglobulin superfamily domains	4/273	40/18670	0.00270199	0.0137746	0.00971433	FCGR2B/CR1/LILRB1/HAVCR2	4
BP	GO:0002824	positive regulation of adaptive immune response based on somatic recombination of immune receptors built from immunoglobulin superfamily domains	11/273	100/18670	2.395e-07	3.61152e-06	2.54697e-06	NLRP3/C3/CCR2/IL18/SLC11A1/CD80/TNFSF13B/CD28/SASH3/IL1B/FCER1G	11
BP	GO:0002825	regulation of T-helper 1 type immune response	6/273	27/18670	2.11574e-06	2.41255e-05	1.70141e-05	CCR2/IL18/SLC11A1/CD80/IL1B/HAVCR2	6
BP	GO:0002827	positive regulation of T-helper 1 type immune response	5/273	20/18670	8.34684e-06	8.26235e-05	5.82689e-05	CCR2/IL18/SLC11A1/CD80/IL1B	5
BP	GO:0002828	regulation of type 2 immune response	5/273	30/18670	6.80691e-05	0.000542368	0.000382496	NLRP3/CCR2/IL18/CD86/CD74	5
BP	GO:0002830	positive regulation of type 2 immune response	4/273	16/18670	7.08622e-05	0.00055638	0.000392378	NLRP3/IL18/CD86/CD74	4
BP	GO:0002831	regulation of response to biotic stimulus	28/273	400/18670	7.64758e-12	2.44344e-10	1.7232e-10	FGL2/CRTAM/SH2D1A/FCGR2B/CARD11/APOE/LY86/MNDA/CD180/LILRA2/TLR8/SLAMF8/VSIG4/CR1/IL2RA/LILRB1/TREM2/LGALS9/CD209/ICAM3/CD96/IL1B/FCER1G/CLEC10A/HAVCR2/LY96/PYCARD/VAV1	28
BP	GO:0002832	negative regulation of response to biotic stimulus	10/273	95/18670	1.2841e-06	1.55198e-05	1.09451e-05	FGL2/LILRA2/SLAMF8/VSIG4/CR1/IL2RA/LILRB1/LGALS9/CD96/HAVCR2	10
BP	GO:0002833	positive regulation of response to biotic stimulus	16/273	249/18670	8.5643e-07	1.0838e-05	7.64335e-06	CRTAM/SH2D1A/CARD11/LY86/MNDA/CD180/LILRA2/TLR8/CD209/ICAM3/FCER1G/CLEC10A/HAVCR2/LY96/PYCARD/VAV1	16
BP	GO:0002861	regulation of inflammatory response to antigenic stimulus	5/273	24/18670	2.18124e-05	0.000193908	0.000136751	FCGR2B/C3/IL10/CD28/FCER1G	5
BP	GO:0002863	positive regulation of inflammatory response to antigenic stimulus	3/273	12/18670	0.000616945	0.00392679	0.0027693	C3/CD28/FCER1G	3
BP	GO:0002864	regulation of acute inflammatory response to antigenic stimulus	3/273	13/18670	0.000793382	0.00480329	0.00338744	FCGR2B/C3/FCER1G	3
BP	GO:0061900	glial cell activation	11/273	58/18670	6.62261e-10	1.48411e-08	1.04664e-08	C5AR1/TLR8/ITGB2/AIF1/ITGAM/TYROBP/TREM2/TLR7/IL1B/C1QA/TLR2	11
BP	GO:0002887	negative regulation of myeloid leukocyte mediated immunity	4/273	11/18670	1.36124e-05	0.000125866	8.87651e-05	FCGR2B/CCR2/HMOX1/LGALS9	4
BP	GO:0150146	cell junction disassembly	7/273	15/18670	7.70747e-10	1.70356e-08	1.20141e-08	C1QC/C3/ITGAM/TREM2/C1QB/C1QA/CX3CR1	7
BP	GO:0002889	regulation of immunoglobulin mediated immune response	6/273	51/18670	9.59395e-05	0.000730181	0.000514948	FCGR2B/C3/CR1/IL10/CD28/FCER1G	6
BP	GO:0002890	negative regulation of immunoglobulin mediated immune response	2/273	10/18670	0.0088722	0.0379716	0.0267789	FCGR2B/CR1	2
BP	GO:0002920	regulation of humoral immune response	12/273	134/18670	6.4967e-07	8.62751e-06	6.08441e-06	C1QC/FCGR2B/C5AR1/C3/C3AR1/VSIG4/CR1/CFI/C2/C1QB/IL1B/C1QA	12
BP	GO:0002921	negative regulation of humoral immune response	3/273	12/18670	0.000616945	0.00392679	0.0027693	FCGR2B/VSIG4/CR1	3
BP	GO:0002922	positive regulation of humoral immune response	3/273	19/18670	0.00251923	0.0129452	0.00912937	FCGR2B/C3/IL1B	3
BP	GO:0002923	regulation of humoral immune response mediated by circulating immunoglobulin	2/273	11/18670	0.0107399	0.0446629	0.0314978	FCGR2B/CR1	2
BP	GO:0003158	endothelium development	7/273	132/18670	0.00330672	0.0162913	0.0114891	GJA4/SOX17/CD34/CLDN5/IL1B/CDH5/GJA5	7
BP	GO:0006509	membrane protein ectodomain proteolysis	4/273	42/18670	0.00323469	0.0159994	0.0112833	APOE/IL10/TNFRSF1B/IL1B	4
BP	GO:0006636	unsaturated fatty acid biosynthetic process	5/273	54/18670	0.00113539	0.00655437	0.00462236	HPGDS/ALOX5AP/CD74/IL1B/PTGS1	5
BP	GO:0006638	neutral lipid metabolic process	6/273	130/18670	0.0122291	0.0496394	0.0350074	SORL1/APOE/C3/PIK3CG/FABP4/APOC1	6
BP	GO:0006639	acylglycerol metabolic process	6/273	129/18670	0.0118049	0.0483431	0.0340932	SORL1/APOE/C3/PIK3CG/FABP4/APOC1	6
BP	GO:0006641	triglyceride metabolic process	6/273	105/18670	0.00445395	0.0210438	0.0148408	SORL1/APOE/C3/PIK3CG/FABP4/APOC1	6
BP	GO:0006690	icosanoid metabolic process	7/273	114/18670	0.00144018	0.0080406	0.0056705	HPGDS/CYP2S1/ALOX5AP/CD74/IL1B/PTGS1/TLR2	7
BP	GO:0006692	prostanoid metabolic process	5/273	43/18670	0.000393792	0.00268661	0.00189469	HPGDS/CYP2S1/CD74/IL1B/PTGS1	5
BP	GO:0006693	prostaglandin metabolic process	5/273	43/18670	0.000393792	0.00268661	0.00189469	HPGDS/CYP2S1/CD74/IL1B/PTGS1	5
BP	GO:0051047	positive regulation of secretion	26/273	428/18670	9.63043e-10	2.08573e-08	1.47093e-08	CRTAM/IGF1/NLRP3/TLR1/LILRA2/TLR8/CASP1/OSM/CD2/ITGB2/AIF1/CD14/ITGAM/CD34/IL10/TREM2/CXCL12/LGALS9/TLR4/PTAFR/CLEC5A/IL1B/FCER1G/TLR2/HAVCR2/PYCARD	26
BP	GO:0006809	nitric oxide biosynthetic process	9/273	77/18670	1.8135e-06	2.1051e-05	1.48459e-05	ITGB2/AIF1/CD34/IL10/SIRPA/CLEC7A/TLR4/IL1B/CX3CR1	9
BP	GO:0006816	calcium ion transport	15/273	434/18670	0.00190544	0.0101971	0.00719135	LILRB2/APLNR/GJA4/LILRA2/LCK/TRPM2/RAMP3/CCL2/LILRB1/P2RY6/PIK3CG/CCL8/CXCL12/CORO1A/CCR5	15
BP	GO:0006874	cellular calcium ion homeostasis	25/273	458/18670	1.76003e-08	3.17297e-07	2.23769e-07	FPR3/C5AR1/APOE/C3AR1/APLNR/LCK/CCR2/CCL14/TRPM2/RAMP3/FPR1/GPR65/P2RY6/PIK3CG/CXCR3/CCL8/CXCL12/CORO1A/CD52/P2RY10/LPAR6/CCR5/CXCR6/CX3CR1/CDH5	25
BP	GO:0002269	leukocyte activation involved in inflammatory response	10/273	48/18670	1.52001e-09	3.16456e-08	2.23176e-08	C5AR1/TLR8/ITGB2/AIF1/ITGAM/TYROBP/TREM2/TLR7/C1QA/TLR2	10
BP	GO:0001774	microglial cell activation	10/273	48/18670	1.52001e-09	3.16456e-08	2.23176e-08	C5AR1/TLR8/ITGB2/AIF1/ITGAM/TYROBP/TREM2/TLR7/C1QA/TLR2	10
BP	GO:0001906	cell killing	16/273	168/18670	3.55567e-09	7.08281e-08	4.99503e-08	CRTAM/SH2D1A/FCGR2B/C3/IL18/APOL1/ITGAM/TYROBP/LILRB1/RIPK3/CLEC7A/CORO1A/LGALS9/LYZ/HAVCR2/VAV1	16
BP	GO:0006919	activation of cysteine-type endopeptidase activity involved in apoptotic process	5/273	86/18670	0.00857679	0.0372507	0.0262705	NLRP3/TNFSF10/LCK/CASP1/PYCARD	5
BP	GO:0006956	complement activation	12/273	175/18670	1.0631e-05	0.000102407	7.22206e-05	C1QC/C5AR1/C3/C3AR1/IGLL5/VSIG4/CR1/CFI/C2/C1QB/IL1B/C1QA	12
BP	GO:0006957	complement activation, alternative pathway	3/273	16/18670	0.00150385	0.00821136	0.00579093	C3/VSIG4/CR1	3
BP	GO:0006958	complement activation, classical pathway	8/273	137/18670	0.00092873	0.00550922	0.00388528	C1QC/C3/IGLL5/CR1/CFI/C2/C1QB/C1QA	8
BP	GO:0006959	humoral immune response	23/273	356/18670	2.91441e-09	5.91497e-08	4.17143e-08	C1QC/SH2D1A/FCGR2B/C5AR1/C3/C3AR1/HLA-DQB1/CCR2/IGLL5/VSIG4/SLC11A1/POU2F2/CCL2/CR1/BLNK/CFI/TREM2/CD28/C2/C1QB/LYZ/IL1B/C1QA	23
BP	GO:0006968	cellular defense response	11/273	52/18670	1.89861e-10	4.78656e-09	3.37564e-09	LILRB2/SH2D1A/C5AR1/NCF2/MNDA/CCR2/TYROBP/CLEC5A/CCR5/CX3CR1/LY96	11
BP	GO:0007159	leukocyte cell-cell adhesion	43/273	337/18670	5.36603e-28	1.44302e-25	1.01766e-25	FGL2/IGF1/LILRB2/NLRP3/FCGR2B/CARD11/LCK/HLA-DPA1/CCR2/HLA-DMB/IL18/VSIG4/ITGB2/AIF1/CD86/CCL2/IL2RA/IL10/LILRB1/CD80/CLECL1/SIRPA/TNFSF13B/CD28/HLA-DPB1/CXCL12/SASH3/CD74/CORO1A/NCKAP1L/LGALS9/CD5/CD209/PTAFR/IL1B/CX3CR1/HAVCR2/TNFAIP8L2/CD3E/CD40LG/PYCARD/ITGAL/VAV1	43
BP	GO:0007162	negative regulation of cell adhesion	17/273	289/18670	1.32248e-06	1.58061e-05	1.1147e-05	FGL2/LILRB2/FCGR2B/LPXN/VSIG4/CD86/ARHGDIB/IL2RA/IL10/LILRB1/CD80/GBP1/CXCL12/CD74/LGALS9/HAVCR2/TNFAIP8L2	17
BP	GO:0007200	phospholipase C-activating G protein-coupled receptor signaling pathway	9/273	100/18670	1.59602e-05	0.000145902	0.000102895	FPR3/C5AR1/C3AR1/FPR1/GPR65/P2RY6/P2RY10/LPAR6/CX3CR1	9
BP	GO:0007202	activation of phospholipase C activity	3/273	31/18670	0.0102731	0.0431657	0.0304419	C5AR1/P2RY6/RASGRP4	3
BP	GO:0007204	positive regulation of cytosolic calcium ion concentration	20/273	319/18670	5.3414e-08	8.83934e-07	6.2338e-07	FPR3/C5AR1/C3AR1/APLNR/LCK/CCR2/TRPM2/RAMP3/FPR1/GPR65/P2RY6/PIK3CG/CXCR3/CORO1A/CD52/P2RY10/LPAR6/CCR5/CXCR6/CX3CR1	20
BP	GO:0002886	regulation of myeloid leukocyte mediated immunity	10/273	57/18670	8.9385e-09	1.67701e-07	1.18268e-07	FCGR2B/C3/CCR2/ITGB2/ITGAM/HMOX1/TYROBP/LGALS9/PTAFR/FCER1G	10
BP	GO:0007249	I-kappaB kinase/NF-kappaB signaling	19/273	269/18670	1.74629e-08	3.16588e-07	2.23269e-07	TRIM22/CARD11/TNFSF10/TLR8/CASP1/CD14/HMOX1/RIPK3/SIRPA/TLR7/CD74/LGALS9/TLR4/IL1B/CX3CR1/TLR2/APOL3/LY96/PYCARD	19
BP	GO:0007252	I-kappaB phosphorylation	5/273	18/18670	4.72466e-06	4.99884e-05	3.52535e-05	SIRPA/TLR7/TLR4/CX3CR1/TLR2	5
BP	GO:0007259	receptor signaling pathway via JAK-STAT	7/273	159/18670	0.00899458	0.0384444	0.0271123	IGF1/CCR2/OSM/IL18/CCL2/IL10/IL10RA	7
BP	GO:0007596	blood coagulation	13/273	336/18670	0.00141093	0.00790462	0.00557461	PLEK/PIK3R5/APOE/LCK/CD34/F13A1/PIK3CG/TLR4/LCP2/FCER1G/TREML1/CD40LG/VAV1	13
BP	GO:0007599	hemostasis	13/273	341/18670	0.00160885	0.00875509	0.00617438	PLEK/PIK3R5/APOE/LCK/CD34/F13A1/PIK3CG/TLR4/LCP2/FCER1G/TREML1/CD40LG/VAV1	13
BP	GO:0008347	glial cell migration	5/273	49/18670	0.000726418	0.00451667	0.00318531	CSF1/CCR2/CCL2/TREM2/CX3CR1	5
BP	GO:0009595	detection of biotic stimulus	8/273	30/18670	8.35593e-09	1.58615e-07	1.11861e-07	CRTAM/NLRP3/TLR1/TREM2/CLEC7A/TLR4/TLR2/LY96	8
BP	GO:0009615	response to virus	16/273	323/18670	2.35381e-05	0.000207952	0.000146655	FGL2/TRIM22/NLRP3/RNASE2/TLR8/IL2RA/LILRB1/TLR7/IFI44L/CCL8/GBP1/IRF5/CXCL12/LGALS9/IL1B/PYCARD	16
BP	GO:0002705	positive regulation of leukocyte mediated immunity	14/273	136/18670	1.2679e-08	2.33802e-07	1.64885e-07	CRTAM/SH2D1A/NLRP3/C3/IL18/ITGB2/ITGAM/TYROBP/CD28/SASH3/PTAFR/IL1B/FCER1G/VAV1	14
BP	GO:0010518	positive regulation of phospholipase activity	4/273	59/18670	0.0108461	0.04493	0.0316861	C5AR1/P2RY6/RASGRP4/PTAFR	4
BP	GO:0010543	regulation of platelet activation	4/273	31/18670	0.00103106	0.00599503	0.0042279	PLEK/APOE/TLR4/FCER1G	4
BP	GO:0010573	vascular endothelial growth factor production	5/273	36/18670	0.000167631	0.00122663	0.000865062	C5AR1/C3/C3AR1/CCR2/IL1B	5
BP	GO:0010574	regulation of vascular endothelial growth factor production	5/273	34/18670	0.000126714	0.000944355	0.000665991	C5AR1/C3/C3AR1/CCR2/IL1B	5
BP	GO:0010575	positive regulation of vascular endothelial growth factor production	4/273	29/18670	0.000796331	0.00480329	0.00338744	C5AR1/C3/C3AR1/IL1B	4
BP	GO:0010743	regulation of macrophage derived foam cell differentiation	3/273	30/18670	0.00937871	0.039875	0.0281212	CSF1/IL18/MSR1	3
BP	GO:0010744	positive regulation of macrophage derived foam cell differentiation	3/273	17/18670	0.00180647	0.00974829	0.00687482	CSF1/IL18/MSR1	3
BP	GO:0010758	regulation of macrophage chemotaxis	4/273	26/18670	0.000518802	0.00338217	0.00238522	C5AR1/CSF1/C3AR1/SLAMF8	4
BP	GO:0010759	positive regulation of macrophage chemotaxis	3/273	15/18670	0.00123516	0.0069805	0.00492289	C5AR1/CSF1/C3AR1	3
BP	GO:0010818	T cell chemotaxis	3/273	28/18670	0.00773147	0.0340839	0.0240371	CCR2/PIK3CG/CXCR3	3
BP	GO:0010863	positive regulation of phospholipase C activity	4/273	43/18670	0.00352606	0.0170338	0.0120128	C5AR1/P2RY6/RASGRP4/PTAFR	4
BP	GO:0010919	regulation of inositol phosphate biosynthetic process	3/273	16/18670	0.00150385	0.00821136	0.00579093	PLEK/P2RY6/PTAFR	3
BP	GO:0010934	macrophage cytokine production	3/273	16/18670	0.00150385	0.00821136	0.00579093	LILRB1/CD74/TLR4	3
BP	GO:0010935	regulation of macrophage cytokine production	3/273	14/18670	0.000998882	0.00586071	0.00413317	LILRB1/CD74/TLR4	3
BP	GO:0010950	positive regulation of endopeptidase activity	8/273	178/18670	0.00475614	0.0223083	0.0157325	NLRP3/TNFSF10/LCK/CASP1/CR1/CLEC7A/LGALS9/PYCARD	8
BP	GO:0010952	positive regulation of peptidase activity	8/273	197/18670	0.00859792	0.0372923	0.0262998	NLRP3/TNFSF10/LCK/CASP1/CR1/CLEC7A/LGALS9/PYCARD	8
BP	GO:0014002	astrocyte development	5/273	44/18670	0.000439026	0.00296069	0.00208798	C5AR1/TREM2/TLR4/IL1B/C1QA	5
BP	GO:0014013	regulation of gliogenesis	7/273	124/18670	0.00232993	0.0120879	0.0085248	CSF1/CCR2/TREM2/TNFRSF1B/IL1B/CX3CR1/TLR2	7
BP	GO:0014015	positive regulation of gliogenesis	6/273	74/18670	0.000745798	0.00462825	0.003264	CSF1/CCR2/TREM2/TNFRSF1B/IL1B/TLR2	6
BP	GO:0014065	phosphatidylinositol 3-kinase signaling	7/273	148/18670	0.0061646	0.0279399	0.0197041	IGF1/HCST/PIK3R5/OSM/IL18/PIK3CG/CD28	7
BP	GO:0014066	regulation of phosphatidylinositol 3-kinase signaling	7/273	124/18670	0.00232993	0.0120879	0.0085248	IGF1/HCST/PIK3R5/OSM/IL18/PIK3CG/CD28	7
BP	GO:0014068	positive regulation of phosphatidylinositol 3-kinase signaling	7/273	87/18670	0.000285406	0.00201974	0.00142439	IGF1/HCST/PIK3R5/OSM/IL18/PIK3CG/CD28	7
BP	GO:0016064	immunoglobulin mediated immune response	19/273	218/18670	5.35372e-10	1.22528e-08	8.64109e-09	FGL2/C1QC/FCGR2B/C3/HLA-DQB1/TLR8/IGLL5/POU2F2/CR1/GAPT/IL10/CFI/CD28/CD74/C2/C1QB/FCER1G/C1QA/CD40LG	19
BP	GO:0018108	peptidyl-tyrosine phosphorylation	13/273	363/18670	0.00277348	0.0140945	0.00993995	IGF1/SAMSN1/LCK/OSM/IL18/TIE1/ITGB2/MVP/CD80/TREM2/CD74/FCGR1A/CD3E	13
BP	GO:0018212	peptidyl-tyrosine modification	13/273	366/18670	0.00297557	0.014864	0.0104826	IGF1/SAMSN1/LCK/OSM/IL18/TIE1/ITGB2/MVP/CD80/TREM2/CD74/FCGR1A/CD3E	13
BP	GO:0019058	viral life cycle	16/273	328/18670	2.83649e-05	0.000246058	0.000173528	APOE/MRC1/CD86/CCL2/CR1/CD80/CCL8/CD28/CD74/PARP10/LGALS9/ANPEP/CD209/CLEC5A/CCR5/CXCR6	16
BP	GO:0019079	viral genome replication	6/273	122/18670	0.00912144	0.038935	0.0274583	CCL2/CCL8/CD28/PARP10/CD209/CXCR6	6
BP	GO:0019371	cyclooxygenase pathway	2/273	11/18670	0.0107399	0.0446629	0.0314978	HPGDS/PTGS1	2
BP	GO:0019433	triglyceride catabolic process	4/273	35/18670	0.001639	0.00888916	0.00626894	SORL1/APOE/PIK3CG/FABP4	4
BP	GO:0019722	calcium-mediated signaling	12/273	218/18670	9.21443e-05	0.000706294	0.000498102	IGF1/PLEK/CCR2/TRPM2/P2RY6/TREM2/CXCR3/GBP1/CCR5/CXCR6/CX3CR1/CD3E	12
BP	GO:0019724	B cell mediated immunity	19/273	221/18670	6.75033e-10	1.5023e-08	1.05947e-08	FGL2/C1QC/FCGR2B/C3/HLA-DQB1/TLR8/IGLL5/POU2F2/CR1/GAPT/IL10/CFI/CD28/CD74/C2/C1QB/FCER1G/C1QA/CD40LG	19
BP	GO:0019835	cytolysis	4/273	40/18670	0.00270199	0.0137746	0.00971433	APOL1/GZMH/LILRB1/LYZ	4
BP	GO:0019882	antigen processing and presentation	26/273	226/18670	3.95344e-16	1.9934e-14	1.40581e-14	NCF4/FGL2/LILRB2/HLA-DRB5/FCGR2B/NCF2/HLA-DRA/FCGR1B/HLA-DQB1/CTSS/HLA-DPA1/HLA-DOA/HLA-DMB/SLC11A1/HLA-DQA1/ERAP2/TREM2/HLA-DPB1/CD74/CYBB/CD209/HLA-DMA/HLA-DRB1/FCGR1A/FCER1G/PYCARD	26
BP	GO:0019884	antigen processing and presentation of exogenous antigen	19/273	182/18670	2.35266e-11	6.65969e-10	4.69664e-10	NCF4/HLA-DRB5/FCGR2B/NCF2/HLA-DRA/FCGR1B/HLA-DQB1/CTSS/HLA-DPA1/HLA-DOA/HLA-DMB/HLA-DQA1/HLA-DPB1/CD74/CYBB/HLA-DMA/HLA-DRB1/FCGR1A/FCER1G	19
BP	GO:0019886	antigen processing and presentation of exogenous peptide antigen via MHC class II	14/273	98/18670	1.59652e-10	4.05667e-09	2.8609e-09	HLA-DRB5/FCGR2B/HLA-DRA/HLA-DQB1/CTSS/HLA-DPA1/HLA-DOA/HLA-DMB/HLA-DQA1/HLA-DPB1/CD74/HLA-DMA/HLA-DRB1/FCER1G	14
BP	GO:0019932	second-messenger-mediated signaling	17/273	439/18670	0.000269806	0.00191354	0.0013495	IGF1/PLEK/APOE/APLNR/CCR2/TRPM2/RAMP3/FPR1/GPR65/P2RY6/TREM2/CXCR3/GBP1/CCR5/CXCR6/CX3CR1/CD3E	17
BP	GO:0021782	glial cell development	7/273	116/18670	0.00159234	0.00867986	0.00612133	C5AR1/NRROS/TREM2/TLR4/IL1B/C1QA/TLR2	7
BP	GO:0022407	regulation of cell-cell adhesion	41/273	402/18670	6.43862e-23	7.99132e-21	5.63575e-21	FGL2/IGF1/LILRB2/NLRP3/FCGR2B/CARD11/LCK/HLA-DPA1/CCR2/HLA-DMB/IL18/VSIG4/ITGB2/AIF1/CD86/CCL2/IL2RA/IL10/LILRB1/CD80/CLECL1/SIRPA/TNFSF13B/CD28/HLA-DPB1/CXCL12/SASH3/CD74/CORO1A/NCKAP1L/LGALS9/CD5/CD209/PTAFR/IL1B/HAVCR2/TNFAIP8L2/CD3E/CD40LG/PYCARD/VAV1	41
BP	GO:0022408	negative regulation of cell-cell adhesion	14/273	180/18670	4.30691e-07	5.93628e-06	4.18646e-06	FGL2/LILRB2/FCGR2B/VSIG4/CD86/IL2RA/IL10/LILRB1/CD80/CXCL12/CD74/LGALS9/HAVCR2/TNFAIP8L2	14
BP	GO:0022409	positive regulation of cell-cell adhesion	36/273	255/18670	4.51939e-25	7.67583e-23	5.41325e-23	IGF1/LILRB2/NLRP3/CARD11/LCK/HLA-DPA1/CCR2/HLA-DMB/IL18/ITGB2/AIF1/CD86/CCL2/IL2RA/IL10/LILRB1/CD80/CLECL1/SIRPA/TNFSF13B/CD28/HLA-DPB1/SASH3/CD74/CORO1A/NCKAP1L/LGALS9/CD5/CD209/PTAFR/IL1B/HAVCR2/CD3E/CD40LG/PYCARD/VAV1	36
BP	GO:0030098	lymphocyte differentiation	36/273	353/18670	3.36944e-20	3.2949e-18	2.32367e-18	FGL2/LILRB2/DOCK2/NLRP3/FCGR2B/CARD11/IKZF1/LCK/CCR2/HLA-DOA/SLAMF8/CD2/IL18/CD3D/CD86/POU2F2/NFAM1/CR1/BLNK/IL2RA/IL10/CD80/RIPK3/CD28/SASH3/CD74/TNFSF8/NCKAP1L/LGALS9/CD3G/FCER1G/MFNG/ZNF683/CD3E/CD40LG/VAV1	36
BP	GO:0030099	myeloid cell differentiation	20/273	416/18670	3.51468e-06	3.84576e-05	2.71216e-05	C1QC/CSF3R/IKZF1/CSF1/NRROS/TYROBP/LILRB1/TREM2/CD74/EVI2B/NCKAP1L/CEBPA/RASGRP4/TLR4/GAB3/CLEC5A/IRF8/FCER1G/PDE1B/TLR2	20
BP	GO:0030101	natural killer cell activation	7/273	86/18670	0.00026571	0.00188922	0.00133234	CD2/IL18/ITGB2/TYROBP/CORO1A/HAVCR2/ZNF683	7
BP	GO:0030168	platelet activation	11/273	153/18670	1.59374e-05	0.000145902	0.000102895	PLEK/PIK3R5/APOE/LCK/PIK3CG/TLR4/LCP2/FCER1G/TREML1/CD40LG/VAV1	11
BP	GO:0030183	B cell differentiation	10/273	131/18670	2.3118e-05	0.00020495	0.000144538	FCGR2B/CARD11/SLAMF8/POU2F2/NFAM1/BLNK/IL10/NCKAP1L/MFNG/CD40LG	10
BP	GO:0030193	regulation of blood coagulation	5/273	79/18670	0.00602508	0.0273844	0.0193124	PLEK/APOE/CD34/TLR4/FCER1G	5
BP	GO:0030217	T cell differentiation	27/273	240/18670	1.84575e-16	9.60684e-15	6.77507e-15	FGL2/LILRB2/DOCK2/NLRP3/CARD11/LCK/CCR2/HLA-DOA/CD2/IL18/CD3D/CD86/CR1/IL2RA/CD80/RIPK3/CD28/SASH3/CD74/TNFSF8/NCKAP1L/LGALS9/CD3G/FCER1G/ZNF683/CD3E/VAV1	27
BP	GO:0030225	macrophage differentiation	6/273	44/18670	4.0964e-05	0.000343353	0.000242144	C1QC/CSF1/NRROS/CEBPA/GAB3/TLR2	6
BP	GO:0030316	osteoclast differentiation	6/273	97/18670	0.0030116	0.0150208	0.0105932	CSF1/TYROBP/LILRB1/TREM2/TLR4/FCER1G	6
BP	GO:0030336	negative regulation of cell migration	12/273	334/18670	0.00388311	0.0186193	0.013131	APOE/SLAMF8/TIE1/AIF1/CCL2/ARHGDIB/HMOX1/CXCL12/CD74/ADORA3/CD200R1/CX3CR1	12
BP	GO:0030449	regulation of complement activation	11/273	115/18670	9.91651e-07	1.23886e-05	8.73686e-06	C1QC/C5AR1/C3/C3AR1/VSIG4/CR1/CFI/C2/C1QB/IL1B/C1QA	11
BP	GO:0030593	neutrophil chemotaxis	13/273	104/18670	3.92919e-09	7.77884e-08	5.4859e-08	CSF3R/C5AR1/C3AR1/CCL14/ITGB2/CCL2/PIK3CG/CCL8/CD74/NCKAP1L/IL1B/FCER1G/VAV1	13
BP	GO:0030595	leukocyte chemotaxis	24/273	224/18670	2.81184e-14	1.22619e-12	8.64752e-13	CSF3R/C5AR1/CSF1/C3AR1/CCR2/CCL14/SLAMF8/TRPM2/ITGB2/AIF1/CCL2/IL10/PIK3CG/CXCR3/CCL8/CXCL12/CD74/CORO1A/NCKAP1L/LGALS9/CCR5/IL1B/FCER1G/VAV1	24
BP	GO:0030851	granulocyte differentiation	3/273	33/18670	0.0122058	0.0496072	0.0349847	C1QC/EVI2B/CEBPA	3
BP	GO:0030888	regulation of B cell proliferation	10/273	61/18670	1.77303e-08	3.17865e-07	2.24169e-07	FCGR2B/CARD11/MNDA/TYROBP/IL10/TNFSF13B/SASH3/CD74/NCKAP1L/TLR4	10
BP	GO:0030889	negative regulation of B cell proliferation	4/273	16/18670	7.08622e-05	0.00055638	0.000392378	FCGR2B/MNDA/TYROBP/IL10	4
BP	GO:0030890	positive regulation of B cell proliferation	6/273	41/18670	2.70685e-05	0.000236081	0.000166492	CARD11/TNFSF13B/SASH3/CD74/NCKAP1L/TLR4	6
BP	GO:0031294	lymphocyte costimulation	10/273	57/18670	8.9385e-09	1.67701e-07	1.18268e-07	CARD11/LCK/CD86/CD80/TNFSF13B/CD28/CD5/CD3E/CD40LG/VAV1	10
BP	GO:0031295	T cell costimulation	10/273	56/18670	7.46572e-09	1.44263e-07	1.01739e-07	CARD11/LCK/CD86/CD80/TNFSF13B/CD28/CD5/CD3E/CD40LG/VAV1	10
BP	GO:0051222	positive regulation of protein transport	24/273	440/18670	3.49111e-08	6.02449e-07	4.24868e-07	CRTAM/IGF1/SORL1/NLRP3/TLR1/LILRA2/TLR8/CASP1/OSM/CD2/ITGB2/AIF1/CD14/ITGAM/CD34/IL10/TREM2/LGALS9/TLR4/CLEC5A/IL1B/TLR2/HAVCR2/PYCARD	24
BP	GO:0031342	negative regulation of cell killing	4/273	22/18670	0.000265791	0.00188922	0.00133234	FCGR2B/LILRB1/LGALS9/HAVCR2	4
BP	GO:0001909	leukocyte mediated cytotoxicity	12/273	107/18670	5.42136e-08	8.92588e-07	6.29483e-07	CRTAM/SH2D1A/FCGR2B/IL18/ITGAM/TYROBP/LILRB1/RIPK3/CORO1A/LGALS9/HAVCR2/VAV1	12
BP	GO:0031348	negative regulation of defense response	21/273	239/18670	5.50133e-11	1.45515e-09	1.02622e-09	FGL2/IGF1/NLRP3/FCGR2B/APOE/SLAMF8/VSIG4/CR1/IL2RA/IL10/LILRB1/SIRPA/TNFRSF1B/LGALS9/SIGLEC10/CD96/CD200R1/HAVCR2/TNFAIP8L2/CDH5/PYCARD	21
BP	GO:0031349	positive regulation of defense response	29/273	384/18670	4.75946e-13	1.85046e-11	1.305e-11	CRTAM/SH2D1A/CARD11/C3/MNDA/LILRA2/C2CD4B/CCR2/CCL14/TLR8/OSM/IL18/TREM2/PIK3CG/TLR7/CLEC7A/CD28/CEBPA/TLR4/CD209/ICAM3/FABP4/IL1B/FCER1G/TLR2/CLEC10A/HAVCR2/PYCARD/VAV1	29
BP	GO:0031663	lipopolysaccharide-mediated signaling pathway	11/273	58/18670	6.62261e-10	1.48411e-08	1.04664e-08	LY86/CD180/LILRA2/IL18/CCL2/CD14/TLR4/PTAFR/IL1B/TLR2/LY96	11
BP	GO:0031664	regulation of lipopolysaccharide-mediated signaling pathway	4/273	25/18670	0.000444057	0.00296069	0.00208798	LY86/CD180/LILRA2/LY96	4
BP	GO:0032088	negative regulation of NF-kappaB transcription factor activity	6/273	88/18670	0.0018413	0.00987024	0.00696082	NLRP3/IL10/PARP10/ADORA3/HAVCR2/PYCARD	6
BP	GO:0032102	negative regulation of response to external stimulus	25/273	400/18670	1.14919e-09	2.43975e-08	1.72059e-08	FGL2/IGF1/NLRP3/FCGR2B/APOE/LILRA2/SLAMF8/VSIG4/AIF1/CCL2/CR1/CD34/IL2RA/IL10/LILRB1/SIRPA/TNFRSF1B/LGALS9/SIGLEC10/CD96/CD200R1/HAVCR2/TNFAIP8L2/CDH5/PYCARD	25
BP	GO:0032147	activation of protein kinase activity	11/273	333/18670	0.0101924	0.0430507	0.0303608	IGF1/C5AR1/IL18/SLC11A1/FPR1/RIPK3/CD74/NCKAP1L/TLR4/IL1B/CD40LG	11
BP	GO:0032411	positive regulation of transporter activity	7/273	112/18670	0.00129962	0.00731913	0.0051617	CTSS/CCR2/CCL2/LRRC55/P2RY6/TREM2/PTAFR	7
BP	GO:0032414	positive regulation of ion transmembrane transporter activity	7/273	104/18670	0.000841024	0.00505397	0.00356423	CTSS/CCR2/CCL2/LRRC55/P2RY6/TREM2/PTAFR	7
BP	GO:0032479	regulation of type I interferon production	12/273	126/18670	3.32965e-07	4.81829e-06	3.39802e-06	UBA7/TLR8/CD14/IL10/LILRB1/SIRPA/TLR7/IRF5/TLR4/TLR2/HAVCR2/PYCARD	12
BP	GO:0032480	negative regulation of type I interferon production	6/273	46/18670	5.30426e-05	0.000435543	0.00030716	UBA7/IL10/LILRB1/SIRPA/HAVCR2/PYCARD	6
BP	GO:0032481	positive regulation of type I interferon production	6/273	77/18670	0.000920384	0.00546976	0.00385746	TLR8/CD14/TLR7/IRF5/TLR4/TLR2	6
BP	GO:0032490	detection of molecule of bacterial origin	5/273	11/18670	2.77094e-07	4.13973e-06	2.91948e-06	TLR1/TREM2/TLR4/TLR2/LY96	5
BP	GO:0032494	response to peptidoglycan	4/273	11/18670	1.36124e-05	0.000125866	8.87651e-05	NLRP3/C5AR1/TREM2/IRF5	4
BP	GO:0032496	response to lipopolysaccharide	33/273	330/18670	2.53365e-18	1.81691e-16	1.28134e-16	LILRB2/NLRP3/C5AR1/LY86/CD180/LILRA2/CASP1/IL18/MRC1/CD86/SLC11A1/CCL2/CD14/IL10/LILRB1/CD80/TREM2/SIRPA/TNFRSF1B/LGALS9/TLR4/IL10RA/CD96/PTAFR/CCR5/IRF8/IL1B/CX3CR1/TLR2/HAVCR2/LY96/PYCARD/CSF2RB	33
BP	GO:0032602	chemokine production	15/273	89/18670	2.95067e-12	9.91855e-11	6.9949e-11	IL18/AIF1/HMOX1/IL10/TREM2/SIRPA/TLR7/CLEC7A/CD74/LGALS9/TLR4/IL1B/TLR2/HAVCR2/PYCARD	15
BP	GO:0032604	granulocyte macrophage colony-stimulating factor production	4/273	16/18670	7.08622e-05	0.00055638	0.000392378	LILRA2/IL18/CD80/IL1B	4
BP	GO:0032606	type I interferon production	12/273	128/18670	3.95381e-07	5.57159e-06	3.92927e-06	UBA7/TLR8/CD14/IL10/LILRB1/SIRPA/TLR7/IRF5/TLR4/TLR2/HAVCR2/PYCARD	12
BP	GO:0032607	interferon-alpha production	6/273	30/18670	4.09055e-06	4.40007e-05	3.10308e-05	TLR8/IL10/TLR7/IRF5/TLR4/HAVCR2	6
BP	GO:0032608	interferon-beta production	8/273	50/18670	5.95081e-07	8.00136e-06	5.64283e-06	TLR8/LILRB1/SIRPA/TLR7/IRF5/TLR4/TLR2/PYCARD	8
BP	GO:0032609	interferon-gamma production	23/273	113/18670	4.41889e-20	4.19405e-18	2.95779e-18	HLA-DPA1/CCR2/TLR8/CD2/IL18/SLC11A1/CD14/IL10/LILRB1/RIPK3/SIRPA/TLR7/CLEC7A/HLA-DPB1/SASH3/LGALS9/TLR4/CD96/IRF8/IL1B/HAVCR2/CD3E/PYCARD	23
BP	GO:0032611	interleukin-1 beta production	15/273	101/18670	1.96704e-11	5.66752e-10	3.99693e-10	IGF1/NLRP3/MNDA/LILRA2/TLR8/CASP1/TYROBP/TREM2/SIRPA/CLEC7A/LGALS9/TLR4/IL1B/CX3CR1/PYCARD	15
BP	GO:0032612	interleukin-1 production	17/273	115/18670	9.39366e-13	3.40599e-11	2.40202e-11	IGF1/NLRP3/MNDA/LILRA2/TLR8/CASP1/TYROBP/IL10/TREM2/SIRPA/CLEC7A/LGALS9/TLR4/IL1B/CX3CR1/HAVCR2/PYCARD	17
BP	GO:0032613	interleukin-10 production	14/273	55/18670	3.73098e-14	1.60531e-12	1.13212e-12	FCGR2B/CD34/TYROBP/LILRB1/TREM2/CLEC7A/CD28/SASH3/LGALS9/TLR4/FCER1G/TLR2/CD40LG/PYCARD	14
BP	GO:0032615	interleukin-12 production	11/273	56/18670	4.44438e-10	1.04686e-08	7.38282e-09	LTB/TLR8/IL10/LILRB1/CLEC7A/IRF5/LGALS9/TLR4/IRF8/TLR2/CD40LG	11
BP	GO:0032616	interleukin-13 production	3/273	25/18670	0.00560562	0.0256586	0.0180953	NLRP3/IL18/LGALS9	3
BP	GO:0032620	interleukin-17 production	4/273	38/18670	0.00223275	0.0116587	0.00822212	OSM/IL18/NCKAP1L/TLR4	4
BP	GO:0032621	interleukin-18 production	3/273	10/18670	0.000343898	0.00237636	0.00167589	NLRP3/IL10/TLR2	3
BP	GO:0032623	interleukin-2 production	17/273	62/18670	1.59081e-17	9.68596e-16	6.83087e-16	CARD11/CCR2/IL18/VSIG4/CD86/SLC11A1/CD34/CD80/CLEC7A/CD28/GBP1/SASH3/CD247/IL1B/FCER1G/HAVCR2/CD3E	17
BP	GO:0032633	interleukin-4 production	10/273	33/18670	2.60915e-11	7.32151e-10	5.16338e-10	NLRP3/CD86/CLECL1/CD28/SASH3/LGALS9/FCER1G/HAVCR2/CD3E/CD40LG	10
BP	GO:0032635	interleukin-6 production	23/273	161/18670	1.73224e-16	9.31659e-15	6.57037e-15	LILRB2/TLR1/LILRA2/TLR8/IL18/AIF1/TYROBP/IL10/TREM2/SIRPA/TLR7/CLEC7A/CD74/NCKAP1L/LGALS9/TLR4/PTAFR/IL1B/CD200R1/FCER1G/TLR2/HAVCR2/PYCARD	23
BP	GO:0032637	interleukin-8 production	14/273	82/18670	1.32526e-11	3.95982e-10	2.7926e-10	TLR1/LILRA2/TLR8/CD2/CD14/IL10/TLR7/CLEC7A/CD74/LGALS9/TLR4/IL1B/TLR2/PYCARD	14
BP	GO:0032640	tumor necrosis factor production	24/273	163/18670	1.82143e-17	1.06868e-15	7.53669e-16	IGF1/TLR1/LILRA2/CCR2/CD2/CD14/CD34/TYROBP/IL10/LILRB1/TREM2/SIRPA/CLEC7A/SASH3/LGALS9/CYBB/TLR4/PTAFR/FCER1G/CX3CR1/TLR2/HAVCR2/LY96/PYCARD	24
BP	GO:0032642	regulation of chemokine production	14/273	82/18670	1.32526e-11	3.95982e-10	2.7926e-10	AIF1/HMOX1/IL10/TREM2/SIRPA/TLR7/CLEC7A/CD74/LGALS9/TLR4/IL1B/TLR2/HAVCR2/PYCARD	14
BP	GO:0032645	regulation of granulocyte macrophage colony-stimulating factor production	3/273	15/18670	0.00123516	0.0069805	0.00492289	IL18/CD80/IL1B	3
BP	GO:0032647	regulation of interferon-alpha production	6/273	28/18670	2.6599e-06	2.99076e-05	2.10919e-05	TLR8/IL10/TLR7/IRF5/TLR4/HAVCR2	6
BP	GO:0032648	regulation of interferon-beta production	8/273	48/18670	4.28966e-07	5.93628e-06	4.18646e-06	TLR8/LILRB1/SIRPA/TLR7/IRF5/TLR4/TLR2/PYCARD	8
BP	GO:0032649	regulation of interferon-gamma production	23/273	101/18670	2.8614e-21	3.07791e-19	2.17064e-19	HLA-DPA1/CCR2/TLR8/CD2/IL18/SLC11A1/CD14/IL10/LILRB1/RIPK3/SIRPA/TLR7/CLEC7A/HLA-DPB1/SASH3/LGALS9/TLR4/CD96/IRF8/IL1B/HAVCR2/CD3E/PYCARD	23
BP	GO:0032651	regulation of interleukin-1 beta production	14/273	90/18670	4.90872e-11	1.32004e-09	9.30935e-10	IGF1/NLRP3/MNDA/LILRA2/TLR8/CASP1/TYROBP/TREM2/SIRPA/CLEC7A/LGALS9/TLR4/CX3CR1/PYCARD	14
BP	GO:0032652	regulation of interleukin-1 production	16/273	103/18670	2.02577e-12	6.97711e-11	4.9205e-11	IGF1/NLRP3/MNDA/LILRA2/TLR8/CASP1/TYROBP/IL10/TREM2/SIRPA/CLEC7A/LGALS9/TLR4/CX3CR1/HAVCR2/PYCARD	16
BP	GO:0032653	regulation of interleukin-10 production	14/273	52/18670	1.57646e-14	6.96883e-13	4.91466e-13	FCGR2B/CD34/TYROBP/LILRB1/TREM2/CLEC7A/CD28/SASH3/LGALS9/TLR4/FCER1G/TLR2/CD40LG/PYCARD	14
BP	GO:0032655	regulation of interleukin-12 production	11/273	54/18670	2.93194e-10	6.95689e-09	4.90624e-09	LTB/TLR8/IL10/LILRB1/CLEC7A/IRF5/LGALS9/TLR4/IRF8/TLR2/CD40LG	11
BP	GO:0032660	regulation of interleukin-17 production	4/273	34/18670	0.00146838	0.00814169	0.00574179	OSM/IL18/NCKAP1L/TLR4	4
BP	GO:0032663	regulation of interleukin-2 production	13/273	54/18670	6.82034e-13	2.50105e-11	1.76382e-11	CARD11/CCR2/VSIG4/CD86/CD34/CD80/CLEC7A/CD28/GBP1/SASH3/IL1B/HAVCR2/CD3E	13
BP	GO:0032673	regulation of interleukin-4 production	9/273	27/18670	9.97486e-11	2.57511e-09	1.81605e-09	NLRP3/CD86/CD28/SASH3/LGALS9/FCER1G/HAVCR2/CD3E/CD40LG	9
BP	GO:0032675	regulation of interleukin-6 production	22/273	152/18670	6.04918e-16	2.91354e-14	2.05473e-14	LILRB2/TLR1/LILRA2/TLR8/AIF1/TYROBP/IL10/TREM2/SIRPA/TLR7/CLEC7A/CD74/NCKAP1L/LGALS9/TLR4/PTAFR/IL1B/CD200R1/FCER1G/TLR2/HAVCR2/PYCARD	22
BP	GO:0032677	regulation of interleukin-8 production	13/273	74/18670	4.96532e-11	1.32422e-09	9.33886e-10	TLR1/TLR8/CD2/CD14/IL10/TLR7/CLEC7A/CD74/LGALS9/TLR4/IL1B/TLR2/PYCARD	13
BP	GO:0032680	regulation of tumor necrosis factor production	24/273	160/18670	1.17051e-17	7.26393e-16	5.12277e-16	IGF1/TLR1/LILRA2/CCR2/CD2/CD14/CD34/TYROBP/IL10/LILRB1/TREM2/SIRPA/CLEC7A/SASH3/LGALS9/CYBB/TLR4/PTAFR/FCER1G/CX3CR1/TLR2/HAVCR2/LY96/PYCARD	24
BP	GO:0032682	negative regulation of chemokine production	3/273	21/18670	0.00338402	0.0164958	0.0116334	IL10/SIRPA/LGALS9	3
BP	GO:0032688	negative regulation of interferon-beta production	3/273	14/18670	0.000998882	0.00586071	0.00413317	LILRB1/SIRPA/PYCARD	3
BP	GO:0032689	negative regulation of interferon-gamma production	6/273	35/18670	1.05168e-05	0.00010161	7.16589e-05	IL10/LILRB1/LGALS9/TLR4/CD96/HAVCR2	6
BP	GO:0032691	negative regulation of interleukin-1 beta production	4/273	33/18670	0.00131054	0.00736778	0.005196	IGF1/NLRP3/TREM2/CX3CR1	4
BP	GO:0032692	negative regulation of interleukin-1 production	5/273	39/18670	0.000247022	0.00177537	0.00125205	IGF1/NLRP3/IL10/TREM2/CX3CR1	5
BP	GO:0032693	negative regulation of interleukin-10 production	3/273	18/18670	0.00214448	0.0112707	0.0079485	FCGR2B/TYROBP/LILRB1	3
BP	GO:0032695	negative regulation of interleukin-12 production	3/273	16/18670	0.00150385	0.00821136	0.00579093	TLR8/IL10/LILRB1	3
BP	GO:0032703	negative regulation of interleukin-2 production	4/273	23/18670	0.000318067	0.00223131	0.0015736	VSIG4/CD34/GBP1/HAVCR2	4
BP	GO:0032715	negative regulation of interleukin-6 production	6/273	53/18670	0.000119348	0.000897755	0.000633127	IL10/SIRPA/NCKAP1L/TLR4/CD200R1/HAVCR2	6
BP	GO:0032720	negative regulation of tumor necrosis factor production	9/273	70/18670	7.9926e-07	1.01544e-05	7.16121e-06	IGF1/CD34/IL10/LILRB1/TREM2/SIRPA/LGALS9/TLR4/HAVCR2	9
BP	GO:0032722	positive regulation of chemokine production	11/273	58/18670	6.62261e-10	1.48411e-08	1.04664e-08	AIF1/HMOX1/TLR7/CLEC7A/CD74/LGALS9/TLR4/IL1B/TLR2/HAVCR2/PYCARD	11
BP	GO:0032725	positive regulation of granulocyte macrophage colony-stimulating factor production	3/273	13/18670	0.000793382	0.00480329	0.00338744	IL18/CD80/IL1B	3
BP	GO:0032727	positive regulation of interferon-alpha production	4/273	22/18670	0.000265791	0.00188922	0.00133234	TLR8/TLR7/IRF5/TLR4	4
BP	GO:0032728	positive regulation of interferon-beta production	5/273	30/18670	6.80691e-05	0.000542368	0.000382496	TLR8/TLR7/IRF5/TLR4/TLR2	5
BP	GO:0032729	positive regulation of interferon-gamma production	18/273	65/18670	1.43304e-18	1.051e-16	7.41204e-17	HLA-DPA1/CCR2/TLR8/CD2/IL18/SLC11A1/CD14/TLR7/CLEC7A/HLA-DPB1/SASH3/LGALS9/TLR4/IRF8/IL1B/HAVCR2/CD3E/PYCARD	18
BP	GO:0032731	positive regulation of interleukin-1 beta production	10/273	52/18670	3.49206e-09	6.99931e-08	4.93615e-08	NLRP3/MNDA/LILRA2/TLR8/CASP1/TYROBP/CLEC7A/LGALS9/TLR4/PYCARD	10
BP	GO:0032732	positive regulation of interleukin-1 production	11/273	59/18670	8.03574e-10	1.76404e-08	1.24406e-08	NLRP3/MNDA/LILRA2/TLR8/CASP1/TYROBP/CLEC7A/LGALS9/TLR4/HAVCR2/PYCARD	11
BP	GO:0032733	positive regulation of interleukin-10 production	11/273	36/18670	2.3227e-12	7.88984e-11	5.56419e-11	CD34/TREM2/CLEC7A/CD28/SASH3/LGALS9/TLR4/FCER1G/TLR2/CD40LG/PYCARD	11
BP	GO:0032735	positive regulation of interleukin-12 production	8/273	35/18670	3.15388e-08	5.47181e-07	3.8589e-07	LTB/CLEC7A/IRF5/LGALS9/TLR4/IRF8/TLR2/CD40LG	8
BP	GO:0032743	positive regulation of interleukin-2 production	9/273	30/18670	2.9303e-10	6.95689e-09	4.90624e-09	CARD11/CCR2/CD86/CD80/CLEC7A/CD28/SASH3/IL1B/CD3E	9
BP	GO:0032753	positive regulation of interleukin-4 production	9/273	23/18670	1.83055e-11	5.3218e-10	3.75311e-10	NLRP3/CD86/CD28/SASH3/LGALS9/FCER1G/HAVCR2/CD3E/CD40LG	9
BP	GO:0032755	positive regulation of interleukin-6 production	16/273	96/18670	6.546e-13	2.42804e-11	1.71233e-11	LILRB2/TLR1/LILRA2/TLR8/AIF1/TYROBP/TLR7/CLEC7A/CD74/LGALS9/TLR4/PTAFR/IL1B/FCER1G/TLR2/PYCARD	16
BP	GO:0032757	positive regulation of interleukin-8 production	12/273	49/18670	4.28111e-12	1.40971e-10	9.94175e-11	TLR1/TLR8/CD2/CD14/TLR7/CLEC7A/CD74/LGALS9/TLR4/IL1B/TLR2/PYCARD	12
BP	GO:0032760	positive regulation of tumor necrosis factor production	17/273	86/18670	6.25862e-15	2.88522e-13	2.03476e-13	TLR1/LILRA2/CCR2/CD2/CD14/TYROBP/CLEC7A/SASH3/LGALS9/CYBB/TLR4/PTAFR/FCER1G/TLR2/HAVCR2/LY96/PYCARD	17
BP	GO:0032814	regulation of natural killer cell activation	4/273	32/18670	0.00116494	0.00670101	0.00472578	IL18/TYROBP/HAVCR2/ZNF683	4
BP	GO:1904951	positive regulation of establishment of protein localization	24/273	456/18670	6.83192e-08	1.11346e-06	7.85253e-07	CRTAM/IGF1/SORL1/NLRP3/TLR1/LILRA2/TLR8/CASP1/OSM/CD2/ITGB2/AIF1/CD14/ITGAM/CD34/IL10/TREM2/LGALS9/TLR4/CLEC5A/IL1B/TLR2/HAVCR2/PYCARD	24
BP	GO:0006911	phagocytosis, engulfment	12/273	118/18670	1.61824e-07	2.55983e-06	1.80528e-06	FCGR2B/C3/IGLL5/MSR1/ITGB2/AIF1/ITGAM/TREM2/BIN2/NCKAP1L/FCGR1A/FCER1G	12
BP	GO:0032943	mononuclear cell proliferation	43/273	274/18670	8.04282e-32	5.19084e-29	3.66075e-29	IGF1/LILRB2/DOCK2/FCGR2B/CARD11/CSF1/MNDA/CD180/HLA-DPA1/CCR2/HLA-DMB/IL18/LST1/VSIG4/AIF1/CD86/SLC11A1/GAPT/TYROBP/IL2RA/IL10/LILRB1/CD80/RIPK3/PIK3CG/CLECL1/TNFSF13B/CD28/HLA-DPB1/SASH3/CD74/CORO1A/TNFSF8/NCKAP1L/TNFRSF1B/LGALS9/TLR4/CD209/IL1B/HAVCR2/CD3E/CD40LG/PYCARD	43
BP	GO:0032944	regulation of mononuclear cell proliferation	38/273	209/18670	1.20772e-30	4.87165e-28	3.43565e-28	IGF1/LILRB2/FCGR2B/CARD11/CSF1/MNDA/HLA-DPA1/CCR2/HLA-DMB/IL18/LST1/VSIG4/AIF1/CD86/TYROBP/IL2RA/IL10/LILRB1/CD80/RIPK3/CLECL1/TNFSF13B/CD28/HLA-DPB1/SASH3/CD74/CORO1A/TNFSF8/NCKAP1L/TNFRSF1B/LGALS9/TLR4/CD209/IL1B/HAVCR2/CD3E/CD40LG/PYCARD	38
BP	GO:0032945	negative regulation of mononuclear cell proliferation	13/273	73/18670	4.14662e-11	1.13652e-09	8.01511e-10	LILRB2/FCGR2B/MNDA/LST1/VSIG4/CD86/TYROBP/IL2RA/IL10/LILRB1/CD80/LGALS9/HAVCR2	13
BP	GO:0032946	positive regulation of mononuclear cell proliferation	28/273	131/18670	7.62885e-25	1.23092e-22	8.68083e-23	IGF1/LILRB2/CARD11/CSF1/HLA-DPA1/CCR2/HLA-DMB/IL18/AIF1/CD86/IL2RA/CD80/CLECL1/TNFSF13B/CD28/HLA-DPB1/SASH3/CD74/CORO1A/NCKAP1L/LGALS9/TLR4/CD209/IL1B/HAVCR2/CD3E/CD40LG/PYCARD	28
BP	GO:0033006	regulation of mast cell activation involved in immune response	3/273	32/18670	0.0112153	0.0463404	0.0326808	HMOX1/LGALS9/FCER1G	3
BP	GO:0033028	myeloid cell apoptotic process	3/273	33/18670	0.0122058	0.0496072	0.0349847	CLEC5A/CCR5/FCER1G	3
BP	GO:0033032	regulation of myeloid cell apoptotic process	3/273	29/18670	0.00853168	0.0371047	0.0261675	CLEC5A/CCR5/FCER1G	3
BP	GO:0033033	negative regulation of myeloid cell apoptotic process	3/273	16/18670	0.00150385	0.00821136	0.00579093	CLEC5A/CCR5/FCER1G	3
BP	GO:0033077	T cell differentiation in thymus	8/273	70/18670	8.12922e-06	8.12167e-05	5.72767e-05	DOCK2/CARD11/CD3D/RIPK3/CD28/CD74/CD3G/CD3E	8
BP	GO:0033209	tumor necrosis factor-mediated signaling pathway	8/273	167/18670	0.00323756	0.0159994	0.0112833	TNFSF12/LTB/CASP1/TNFSF13B/TNFSF8/TNFRSF1B/CD40LG/PYCARD	8
BP	GO:0033559	unsaturated fatty acid metabolic process	6/273	110/18670	0.00558172	0.0256584	0.0180952	HPGDS/CYP2S1/ALOX5AP/CD74/IL1B/PTGS1	6
BP	GO:0033619	membrane protein proteolysis	4/273	59/18670	0.0108461	0.04493	0.0316861	APOE/IL10/TNFRSF1B/IL1B	4
BP	GO:0033627	cell adhesion mediated by integrin	5/273	68/18670	0.00317172	0.0157464	0.0111049	LPXN/ITGB2/PIK3CG/NCKAP1L/CD3E	5
BP	GO:0033628	regulation of cell adhesion mediated by integrin	4/273	46/18670	0.00450605	0.0212278	0.0149705	LPXN/PIK3CG/NCKAP1L/CD3E	4
BP	GO:0034113	heterotypic cell-cell adhesion	8/273	61/18670	2.84068e-06	3.17193e-05	2.23695e-05	LILRB2/LCK/CD2/ITGB2/IL10/SIRPA/IL1B/CD200R1	8
BP	GO:0034114	regulation of heterotypic cell-cell adhesion	3/273	26/18670	0.00626912	0.028334	0.0199821	LCK/IL10/IL1B	3
BP	GO:0034116	positive regulation of heterotypic cell-cell adhesion	3/273	16/18670	0.00150385	0.00821136	0.00579093	LCK/IL10/IL1B	3
BP	GO:0034121	regulation of toll-like receptor signaling pathway	6/273	70/18670	0.00055414	0.00358358	0.00252726	TLR1/LILRA2/CD14/TLR4/TLR2/LY96	6
BP	GO:0034122	negative regulation of toll-like receptor signaling pathway	4/273	41/18670	0.00296016	0.01481	0.0104445	LILRA2/CD14/TLR4/LY96	4
BP	GO:0031341	regulation of cell killing	11/273	98/18670	1.94422e-07	3.04563e-06	2.14788e-06	CRTAM/SH2D1A/FCGR2B/ITGAM/TYROBP/LILRB1/RIPK3/CLEC7A/LGALS9/HAVCR2/VAV1	11
BP	GO:0034162	toll-like receptor 9 signaling pathway	3/273	24/18670	0.00498623	0.0231186	0.016304	TLR8/TLR7/HAVCR2	3
BP	GO:0034341	response to interferon-gamma	28/273	199/18670	1.18401e-19	9.79691e-18	6.90911e-18	HLA-DRB5/TRIM22/HLA-DRA/CIITA/FCGR1B/HLA-DQB1/HLA-DPA1/CCL14/CASP1/GBP2/MRC1/AIF1/SLC11A1/CCL2/GBP4/HLA-DQA1/SIRPA/CCL8/GBP1/HLA-DPB1/IRF5/LGALS9/TLR4/PTAFR/HLA-DRB1/FCGR1A/IRF8/TLR2	28
BP	GO:0034367	protein-containing complex remodeling	3/273	29/18670	0.00853168	0.0371047	0.0261675	APOE/GPIHBP1/APOC1	3
BP	GO:0034368	protein-lipid complex remodeling	3/273	28/18670	0.00773147	0.0340839	0.0240371	APOE/GPIHBP1/APOC1	3
BP	GO:0034369	plasma lipoprotein particle remodeling	3/273	28/18670	0.00773147	0.0340839	0.0240371	APOE/GPIHBP1/APOC1	3
BP	GO:0034381	plasma lipoprotein particle clearance	5/273	69/18670	0.00337945	0.0164958	0.0116334	APOE/MSR1/HMOX1/GPIHBP1/APOC1	5
BP	GO:0034447	very-low-density lipoprotein particle clearance	2/273	10/18670	0.0088722	0.0379716	0.0267789	APOE/APOC1	2
BP	GO:0034612	response to tumor necrosis factor	17/273	312/18670	3.73307e-06	4.04249e-05	2.8509e-05	CRHBP/TNFSF12/CCL14/LTB/CASP1/GBP2/CCL2/CD14/CCL8/TNFSF13B/GBP1/TNFSF8/TNFRSF1B/CEBPA/FABP4/CD40LG/PYCARD	17
BP	GO:0034764	positive regulation of transmembrane transport	11/273	204/18670	0.000215423	0.00156218	0.0011017	IGF1/C3/APLNR/CTSS/CCR2/RAMP3/CCL2/LRRC55/P2RY6/TREM2/PTAFR	11
BP	GO:0034765	regulation of ion transmembrane transport	15/273	483/18670	0.00516681	0.0239215	0.0168703	CRHBP/APLNR/CTSS/CCR2/RAMP3/CCL2/LRRC55/P2RY6/TREM2/PIK3CG/CORO1A/CYBB/PTAFR/KCNJ5/GJA5	15
BP	GO:0034767	positive regulation of ion transmembrane transport	9/273	156/18670	0.000492166	0.00322809	0.00227656	APLNR/CTSS/CCR2/RAMP3/CCL2/LRRC55/P2RY6/TREM2/PTAFR	9
BP	GO:0035023	regulation of Rho protein signal transduction	7/273	140/18670	0.00456885	0.0214609	0.015135	APOE/FGD2/ARHGDIB/GPR65/P2RY10/LPAR6/VAV1	7
BP	GO:0035025	positive regulation of Rho protein signal transduction	3/273	29/18670	0.00853168	0.0371047	0.0261675	GPR65/P2RY10/LPAR6	3
BP	GO:0035306	positive regulation of dephosphorylation	4/273	58/18670	0.0102256	0.0430785	0.0303804	LILRB2/PLEK/RIPK3/CDH5	4
BP	GO:0035589	G protein-coupled purinergic nucleotide receptor signaling pathway	5/273	13/18670	7.53578e-07	9.76625e-06	6.88749e-06	P2RY13/P2RY6/GPR34/P2RY10/PTAFR	5
BP	GO:0035590	purinergic nucleotide receptor signaling pathway	6/273	32/18670	6.09146e-06	6.26024e-05	4.41493e-05	P2RY13/P2RY6/GPR34/ADORA3/P2RY10/PTAFR	6
BP	GO:0035666	TRIF-dependent toll-like receptor signaling pathway	3/273	29/18670	0.00853168	0.0371047	0.0261675	CD14/TLR4/LY96	3
BP	GO:0035690	cellular response to drug	13/273	433/18670	0.0116223	0.0477164	0.0336512	CRHBP/SLAMF8/TRPM2/FOLR2/AIF1/HMOX1/IL10/RIPK3/SIRPA/CYBB/PTAFR/IL1B/CD69	13
BP	GO:0035710	CD4-positive, alpha-beta T cell activation	7/273	92/18670	0.000402227	0.00273837	0.00193119	NLRP3/IL18/CD86/CD80/SASH3/NCKAP1L/LGALS9	7
BP	GO:0035743	CD4-positive, alpha-beta T cell cytokine production	3/273	21/18670	0.00338402	0.0164958	0.0116334	NLRP3/IL18/IL1B	3
BP	GO:0035747	natural killer cell chemotaxis	2/273	11/18670	0.0107399	0.0446629	0.0314978	CCL2/PIK3CG	2
BP	GO:0036005	response to macrophage colony-stimulating factor	4/273	12/18670	2.0184e-05	0.000179927	0.000126891	CSF1/TLR4/PDE1B/TLR2	4
BP	GO:0036006	cellular response to macrophage colony-stimulating factor stimulus	4/273	12/18670	2.0184e-05	0.000179927	0.000126891	CSF1/TLR4/PDE1B/TLR2	4
BP	GO:0036037	CD8-positive, alpha-beta T cell activation	3/273	23/18670	0.00441012	0.0208672	0.0147163	LILRB1/TNFSF8/NCKAP1L	3
BP	GO:0036336	dendritic cell migration	6/273	27/18670	2.11574e-06	2.41255e-05	1.70141e-05	CCR2/SLAMF8/TRPM2/PIK3CG/LGALS9/CCR5	6
BP	GO:0038061	NIK/NF-kappaB signaling	11/273	183/18670	8.26472e-05	0.000641112	0.000452134	NLRP3/IL18/CD14/RIPK3/TREM2/TLR7/LGALS9/TLR4/IL1B/TLR2/HAVCR2	11
BP	GO:0038093	Fc receptor signaling pathway	13/273	241/18670	5.81047e-05	0.000472613	0.000333302	FCGR2B/CARD11/FCGR1B/FCGR3A/FCGR2A/NCKAP1L/CD247/CD3G/LCP2/FCGR1A/CD200R1/FCER1G/VAV1	13
BP	GO:0038094	Fc-gamma receptor signaling pathway	9/273	142/18670	0.000246089	0.00177261	0.00125011	FCGR2B/FCGR3A/FCGR2A/NCKAP1L/CD247/CD3G/FCGR1A/FCER1G/VAV1	9
BP	GO:0038096	Fc-gamma receptor signaling pathway involved in phagocytosis	8/273	139/18670	0.00102031	0.00596476	0.00420655	FCGR2B/FCGR3A/FCGR2A/NCKAP1L/CD247/CD3G/FCGR1A/VAV1	8
BP	GO:0040013	negative regulation of locomotion	12/273	381/18670	0.0106268	0.0445361	0.0314083	APOE/SLAMF8/TIE1/AIF1/CCL2/ARHGDIB/HMOX1/CXCL12/CD74/ADORA3/CD200R1/CX3CR1	12
BP	GO:0042033	chemokine biosynthetic process	4/273	16/18670	7.08622e-05	0.00055638	0.000392378	IL18/HMOX1/CD74/IL1B	4
BP	GO:0042035	regulation of cytokine biosynthetic process	21/273	114/18670	1.72361e-17	1.03002e-15	7.26404e-16	TLR1/CARD11/CCR2/LTB/TLR8/CD86/HMOX1/TYROBP/IL10/LILRB1/CD80/TLR7/CLEC7A/CD28/CD74/CYBB/TLR4/PTAFR/IL1B/CX3CR1/CD3E	21
BP	GO:0001910	regulation of leukocyte mediated cytotoxicity	10/273	78/18670	1.98871e-07	3.08537e-06	2.17591e-06	CRTAM/SH2D1A/FCGR2B/ITGAM/TYROBP/LILRB1/RIPK3/LGALS9/HAVCR2/VAV1	10
BP	GO:0042063	gliogenesis	12/273	290/18670	0.00121307	0.00694074	0.00489485	C5AR1/CSF1/CCR2/CCL2/NRROS/TREM2/TNFRSF1B/TLR4/IL1B/C1QA/CX3CR1/TLR2	12
BP	GO:0006898	receptor-mediated endocytosis	19/273	314/18670	2.01619e-07	3.1054e-06	2.19003e-06	SORL1/FCGR2B/APOE/C3/FCGR1B/MSR1/RAMP3/ITGB2/FOLR2/APOL1/MRC1/CD14/ITGAM/CD163/LILRB1/STAB1/FCGR1A/FCER1G/APOC1	19
BP	GO:0042088	T-helper 1 type immune response	7/273	43/18670	2.71933e-06	3.04697e-05	2.14883e-05	CCR2/IL18/SLC11A1/CD80/TLR4/IL1B/HAVCR2	7
BP	GO:0042089	cytokine biosynthetic process	22/273	123/18670	5.60365e-18	3.76729e-16	2.65682e-16	TLR1/CARD11/CCR2/LTB/TLR8/IL18/CD86/HMOX1/TYROBP/IL10/LILRB1/CD80/TLR7/CLEC7A/CD28/CD74/CYBB/TLR4/PTAFR/IL1B/CX3CR1/CD3E	22
BP	GO:0042092	type 2 immune response	6/273	35/18670	1.05168e-05	0.00010161	7.16589e-05	NLRP3/CCR2/IL18/CD86/IL10/CD74	6
BP	GO:0042093	T-helper cell differentiation	4/273	58/18670	0.0102256	0.0430785	0.0303804	NLRP3/IL18/CD86/CD80	4
BP	GO:0042094	interleukin-2 biosynthetic process	8/273	22/18670	5.05246e-10	1.16459e-08	8.2131e-09	CARD11/IL18/CD86/CD80/CLEC7A/CD28/IL1B/CD3E	8
BP	GO:0042095	interferon-gamma biosynthetic process	5/273	18/18670	4.72466e-06	4.99884e-05	3.52535e-05	TLR8/IL18/LILRB1/TLR7/CLEC7A	5
BP	GO:0042098	T cell proliferation	34/273	184/18670	9.86309e-28	2.27344e-25	1.60331e-25	IGF1/LILRB2/DOCK2/CARD11/HLA-DPA1/CCR2/HLA-DMB/IL18/VSIG4/AIF1/CD86/SLC11A1/IL2RA/IL10/LILRB1/CD80/RIPK3/PIK3CG/CLECL1/TNFSF13B/CD28/HLA-DPB1/SASH3/CORO1A/TNFSF8/NCKAP1L/TNFRSF1B/LGALS9/CD209/IL1B/HAVCR2/CD3E/CD40LG/PYCARD	34
BP	GO:0042100	B cell proliferation	13/273	95/18670	1.25999e-09	2.65751e-08	1.87417e-08	FCGR2B/CARD11/MNDA/CD180/GAPT/TYROBP/IL10/TNFSF13B/SASH3/CD74/NCKAP1L/TLR4/CD40LG	13
BP	GO:0042102	positive regulation of T cell proliferation	25/273	95/18670	9.85223e-25	1.51396e-22	1.0677e-22	IGF1/LILRB2/CARD11/HLA-DPA1/CCR2/HLA-DMB/IL18/AIF1/CD86/IL2RA/CD80/CLECL1/TNFSF13B/CD28/HLA-DPB1/SASH3/CORO1A/NCKAP1L/LGALS9/CD209/IL1B/HAVCR2/CD3E/CD40LG/PYCARD	25
BP	GO:0042104	positive regulation of activated T cell proliferation	4/273	24/18670	0.000377318	0.00259065	0.00182702	IGF1/IL18/IL2RA/PYCARD	4
BP	GO:0042107	cytokine metabolic process	22/273	124/18670	6.72435e-18	4.2548e-16	3.00063e-16	TLR1/CARD11/CCR2/LTB/TLR8/IL18/CD86/HMOX1/TYROBP/IL10/LILRB1/CD80/TLR7/CLEC7A/CD28/CD74/CYBB/TLR4/PTAFR/IL1B/CX3CR1/CD3E	22
BP	GO:0042108	positive regulation of cytokine biosynthetic process	18/273	67/18670	2.62488e-18	1.84141e-16	1.29862e-16	TLR1/CARD11/CCR2/LTB/TLR8/CD86/HMOX1/TYROBP/CD80/TLR7/CLEC7A/CD28/CD74/CYBB/TLR4/PTAFR/IL1B/CD3E	18
BP	GO:0042110	T cell activation	55/273	464/18670	4.02206e-34	1.29792e-30	9.15336e-31	FGL2/IGF1/LILRB2/DOCK2/NLRP3/FCGR2B/CARD11/LCK/HLA-DPA1/CCR2/HLA-DOA/HLA-DMB/CD2/IL18/VSIG4/SIT1/CD3D/AIF1/CD86/SLC11A1/CCL2/CR1/IL2RA/IL10/LILRB1/CD80/RIPK3/PIK3CG/CLECL1/SIRPA/CLEC7A/TNFSF13B/CD28/HLA-DPB1/SASH3/CD74/CORO1A/TNFSF8/NCKAP1L/TNFRSF1B/LGALS9/CD5/CD3G/CD209/IL1B/FCER1G/APBB1IP/HAVCR2/ZNF683/TNFAIP8L2/CD3E/CD40LG/PYCARD/ITGAL/VAV1	55
BP	GO:0042113	B cell activation	21/273	310/18670	6.34585e-09	1.23919e-07	8.73922e-08	FCGR2B/CARD11/SAMSN1/MNDA/CD180/SLAMF8/IGLL5/POU2F2/NFAM1/GAPT/BLNK/TYROBP/IL10/TNFSF13B/CD28/SASH3/CD74/NCKAP1L/TLR4/MFNG/CD40LG	21
BP	GO:0072593	reactive oxygen species metabolic process	18/273	284/18670	2.1461e-07	3.26673e-06	2.30381e-06	NCF4/NCF2/ITGB2/AIF1/NRROS/ITGAM/CD34/TYROBP/IL10/RIPK3/SIRPA/CLEC7A/CYBB/TLR4/IL1B/CX3CR1/TLR2/VAV1	18
BP	GO:0043300	regulation of leukocyte degranulation	8/273	46/18670	3.04222e-07	4.46239e-06	3.14702e-06	FCGR2B/CCR2/ITGB2/ITGAM/HMOX1/LGALS9/PTAFR/FCER1G	8
BP	GO:0042129	regulation of T cell proliferation	31/273	156/18670	2.25022e-26	4.53841e-24	3.20064e-24	IGF1/LILRB2/CARD11/HLA-DPA1/CCR2/HLA-DMB/IL18/VSIG4/AIF1/CD86/IL2RA/IL10/LILRB1/CD80/RIPK3/CLECL1/TNFSF13B/CD28/HLA-DPB1/SASH3/CORO1A/TNFSF8/NCKAP1L/TNFRSF1B/LGALS9/CD209/IL1B/HAVCR2/CD3E/CD40LG/PYCARD	31
BP	GO:0042130	negative regulation of T cell proliferation	9/273	59/18670	1.77685e-07	2.79702e-06	1.97255e-06	LILRB2/VSIG4/CD86/IL2RA/IL10/LILRB1/CD80/LGALS9/HAVCR2	9
BP	GO:0042133	neurotransmitter metabolic process	13/273	153/18670	4.06812e-07	5.70608e-06	4.02412e-06	GAD1/ITGB2/AIF1/CD34/SDS/IL10/SIRPA/CLEC7A/TLR4/IL1B/CX3CR1/PDE1B/TLR2	13
BP	GO:0042136	neurotransmitter biosynthetic process	10/273	106/18670	3.51565e-06	3.84576e-05	2.71216e-05	GAD1/ITGB2/AIF1/CD34/IL10/SIRPA/CLEC7A/TLR4/IL1B/CX3CR1	10
BP	GO:0042226	interleukin-6 biosynthetic process	6/273	29/18670	3.31286e-06	3.66116e-05	2.58198e-05	TLR1/TYROBP/CLEC7A/CD74/PTAFR/IL1B	6
BP	GO:0042228	interleukin-8 biosynthetic process	5/273	20/18670	8.34684e-06	8.26235e-05	5.82689e-05	TLR8/TLR7/CLEC7A/CD74/TLR4	5
BP	GO:0042267	natural killer cell mediated cytotoxicity	8/273	60/18670	2.49948e-06	2.83011e-05	1.99589e-05	CRTAM/SH2D1A/IL18/LILRB1/CORO1A/LGALS9/HAVCR2/VAV1	8
BP	GO:0042269	regulation of natural killer cell mediated cytotoxicity	6/273	44/18670	4.0964e-05	0.000343353	0.000242144	CRTAM/SH2D1A/LILRB1/LGALS9/HAVCR2/VAV1	6
BP	GO:0042482	positive regulation of odontogenesis	2/273	11/18670	0.0107399	0.0446629	0.0314978	CSF1/CD34	2
BP	GO:0042533	tumor necrosis factor biosynthetic process	9/273	34/18670	1.0207e-09	2.18132e-08	1.53834e-08	TLR1/CCR2/TYROBP/IL10/LILRB1/CLEC7A/CYBB/TLR4/CX3CR1	9
BP	GO:0042534	regulation of tumor necrosis factor biosynthetic process	9/273	34/18670	1.0207e-09	2.18132e-08	1.53834e-08	TLR1/CCR2/TYROBP/IL10/LILRB1/CLEC7A/CYBB/TLR4/CX3CR1	9
BP	GO:0042535	positive regulation of tumor necrosis factor biosynthetic process	6/273	20/18670	3.01932e-07	4.46239e-06	3.14702e-06	TLR1/CCR2/TYROBP/CLEC7A/CYBB/TLR4	6
BP	GO:0042536	negative regulation of tumor necrosis factor biosynthetic process	2/273	10/18670	0.0088722	0.0379716	0.0267789	IL10/LILRB1	2
BP	GO:0099024	plasma membrane invagination	12/273	127/18670	3.62981e-07	5.16009e-06	3.63907e-06	FCGR2B/C3/IGLL5/MSR1/ITGB2/AIF1/ITGAM/TREM2/BIN2/NCKAP1L/FCGR1A/FCER1G	12
BP	GO:0042590	antigen processing and presentation of exogenous peptide antigen via MHC class I	6/273	79/18670	0.00105318	0.00611259	0.00431081	NCF4/NCF2/FCGR1B/CYBB/FCGR1A/FCER1G	6
BP	GO:0042742	defense response to bacterium	19/273	330/18670	4.32298e-07	5.93628e-06	4.18646e-06	NLRP3/C5AR1/SLAMF8/GBP2/IGLL5/SLC11A1/GBP4/IL10/TREM2/STAB1/TNFSF8/TLR4/LYZ/MPEG1/IRF8/FCER1G/TLR2/HAVCR2/PYCARD	19
BP	GO:0042832	defense response to protozoan	6/273	24/18670	9.98152e-07	1.23886e-05	8.73686e-06	GBP2/SLC11A1/GBP4/IL10/CLEC7A/IRF8	6
BP	GO:0043029	T cell homeostasis	6/273	37/18670	1.46981e-05	0.00013513	9.52982e-05	SIT1/IL2RA/RIPK3/CORO1A/NCKAP1L/LGALS9	6
BP	GO:0043030	regulation of macrophage activation	8/273	55/18670	1.26694e-06	1.537e-05	1.08394e-05	FCGR2B/VSIG4/IL10/TREM2/CD74/CEBPA/TLR4/HAVCR2	8
BP	GO:0043032	positive regulation of macrophage activation	5/273	27/18670	3.9969e-05	0.00033853	0.000238743	IL10/TREM2/CEBPA/TLR4/HAVCR2	5
BP	GO:0043122	regulation of I-kappaB kinase/NF-kappaB signaling	13/273	237/18670	4.89461e-05	0.000404998	0.000285618	TRIM22/CARD11/TNFSF10/CASP1/HMOX1/SIRPA/CD74/LGALS9/TLR4/IL1B/CX3CR1/APOL3/PYCARD	13
BP	GO:0043123	positive regulation of I-kappaB kinase/NF-kappaB signaling	11/273	183/18670	8.26472e-05	0.000641112	0.000452134	TRIM22/CARD11/TNFSF10/CASP1/HMOX1/CD74/LGALS9/TLR4/IL1B/CX3CR1/APOL3	11
BP	GO:0043270	positive regulation of ion transport	13/273	275/18670	0.000217057	0.0015705	0.00110757	APOE/APLNR/CTSS/LILRA2/CCR2/RAMP3/CCL2/LRRC55/P2RY6/TREM2/CXCL12/PTAFR/IL1B	13
BP	GO:0043277	apoptotic cell clearance	5/273	46/18670	0.00054112	0.00351347	0.00247782	C3/CCL2/TYROBP/TREM2/C2	5
BP	GO:0043280	positive regulation of cysteine-type endopeptidase activity involved in apoptotic process	7/273	132/18670	0.00330672	0.0162913	0.0114891	NLRP3/TNFSF10/LCK/CASP1/CLEC7A/LGALS9/PYCARD	7
BP	GO:0010324	membrane invagination	12/273	135/18670	7.03888e-07	9.2712e-06	6.53837e-06	FCGR2B/C3/IGLL5/MSR1/ITGB2/AIF1/ITGAM/TREM2/BIN2/NCKAP1L/FCGR1A/FCER1G	12
BP	GO:0043301	negative regulation of leukocyte degranulation	4/273	13/18670	2.88197e-05	0.000249333	0.000175838	FCGR2B/CCR2/HMOX1/LGALS9	4
BP	GO:0097242	amyloid-beta clearance	7/273	36/18670	7.68778e-07	9.84462e-06	6.94276e-06	C5AR1/APOE/C3/MSR1/ITGB2/ITGAM/TREM2	7
BP	GO:0043303	mast cell degranulation	4/273	47/18670	0.00486955	0.0227081	0.0160146	HMOX1/PIK3CG/LGALS9/FCER1G	4
BP	GO:0043304	regulation of mast cell degranulation	3/273	31/18670	0.0102731	0.0431657	0.0304419	HMOX1/LGALS9/FCER1G	3
BP	GO:1901214	regulation of neuron death	18/273	313/18670	8.90854e-07	1.12296e-05	7.91951e-06	SORL1/FCGR2B/C5AR1/APOE/CSF1/ITGB2/CCL2/ITGAM/CD34/HMOX1/TYROBP/IL10/CORO1A/TNFRSF1B/TLR4/CD200R1/C1QA/CX3CR1	18
BP	GO:0043367	CD4-positive, alpha-beta T cell differentiation	7/273	74/18670	0.00010326	0.000784048	0.000552937	NLRP3/IL18/CD86/CD80/SASH3/NCKAP1L/LGALS9	7
BP	GO:0043368	positive T cell selection	5/273	34/18670	0.000126714	0.000944355	0.000665991	DOCK2/CD3D/CD74/CD3G/CD3E	5
BP	GO:0043370	regulation of CD4-positive, alpha-beta T cell differentiation	7/273	47/18670	5.04899e-06	5.25584e-05	3.7066e-05	NLRP3/IL18/CD86/CD80/SASH3/NCKAP1L/LGALS9	7
BP	GO:0043372	positive regulation of CD4-positive, alpha-beta T cell differentiation	7/273	30/18670	2.02087e-07	3.1054e-06	2.19003e-06	NLRP3/IL18/CD86/CD80/SASH3/NCKAP1L/LGALS9	7
BP	GO:0043383	negative T cell selection	4/273	12/18670	2.0184e-05	0.000179927	0.000126891	DOCK2/CD28/CD74/CD3E	4
BP	GO:0043405	regulation of MAP kinase activity	12/273	337/18670	0.00416818	0.0198388	0.013991	IGF1/SORL1/C5AR1/PIK3R5/APOE/FGD2/FPR1/PIK3CG/CD74/TLR4/IL1B/CD40LG	12
BP	GO:0043406	positive regulation of MAP kinase activity	10/273	258/18670	0.00482393	0.0225934	0.0159336	IGF1/C5AR1/PIK3R5/FGD2/FPR1/PIK3CG/CD74/TLR4/IL1B/CD40LG	10
BP	GO:0043491	protein kinase B signaling	14/273	269/18670	4.47472e-05	0.000372163	0.000262462	IGF1/PIK3R5/LCK/OSM/IL18/RAMP3/CD86/CCL2/CD80/PIK3CG/CD28/IL1B/CX3CR1/VAV1	14
BP	GO:0002224	toll-like receptor signaling pathway	12/273	146/18670	1.62509e-06	1.90697e-05	1.34486e-05	TLR1/CTSS/LILRA2/TLR8/ITGB2/CD14/ITGAM/TLR7/TLR4/TLR2/HAVCR2/LY96	12
BP	GO:0043901	negative regulation of multi-organism process	3/273	26/18670	0.00626912	0.028334	0.0199821	IGF1/HPGDS/ARHGDIB	3
BP	GO:0044351	macropinocytosis	2/273	10/18670	0.0088722	0.0379716	0.0267789	DOCK2/PYCARD	2
BP	GO:0044409	entry into host	10/273	134/18670	2.81284e-05	0.000244664	0.000172545	MRC1/CD86/CR1/CD80/CD74/LGALS9/ANPEP/CD209/CLEC5A/CCR5	10
BP	GO:0045019	negative regulation of nitric oxide biosynthetic process	3/273	20/18670	0.00293201	0.0146919	0.0103613	CD34/IL10/SIRPA	3
BP	GO:0045058	T cell selection	7/273	47/18670	5.04899e-06	5.25584e-05	3.7066e-05	DOCK2/CARD11/CD3D/CD28/CD74/CD3G/CD3E	7
BP	GO:0045059	positive thymic T cell selection	5/273	13/18670	7.53578e-07	9.76625e-06	6.88749e-06	DOCK2/CD3D/CD74/CD3G/CD3E	5
BP	GO:0045060	negative thymic T cell selection	4/273	11/18670	1.36124e-05	0.000125866	8.87651e-05	DOCK2/CD28/CD74/CD3E	4
BP	GO:0045061	thymic T cell selection	7/273	21/18670	1.29187e-08	2.36868e-07	1.67047e-07	DOCK2/CARD11/CD3D/CD28/CD74/CD3G/CD3E	7
BP	GO:0045064	T-helper 2 cell differentiation	3/273	14/18670	0.000998882	0.00586071	0.00413317	NLRP3/IL18/CD86	3
BP	GO:0045066	regulatory T cell differentiation	5/273	34/18670	0.000126714	0.000944355	0.000665991	LILRB2/CR1/IL2RA/CD28/LGALS9	5
BP	GO:0045072	regulation of interferon-gamma biosynthetic process	4/273	17/18670	9.16034e-05	0.000703819	0.000496357	TLR8/LILRB1/TLR7/CLEC7A	4
BP	GO:0045073	regulation of chemokine biosynthetic process	3/273	15/18670	0.00123516	0.0069805	0.00492289	HMOX1/CD74/IL1B	3
BP	GO:0045076	regulation of interleukin-2 biosynthetic process	7/273	19/18670	5.74013e-09	1.12948e-07	7.96544e-08	CARD11/CD86/CD80/CLEC7A/CD28/IL1B/CD3E	7
BP	GO:0045078	positive regulation of interferon-gamma biosynthetic process	3/273	13/18670	0.000793382	0.00480329	0.00338744	TLR8/TLR7/CLEC7A	3
BP	GO:0045080	positive regulation of chemokine biosynthetic process	3/273	12/18670	0.000616945	0.00392679	0.0027693	HMOX1/CD74/IL1B	3
BP	GO:0045086	positive regulation of interleukin-2 biosynthetic process	7/273	13/18670	2.10751e-10	5.23149e-09	3.68942e-09	CARD11/CD86/CD80/CLEC7A/CD28/IL1B/CD3E	7
BP	GO:0045088	regulation of innate immune response	22/273	305/18670	8.4552e-10	1.84358e-08	1.30015e-08	CRTAM/SH2D1A/FCGR2B/CARD11/APOE/MNDA/LILRA2/TLR8/SLAMF8/VSIG4/CR1/LILRB1/TREM2/LGALS9/CD209/ICAM3/CD96/FCER1G/CLEC10A/HAVCR2/PYCARD/VAV1	22
BP	GO:0045089	positive regulation of innate immune response	12/273	214/18670	7.72284e-05	0.000603429	0.000425559	CRTAM/SH2D1A/CARD11/MNDA/LILRA2/TLR8/CD209/ICAM3/FCER1G/CLEC10A/PYCARD/VAV1	12
BP	GO:0045123	cellular extravasation	9/273	61/18670	2.39044e-07	3.61152e-06	2.54697e-06	CCR2/ITGB2/CCL2/RIPK3/PIK3CG/SIRPA/CXCL12/PTAFR/CX3CR1	9
BP	GO:0045342	MHC class II biosynthetic process	4/273	15/18670	5.37634e-05	0.000439227	0.000309758	CIITA/SLC11A1/IL10/TLR4	4
BP	GO:0045346	regulation of MHC class II biosynthetic process	3/273	14/18670	0.000998882	0.00586071	0.00413317	CIITA/IL10/TLR4	3
BP	GO:0045348	positive regulation of MHC class II biosynthetic process	3/273	10/18670	0.000343898	0.00237636	0.00167589	CIITA/IL10/TLR4	3
BP	GO:0045351	type I interferon biosynthetic process	4/273	11/18670	1.36124e-05	0.000125866	8.87651e-05	TLR8/IL10/TLR7/TLR4	4
BP	GO:0045408	regulation of interleukin-6 biosynthetic process	6/273	28/18670	2.6599e-06	2.99076e-05	2.10919e-05	TLR1/TYROBP/CLEC7A/CD74/PTAFR/IL1B	6
BP	GO:0045410	positive regulation of interleukin-6 biosynthetic process	6/273	15/18670	4.14626e-08	7.07935e-07	4.9926e-07	TLR1/TYROBP/CLEC7A/CD74/PTAFR/IL1B	6
BP	GO:0045414	regulation of interleukin-8 biosynthetic process	5/273	19/18670	6.33562e-06	6.44954e-05	4.54843e-05	TLR8/TLR7/CLEC7A/CD74/TLR4	5
BP	GO:0045416	positive regulation of interleukin-8 biosynthetic process	5/273	12/18670	4.69344e-07	6.39061e-06	4.50687e-06	TLR8/TLR7/CLEC7A/CD74/TLR4	5
BP	GO:0045428	regulation of nitric oxide biosynthetic process	9/273	66/18670	4.78697e-07	6.49057e-06	4.57737e-06	ITGB2/AIF1/CD34/IL10/SIRPA/CLEC7A/TLR4/IL1B/CX3CR1	9
BP	GO:0045429	positive regulation of nitric oxide biosynthetic process	5/273	43/18670	0.000393792	0.00268661	0.00189469	ITGB2/AIF1/CLEC7A/TLR4/IL1B	5
BP	GO:0045576	mast cell activation	5/273	60/18670	0.00182635	0.00980639	0.0069158	HMOX1/PIK3CG/LGALS9/LCP2/FCER1G	5
BP	GO:0045577	regulation of B cell differentiation	4/273	28/18670	0.00069441	0.00435965	0.00307458	CARD11/SLAMF8/NFAM1/NCKAP1L	4
BP	GO:0045580	regulation of T cell differentiation	18/273	139/18670	2.03238e-12	6.97711e-11	4.9205e-11	FGL2/LILRB2/NLRP3/CARD11/CCR2/HLA-DOA/CD2/IL18/CD86/CR1/IL2RA/CD80/CD28/SASH3/CD74/NCKAP1L/LGALS9/ZNF683	18
BP	GO:0045582	positive regulation of T cell differentiation	10/273	83/18670	3.60524e-07	5.14784e-06	3.63043e-06	LILRB2/NLRP3/IL18/CD86/IL2RA/CD80/SASH3/CD74/NCKAP1L/LGALS9	10
BP	GO:0045589	regulation of regulatory T cell differentiation	5/273	32/18670	9.39188e-05	0.00071819	0.000506492	LILRB2/CR1/IL2RA/CD28/LGALS9	5
BP	GO:0045619	regulation of lymphocyte differentiation	20/273	169/18670	6.54289e-13	2.42804e-11	1.71233e-11	FGL2/LILRB2/NLRP3/CARD11/CCR2/HLA-DOA/SLAMF8/CD2/IL18/CD86/NFAM1/CR1/IL2RA/CD80/CD28/SASH3/CD74/NCKAP1L/LGALS9/ZNF683	20
BP	GO:0045621	positive regulation of lymphocyte differentiation	10/273	94/18670	1.16376e-06	1.41715e-05	9.99423e-06	LILRB2/NLRP3/IL18/CD86/IL2RA/CD80/SASH3/CD74/NCKAP1L/LGALS9	10
BP	GO:0045622	regulation of T-helper cell differentiation	4/273	35/18670	0.001639	0.00888916	0.00626894	NLRP3/IL18/CD86/CD80	4
BP	GO:0045624	positive regulation of T-helper cell differentiation	4/273	22/18670	0.000265791	0.00188922	0.00133234	NLRP3/IL18/CD86/CD80	4
BP	GO:0045628	regulation of T-helper 2 cell differentiation	3/273	11/18670	0.000467755	0.0030868	0.00217691	NLRP3/IL18/CD86	3
BP	GO:0045637	regulation of myeloid cell differentiation	10/273	251/18670	0.00398196	0.019065	0.0134453	C1QC/CSF3R/CSF1/TYROBP/LILRB1/TREM2/CD74/EVI2B/NCKAP1L/TLR4	10
BP	GO:0045639	positive regulation of myeloid cell differentiation	6/273	91/18670	0.00218409	0.0114603	0.00808217	CSF1/TYROBP/TREM2/CD74/EVI2B/NCKAP1L	6
BP	GO:0045657	positive regulation of monocyte differentiation	2/273	10/18670	0.0088722	0.0379716	0.0267789	CSF1/CD74	2
BP	GO:0045670	regulation of osteoclast differentiation	5/273	64/18670	0.00243198	0.0125769	0.00886969	CSF1/TYROBP/LILRB1/TREM2/TLR4	5
BP	GO:0045672	positive regulation of osteoclast differentiation	3/273	25/18670	0.00560562	0.0256586	0.0180953	CSF1/TYROBP/TREM2	3
BP	GO:0045730	respiratory burst	8/273	37/18670	5.04424e-08	8.39059e-07	5.91733e-07	NCF4/NCF2/SLAMF8/SLC11A1/PIK3CG/CLEC7A/CD52/CYBB	8
BP	GO:0045765	regulation of angiogenesis	16/273	383/18670	0.000174885	0.00127682	0.000900454	C5AR1/C3/C3AR1/APLNR/TNFSF12/CCR2/TIE1/ITGB2/CD34/HMOX1/IL10/STAB1/CYBB/IL1B/CX3CR1/CDH5	16
BP	GO:0045766	positive regulation of angiogenesis	14/273	204/18670	1.93547e-06	2.22269e-05	1.56752e-05	C5AR1/C3/C3AR1/APLNR/TNFSF12/TIE1/ITGB2/CD34/HMOX1/IL10/CYBB/IL1B/CX3CR1/CDH5	14
BP	GO:0045785	positive regulation of cell adhesion	40/273	403/18670	6.2134e-22	6.91402e-20	4.876e-20	EMILIN3/IGF1/LILRB2/NLRP3/CARD11/CSF1/LCK/HLA-DPA1/CCR2/HLA-DMB/IL18/ITGB2/AIF1/CD86/CCL2/IL2RA/IL10/LILRB1/CD80/CLECL1/SIRPA/TNFSF13B/CD28/HLA-DPB1/CXCL12/SASH3/CD74/CORO1A/NCKAP1L/LGALS9/CD5/CD209/PTAFR/IL1B/APBB1IP/HAVCR2/CD3E/CD40LG/PYCARD/VAV1	40
BP	GO:0045824	negative regulation of innate immune response	7/273	59/18670	2.35856e-05	0.000207952	0.000146655	SLAMF8/VSIG4/CR1/LILRB1/LGALS9/CD96/HAVCR2	7
BP	GO:0045833	negative regulation of lipid metabolic process	5/273	92/18670	0.0112904	0.0464721	0.0327737	SORL1/APOE/PIK3CG/IL1B/APOC1	5
BP	GO:0045862	positive regulation of proteolysis	14/273	358/18670	0.000843595	0.00506	0.00356848	NLRP3/APOE/TNFSF10/CLEC3B/LCK/CASP1/CR1/TREM2/CLEC7A/TNFRSF1B/LGALS9/CEBPA/IL1B/PYCARD	14
BP	GO:0045920	negative regulation of exocytosis	4/273	34/18670	0.00146838	0.00814169	0.00574179	FCGR2B/CCR2/HMOX1/LGALS9	4
BP	GO:0045940	positive regulation of steroid metabolic process	3/273	30/18670	0.00937871	0.039875	0.0281212	APOE/IL1B/APOC1	3
BP	GO:0045953	negative regulation of natural killer cell mediated cytotoxicity	3/273	14/18670	0.000998882	0.00586071	0.00413317	LILRB1/LGALS9/HAVCR2	3
BP	GO:0045954	positive regulation of natural killer cell mediated cytotoxicity	3/273	30/18670	0.00937871	0.039875	0.0281212	CRTAM/SH2D1A/VAV1	3
BP	GO:0046006	regulation of activated T cell proliferation	6/273	37/18670	1.46981e-05	0.00013513	9.52982e-05	IGF1/IL18/IL2RA/RIPK3/LGALS9/PYCARD	6
BP	GO:0046209	nitric oxide metabolic process	10/273	82/18670	3.21183e-07	4.68985e-06	3.30744e-06	ITGB2/AIF1/CD34/IL10/SIRPA/CLEC7A/TLR4/IL1B/CX3CR1/TLR2	10
BP	GO:0046427	positive regulation of receptor signaling pathway via JAK-STAT	5/273	89/18670	0.00986963	0.0417422	0.029438	IGF1/OSM/IL18/IL10/IL10RA	5
BP	GO:0046456	icosanoid biosynthetic process	5/273	55/18670	0.00123422	0.0069805	0.00492289	HPGDS/ALOX5AP/CD74/IL1B/PTGS1	5
BP	GO:0046457	prostanoid biosynthetic process	4/273	28/18670	0.00069441	0.00435965	0.00307458	HPGDS/CD74/IL1B/PTGS1	4
BP	GO:0046461	neutral lipid catabolic process	4/273	43/18670	0.00352606	0.0170338	0.0120128	SORL1/APOE/PIK3CG/FABP4	4
BP	GO:0046464	acylglycerol catabolic process	4/273	43/18670	0.00352606	0.0170338	0.0120128	SORL1/APOE/PIK3CG/FABP4	4
BP	GO:0046503	glycerolipid catabolic process	5/273	64/18670	0.00243198	0.0125769	0.00886969	SORL1/APOE/PIK3CG/FABP4/APOC1	5
BP	GO:0046578	regulation of Ras protein signal transduction	10/273	238/18670	0.00272915	0.0138911	0.00979649	IGF1/APOE/CSF1/FGD2/ARHGDIB/GPR65/P2RY10/RASGRP4/LPAR6/VAV1	10
BP	GO:0046579	positive regulation of Ras protein signal transduction	7/273	64/18670	4.03589e-05	0.000340937	0.000240441	IGF1/CSF1/GPR65/P2RY10/RASGRP4/LPAR6/VAV1	7
BP	GO:0046631	alpha-beta T cell activation	14/273	138/18670	1.53127e-08	2.79176e-07	1.96884e-07	DOCK2/NLRP3/CCR2/IL18/CD86/LILRB1/CD80/CD28/SASH3/TNFSF8/NCKAP1L/LGALS9/ZNF683/CD3E	14
BP	GO:0046632	alpha-beta T cell differentiation	9/273	101/18670	1.73003e-05	0.000155945	0.000109978	NLRP3/IL18/CD86/CD80/SASH3/TNFSF8/NCKAP1L/LGALS9/ZNF683	9
BP	GO:0046633	alpha-beta T cell proliferation	6/273	33/18670	7.35435e-06	7.3933e-05	5.21401e-05	DOCK2/CCR2/IL18/CD28/LGALS9/CD3E	6
BP	GO:0046634	regulation of alpha-beta T cell activation	12/273	93/18670	1.09231e-08	2.0258e-07	1.42867e-07	NLRP3/CCR2/IL18/CD86/LILRB1/CD80/CD28/SASH3/NCKAP1L/LGALS9/ZNF683/CD3E	12
BP	GO:0046635	positive regulation of alpha-beta T cell activation	10/273	62/18670	2.087e-08	3.70041e-07	2.60966e-07	NLRP3/CCR2/IL18/CD86/CD80/CD28/SASH3/NCKAP1L/LGALS9/CD3E	10
BP	GO:0046637	regulation of alpha-beta T cell differentiation	8/273	63/18670	3.64281e-06	3.95803e-05	2.79134e-05	NLRP3/IL18/CD86/CD80/SASH3/NCKAP1L/LGALS9/ZNF683	8
BP	GO:0046638	positive regulation of alpha-beta T cell differentiation	7/273	47/18670	5.04899e-06	5.25584e-05	3.7066e-05	NLRP3/IL18/CD86/CD80/SASH3/NCKAP1L/LGALS9	7
BP	GO:0046640	regulation of alpha-beta T cell proliferation	5/273	30/18670	6.80691e-05	0.000542368	0.000382496	CCR2/IL18/CD28/LGALS9/CD3E	5
BP	GO:0046641	positive regulation of alpha-beta T cell proliferation	5/273	19/18670	6.33562e-06	6.44954e-05	4.54843e-05	CCR2/IL18/CD28/LGALS9/CD3E	5
BP	GO:0046651	lymphocyte proliferation	42/273	272/18670	8.62803e-31	3.97752e-28	2.80508e-28	IGF1/LILRB2/DOCK2/FCGR2B/CARD11/MNDA/CD180/HLA-DPA1/CCR2/HLA-DMB/IL18/LST1/VSIG4/AIF1/CD86/SLC11A1/GAPT/TYROBP/IL2RA/IL10/LILRB1/CD80/RIPK3/PIK3CG/CLECL1/TNFSF13B/CD28/HLA-DPB1/SASH3/CD74/CORO1A/TNFSF8/NCKAP1L/TNFRSF1B/LGALS9/TLR4/CD209/IL1B/HAVCR2/CD3E/CD40LG/PYCARD	42
BP	GO:0046718	viral entry into host cell	10/273	121/18670	1.15248e-05	0.000109384	7.71416e-05	MRC1/CD86/CR1/CD80/CD74/LGALS9/ANPEP/CD209/CLEC5A/CCR5	10
BP	GO:0048002	antigen processing and presentation of peptide antigen	24/273	189/18670	5.85993e-16	2.86515e-14	2.0206e-14	NCF4/HLA-DRB5/FCGR2B/NCF2/HLA-DRA/FCGR1B/HLA-DQB1/CTSS/HLA-DPA1/HLA-DOA/HLA-DMB/SLC11A1/HLA-DQA1/ERAP2/TREM2/HLA-DPB1/CD74/CYBB/CD209/HLA-DMA/HLA-DRB1/FCGR1A/FCER1G/PYCARD	24
BP	GO:0048010	vascular endothelial growth factor receptor signaling pathway	6/273	96/18670	0.00285962	0.0144866	0.0102165	NCF4/NCF2/NCKAP1L/CYBB/IL1B/VAV1	6
BP	GO:0048015	phosphatidylinositol-mediated signaling	8/273	181/18670	0.0052524	0.0242135	0.0170762	IGF1/HCST/PIK3R5/OSM/IL18/PIK3CG/CD28/PTAFR	8
BP	GO:0048017	inositol lipid-mediated signaling	8/273	184/18670	0.0057873	0.026378	0.0186027	IGF1/HCST/PIK3R5/OSM/IL18/PIK3CG/CD28/PTAFR	8
BP	GO:0048143	astrocyte activation	4/273	27/18670	0.000602077	0.00387033	0.00272948	C5AR1/TREM2/IL1B/C1QA	4
BP	GO:0048246	macrophage chemotaxis	5/273	38/18670	0.000217933	0.00157331	0.00110955	C5AR1/CSF1/C3AR1/SLAMF8/CCL2	5
BP	GO:0048247	lymphocyte chemotaxis	6/273	64/18670	0.000340856	0.00237636	0.00167589	CCR2/CCL14/CCL2/PIK3CG/CXCR3/CCL8	6
BP	GO:0048305	immunoglobulin secretion	3/273	22/18670	0.00387637	0.0186147	0.0131277	POU2F2/TNFSF13B/CD40LG	3
BP	GO:0048660	regulation of smooth muscle cell proliferation	7/273	169/18670	0.0123046	0.0497582	0.0350912	IGF1/IL18/AIF1/HMOX1/IL10/P2RY6/PTAFR	7
BP	GO:0048661	positive regulation of smooth muscle cell proliferation	7/273	101/18670	0.000706607	0.00441903	0.00311645	IGF1/IL18/AIF1/HMOX1/IL10/P2RY6/PTAFR	7
BP	GO:0048708	astrocyte differentiation	5/273	81/18670	0.00669069	0.0300708	0.021207	C5AR1/TREM2/TLR4/IL1B/C1QA	5
BP	GO:0048872	homeostasis of number of cells	16/273	246/18670	7.29102e-07	9.56428e-06	6.74505e-06	CARD11/IKZF1/CSF1/CCR2/SIT1/GAPT/HMOX1/IL2RA/RIPK3/TNFSF13B/SASH3/CD74/CORO1A/NCKAP1L/LGALS9/FCER1G	16
BP	GO:0048873	homeostasis of number of cells within a tissue	4/273	30/18670	0.000908371	0.00540833	0.00381414	CSF1/CCR2/SASH3/CORO1A	4
BP	GO:0050663	cytokine secretion	27/273	240/18670	1.84575e-16	9.60684e-15	6.77507e-15	CRTAM/NLRP3/FCGR2B/TLR1/CARD11/LILRA2/TLR8/CASP1/OSM/CD2/AIF1/CD14/CD34/IL10/LILRB1/CLECL1/GBP1/TNFRSF1B/LGALS9/TLR4/LCP2/CLEC5A/IL1B/CD200R1/TLR2/HAVCR2/PYCARD	27
BP	GO:0050670	regulation of lymphocyte proliferation	37/273	208/18670	1.72094e-29	5.55347e-27	3.9165e-27	IGF1/LILRB2/FCGR2B/CARD11/MNDA/HLA-DPA1/CCR2/HLA-DMB/IL18/LST1/VSIG4/AIF1/CD86/TYROBP/IL2RA/IL10/LILRB1/CD80/RIPK3/CLECL1/TNFSF13B/CD28/HLA-DPB1/SASH3/CD74/CORO1A/TNFSF8/NCKAP1L/TNFRSF1B/LGALS9/TLR4/CD209/IL1B/HAVCR2/CD3E/CD40LG/PYCARD	37
BP	GO:0050671	positive regulation of lymphocyte proliferation	27/273	130/18670	1.23135e-23	1.72764e-21	1.21839e-21	IGF1/LILRB2/CARD11/HLA-DPA1/CCR2/HLA-DMB/IL18/AIF1/CD86/IL2RA/CD80/CLECL1/TNFSF13B/CD28/HLA-DPB1/SASH3/CD74/CORO1A/NCKAP1L/LGALS9/TLR4/CD209/IL1B/HAVCR2/CD3E/CD40LG/PYCARD	27
BP	GO:0050672	negative regulation of lymphocyte proliferation	13/273	73/18670	4.14662e-11	1.13652e-09	8.01511e-10	LILRB2/FCGR2B/MNDA/LST1/VSIG4/CD86/TYROBP/IL2RA/IL10/LILRB1/CD80/LGALS9/HAVCR2	13
BP	GO:0050688	regulation of defense response to virus	5/273	73/18670	0.00430885	0.020448	0.0144206	FGL2/IL2RA/LILRB1/IL1B/PYCARD	5
BP	GO:0050690	regulation of defense response to virus by virus	4/273	30/18670	0.000908371	0.00540833	0.00381414	DOCK2/LCK/CD28/CD247	4
BP	GO:0050701	interleukin-1 secretion	7/273	61/18670	2.94207e-05	0.000253175	0.000178547	NLRP3/LILRA2/TLR8/CASP1/LGALS9/TLR4/PYCARD	7
BP	GO:0050702	interleukin-1 beta secretion	7/273	53/18670	1.14832e-05	0.000109311	7.70897e-05	NLRP3/LILRA2/TLR8/CASP1/LGALS9/TLR4/PYCARD	7
BP	GO:0050704	regulation of interleukin-1 secretion	7/273	53/18670	1.14832e-05	0.000109311	7.70897e-05	NLRP3/LILRA2/TLR8/CASP1/LGALS9/TLR4/PYCARD	7
BP	GO:0050706	regulation of interleukin-1 beta secretion	7/273	46/18670	4.35093e-06	4.63382e-05	3.26792e-05	NLRP3/LILRA2/TLR8/CASP1/LGALS9/TLR4/PYCARD	7
BP	GO:0050707	regulation of cytokine secretion	24/273	210/18670	6.55699e-15	2.9802e-13	2.10174e-13	CRTAM/NLRP3/FCGR2B/TLR1/LILRA2/TLR8/CASP1/OSM/CD2/AIF1/CD14/CD34/IL10/LILRB1/GBP1/TNFRSF1B/LGALS9/TLR4/CLEC5A/IL1B/CD200R1/TLR2/HAVCR2/PYCARD	24
BP	GO:0050708	regulation of protein secretion	29/273	472/18670	7.45458e-11	1.95577e-09	1.37927e-09	CRTAM/IGF1/NLRP3/FCGR2B/TLR1/APOE/LILRA2/TLR8/CASP1/OSM/CD2/AIF1/CD14/CD34/IL10/LILRB1/TREM2/GBP1/TNFRSF1B/LGALS9/TLR4/CLEC5A/IL1B/CD200R1/TLR2/HAVCR2/CD40LG/GJA5/PYCARD	29
BP	GO:0050709	negative regulation of protein secretion	10/273	141/18670	4.35561e-05	0.000364133	0.000256799	NLRP3/FCGR2B/APOE/TLR8/CD34/IL10/LILRB1/GBP1/IL1B/CD200R1	10
BP	GO:0050710	negative regulation of cytokine secretion	8/273	74/18670	1.23402e-05	0.00011678	8.23572e-05	NLRP3/FCGR2B/TLR8/CD34/IL10/LILRB1/GBP1/CD200R1	8
BP	GO:0050714	positive regulation of protein secretion	21/273	268/18670	4.61678e-10	1.07959e-08	7.61364e-09	CRTAM/IGF1/NLRP3/TLR1/LILRA2/TLR8/CASP1/OSM/CD2/AIF1/CD14/CD34/IL10/TREM2/LGALS9/TLR4/CLEC5A/IL1B/TLR2/HAVCR2/PYCARD	21
BP	GO:0050715	positive regulation of cytokine secretion	19/273	139/18670	1.79519e-13	7.33301e-12	5.17149e-12	CRTAM/NLRP3/TLR1/LILRA2/TLR8/CASP1/OSM/CD2/AIF1/CD14/CD34/IL10/LGALS9/TLR4/CLEC5A/IL1B/TLR2/HAVCR2/PYCARD	19
BP	GO:0050716	positive regulation of interleukin-1 secretion	7/273	38/18670	1.13359e-06	1.38564e-05	9.77198e-06	NLRP3/LILRA2/TLR8/CASP1/LGALS9/TLR4/PYCARD	7
BP	GO:0050718	positive regulation of interleukin-1 beta secretion	7/273	33/18670	4.08461e-07	5.70608e-06	4.02412e-06	NLRP3/LILRA2/TLR8/CASP1/LGALS9/TLR4/PYCARD	7
BP	GO:0050727	regulation of inflammatory response	31/273	374/18670	5.59974e-15	2.61889e-13	1.84693e-13	IGF1/NLRP3/FCGR2B/APOE/C3/C2CD4B/CCR2/CCL14/SLAMF8/OSM/IL18/IL2RA/IL10/TREM2/PIK3CG/SIRPA/TLR7/CLEC7A/CD28/TNFRSF1B/SIGLEC10/CEBPA/TLR4/FABP4/IL1B/CD200R1/FCER1G/TLR2/TNFAIP8L2/CDH5/PYCARD	31
BP	GO:0050728	negative regulation of inflammatory response	14/273	169/18670	1.9853e-07	3.08537e-06	2.17591e-06	IGF1/NLRP3/FCGR2B/APOE/SLAMF8/IL2RA/IL10/SIRPA/TNFRSF1B/SIGLEC10/CD200R1/TNFAIP8L2/CDH5/PYCARD	14
BP	GO:0050729	positive regulation of inflammatory response	17/273	153/18670	1.01071e-10	2.58854e-09	1.82553e-09	C3/C2CD4B/CCR2/CCL14/OSM/IL18/TREM2/PIK3CG/TLR7/CLEC7A/CD28/CEBPA/TLR4/FABP4/IL1B/FCER1G/TLR2	17
BP	GO:0050730	regulation of peptidyl-tyrosine phosphorylation	11/273	256/18670	0.00142603	0.0079754	0.00562452	IGF1/SAMSN1/OSM/IL18/ITGB2/MVP/CD80/TREM2/CD74/FCGR1A/CD3E	11
BP	GO:0050731	positive regulation of peptidyl-tyrosine phosphorylation	8/273	192/18670	0.007417	0.0330589	0.0233143	IGF1/OSM/IL18/CD80/TREM2/CD74/FCGR1A/CD3E	8
BP	GO:0050755	chemokine metabolic process	4/273	16/18670	7.08622e-05	0.00055638	0.000392378	IL18/HMOX1/CD74/IL1B	4
BP	GO:0050764	regulation of phagocytosis	15/273	98/18670	1.25617e-11	3.82422e-10	2.69697e-10	DOCK2/FCGR2B/C3/IL15RA/SLC11A1/CCL2/TREM2/SIRPA/CLEC7A/NCKAP1L/C2/IL1B/FCER1G/TLR2/PYCARD	15
BP	GO:0050765	negative regulation of phagocytosis	3/273	22/18670	0.00387637	0.0186147	0.0131277	FCGR2B/SIRPA/TLR2	3
BP	GO:0050766	positive regulation of phagocytosis	14/273	69/18670	1.10393e-12	3.95819e-11	2.79145e-11	DOCK2/FCGR2B/C3/IL15RA/SLC11A1/CCL2/TREM2/SIRPA/CLEC7A/NCKAP1L/C2/IL1B/FCER1G/PYCARD	14
BP	GO:0050777	negative regulation of immune response	14/273	150/18670	4.45288e-08	7.52328e-07	5.30567e-07	FGL2/FCGR2B/SAMSN1/CCR2/SLAMF8/VSIG4/CR1/HMOX1/IL2RA/IL10/LILRB1/LGALS9/CD96/HAVCR2	14
BP	GO:0050798	activated T cell proliferation	6/273	41/18670	2.70685e-05	0.000236081	0.000166492	IGF1/IL18/IL2RA/RIPK3/LGALS9/PYCARD	6
BP	GO:0070997	neuron death	18/273	348/18670	4.00034e-06	4.31742e-05	3.04479e-05	SORL1/FCGR2B/C5AR1/APOE/CSF1/ITGB2/CCL2/ITGAM/CD34/HMOX1/TYROBP/IL10/CORO1A/TNFRSF1B/TLR4/CD200R1/C1QA/CX3CR1	18
BP	GO:0050817	coagulation	13/273	342/18670	0.00165108	0.00893964	0.00630454	PLEK/PIK3R5/APOE/LCK/CD34/F13A1/PIK3CG/TLR4/LCP2/FCER1G/TREML1/CD40LG/VAV1	13
BP	GO:0050818	regulation of coagulation	5/273	84/18670	0.00778315	0.034265	0.0241648	PLEK/APOE/CD34/TLR4/FCER1G	5
BP	GO:0050829	defense response to Gram-negative bacterium	5/273	88/18670	0.00942475	0.040018	0.028222	SLC11A1/TLR4/LYZ/MPEG1/PYCARD	5
BP	GO:0050830	defense response to Gram-positive bacterium	9/273	101/18670	1.73003e-05	0.000155945	0.000109978	NLRP3/C5AR1/GBP2/GBP4/TNFSF8/LYZ/MPEG1/TLR2/HAVCR2	9
BP	GO:0050848	regulation of calcium-mediated signaling	6/273	98/18670	0.00316955	0.0157464	0.0111049	IGF1/PLEK/P2RY6/TREM2/GBP1/CD3E	6
BP	GO:0050850	positive regulation of calcium-mediated signaling	4/273	43/18670	0.00352606	0.0170338	0.0120128	IGF1/P2RY6/TREM2/CD3E	4
BP	GO:0050851	antigen receptor-mediated signaling pathway	23/273	316/18670	2.88046e-10	6.93675e-09	4.89203e-09	HLA-DRB5/FCGR2B/CARD11/HLA-DRA/LPXN/HLA-DQB1/MNDA/LCK/HLA-DPA1/IGLL5/CD3D/THEMIS2/HLA-DQA1/NFAM1/CD28/GBP1/HLA-DPB1/NCKAP1L/CD247/CD3G/LCP2/HLA-DRB1/CD3E	23
BP	GO:0050852	T cell receptor signaling pathway	17/273	202/18670	7.55095e-09	1.45041e-07	1.02288e-07	HLA-DRB5/CARD11/HLA-DRA/HLA-DQB1/LCK/HLA-DPA1/CD3D/THEMIS2/HLA-DQA1/CD28/GBP1/HLA-DPB1/CD247/CD3G/LCP2/HLA-DRB1/CD3E	17
BP	GO:0050853	B cell receptor signaling pathway	7/273	129/18670	0.00290952	0.0146919	0.0103613	FCGR2B/LPXN/MNDA/LCK/IGLL5/NFAM1/NCKAP1L	7
BP	GO:0050854	regulation of antigen receptor-mediated signaling pathway	5/273	65/18670	0.00260373	0.0133369	0.00940564	FCGR2B/LPXN/LCK/NFAM1/GBP1	5
BP	GO:0050855	regulation of B cell receptor signaling pathway	3/273	29/18670	0.00853168	0.0371047	0.0261675	FCGR2B/LPXN/NFAM1	3
BP	GO:0050858	negative regulation of antigen receptor-mediated signaling pathway	3/273	28/18670	0.00773147	0.0340839	0.0240371	FCGR2B/LPXN/GBP1	3
BP	GO:0050863	regulation of T cell activation	46/273	314/18670	1.18816e-32	1.25075e-29	8.82074e-30	FGL2/IGF1/LILRB2/NLRP3/FCGR2B/CARD11/LCK/HLA-DPA1/CCR2/HLA-DOA/HLA-DMB/CD2/IL18/VSIG4/SIT1/AIF1/CD86/CCL2/CR1/IL2RA/IL10/LILRB1/CD80/RIPK3/CLECL1/SIRPA/TNFSF13B/CD28/HLA-DPB1/SASH3/CD74/CORO1A/TNFSF8/NCKAP1L/TNFRSF1B/LGALS9/CD5/CD209/IL1B/HAVCR2/ZNF683/TNFAIP8L2/CD3E/CD40LG/PYCARD/VAV1	46
BP	GO:0050864	regulation of B cell activation	15/273	184/18670	8.94198e-08	1.43561e-06	1.01244e-06	FCGR2B/CARD11/SAMSN1/MNDA/SLAMF8/IGLL5/NFAM1/TYROBP/IL10/TNFSF13B/CD28/SASH3/CD74/NCKAP1L/TLR4	15
BP	GO:0050866	negative regulation of cell activation	20/273	199/18670	1.39465e-11	4.12894e-10	2.91187e-10	FGL2/LILRB2/FCGR2B/APOE/SAMSN1/MNDA/CCR2/LST1/VSIG4/CD86/HMOX1/TYROBP/IL2RA/IL10/LILRB1/CD80/CD74/LGALS9/HAVCR2/TNFAIP8L2	20
BP	GO:0002221	pattern recognition receptor signaling pathway	13/273	197/18670	6.9292e-06	7.00957e-05	4.94338e-05	TLR1/CTSS/LILRA2/TLR8/ITGB2/CD14/ITGAM/TLR7/CLEC7A/TLR4/TLR2/HAVCR2/LY96	13
BP	GO:0050868	negative regulation of T cell activation	13/273	112/18670	9.83527e-09	1.83459e-07	1.29381e-07	FGL2/LILRB2/FCGR2B/VSIG4/CD86/IL2RA/IL10/LILRB1/CD80/CD74/LGALS9/HAVCR2/TNFAIP8L2	13
BP	GO:0050869	negative regulation of B cell activation	5/273	30/18670	6.80691e-05	0.000542368	0.000382496	FCGR2B/SAMSN1/MNDA/TYROBP/IL10	5
BP	GO:0050870	positive regulation of T cell activation	33/273	202/18670	3.91344e-25	7.01593e-23	4.94787e-23	IGF1/LILRB2/NLRP3/CARD11/LCK/HLA-DPA1/CCR2/HLA-DMB/IL18/AIF1/CD86/CCL2/IL2RA/LILRB1/CD80/CLECL1/SIRPA/TNFSF13B/CD28/HLA-DPB1/SASH3/CD74/CORO1A/NCKAP1L/LGALS9/CD5/CD209/IL1B/HAVCR2/CD3E/CD40LG/PYCARD/VAV1	33
BP	GO:0050871	positive regulation of B cell activation	8/273	142/18670	0.00117109	0.00671247	0.00473386	CARD11/IGLL5/TNFSF13B/CD28/SASH3/CD74/NCKAP1L/TLR4	8
BP	GO:0002888	positive regulation of myeloid leukocyte mediated immunity	6/273	33/18670	7.35435e-06	7.3933e-05	5.21401e-05	C3/ITGB2/ITGAM/TYROBP/PTAFR/FCER1G	6
BP	GO:0050901	leukocyte tethering or rolling	4/273	25/18670	0.000444057	0.00296069	0.00208798	CCR2/CXCL12/PTAFR/CX3CR1	4
BP	GO:0050920	regulation of chemotaxis	12/273	217/18670	8.82005e-05	0.000680916	0.000480205	C5AR1/CSF1/C3AR1/CCR2/SLAMF8/AIF1/CCL2/TREM2/CXCL12/CD74/NCKAP1L/LGALS9	12
BP	GO:0050921	positive regulation of chemotaxis	10/273	135/18670	2.9993e-05	0.00025673	0.000181055	C5AR1/CSF1/C3AR1/CCR2/AIF1/TREM2/CXCL12/CD74/NCKAP1L/LGALS9	10
BP	GO:0050994	regulation of lipid catabolic process	4/273	54/18670	0.00797495	0.0349663	0.0246594	SORL1/PIK3CG/IL1B/APOC1	4
BP	GO:0050995	negative regulation of lipid catabolic process	4/273	23/18670	0.000318067	0.00223131	0.0015736	SORL1/PIK3CG/IL1B/APOC1	4
BP	GO:0051043	regulation of membrane protein ectodomain proteolysis	4/273	23/18670	0.000318067	0.00223131	0.0015736	APOE/IL10/TNFRSF1B/IL1B	4
BP	GO:0051044	positive regulation of membrane protein ectodomain proteolysis	3/273	15/18670	0.00123516	0.0069805	0.00492289	APOE/TNFRSF1B/IL1B	3
BP	GO:0034142	toll-like receptor 4 signaling pathway	6/273	35/18670	1.05168e-05	0.00010161	7.16589e-05	LILRA2/ITGB2/CD14/ITGAM/TLR4/LY96	6
BP	GO:0051048	negative regulation of secretion	17/273	238/18670	8.53692e-08	1.37743e-06	9.71412e-07	NLRP3/FCGR2B/APOE/CRHBP/CCR2/TLR8/OSM/CD34/HMOX1/IL10/LILRB1/GBP1/CD74/TNFRSF1B/LGALS9/IL1B/CD200R1	17
BP	GO:0051056	regulation of small GTPase mediated signal transduction	12/273	338/18670	0.00426685	0.0202786	0.0143011	IGF1/ARHGAP30/APOE/CSF1/FGD2/ARHGDIB/GPR65/ARHGAP9/P2RY10/RASGRP4/LPAR6/VAV1	12
BP	GO:0051057	positive regulation of small GTPase mediated signal transduction	7/273	71/18670	7.9204e-05	0.00061737	0.00043539	IGF1/CSF1/GPR65/P2RY10/RASGRP4/LPAR6/VAV1	7
BP	GO:0051090	regulation of DNA-binding transcription factor activity	20/273	432/18670	6.17269e-06	6.32357e-05	4.4596e-05	TRIM22/NLRP3/CARD11/IL18/ITGB2/NFAM1/HMOX1/IL10/RIPK3/LPAR5/PARP10/ADORA3/LGALS9/TLR4/IL1B/CX3CR1/TLR2/HAVCR2/CD40LG/PYCARD	20
BP	GO:0051091	positive regulation of DNA-binding transcription factor activity	16/273	261/18670	1.59161e-06	1.8745e-05	1.32196e-05	TRIM22/NLRP3/CARD11/IL18/ITGB2/NFAM1/IL10/RIPK3/LPAR5/LGALS9/TLR4/IL1B/CX3CR1/TLR2/CD40LG/PYCARD	16
BP	GO:0051092	positive regulation of NF-kappaB transcription factor activity	13/273	149/18670	2.9928e-07	4.45059e-06	3.13871e-06	TRIM22/NLRP3/CARD11/IL18/ITGB2/RIPK3/LGALS9/TLR4/IL1B/CX3CR1/TLR2/CD40LG/PYCARD	13
BP	GO:0051209	release of sequestered calcium ion into cytosol	6/273	124/18670	0.00983839	0.0416647	0.0293833	APLNR/LCK/TRPM2/P2RY6/CORO1A/CCR5	6
BP	GO:0006801	superoxide metabolic process	8/273	73/18670	1.11457e-05	0.000106728	7.5268e-05	NCF4/NCF2/ITGB2/NRROS/ITGAM/TYROBP/CLEC7A/CYBB	8
BP	GO:0051224	negative regulation of protein transport	10/273	193/18670	0.000567114	0.00366015	0.00258126	NLRP3/FCGR2B/APOE/TLR8/CD34/IL10/LILRB1/GBP1/IL1B/CD200R1	10
BP	GO:0051235	maintenance of location	13/273	315/18670	0.000786183	0.00480329	0.00338744	SORL1/APOE/C3/APLNR/LCK/MSR1/TRPM2/NRROS/IL10/P2RY6/CORO1A/CCR5/IL1B	13
BP	GO:0051249	regulation of lymphocyte activation	55/273	485/18670	4.16171e-33	6.71492e-30	4.73559e-30	FGL2/IGF1/LILRB2/NLRP3/FCGR2B/CARD11/SAMSN1/MNDA/LCK/HLA-DPA1/CCR2/HLA-DOA/HLA-DMB/SLAMF8/CD2/IGLL5/IL18/LST1/VSIG4/SIT1/AIF1/CD86/CCL2/NFAM1/CR1/TYROBP/IL2RA/IL10/LILRB1/CD80/RIPK3/CLECL1/SIRPA/CLEC7A/TNFSF13B/CD28/HLA-DPB1/SASH3/CD74/CORO1A/TNFSF8/NCKAP1L/TNFRSF1B/LGALS9/CD5/TLR4/CD209/IL1B/HAVCR2/ZNF683/TNFAIP8L2/CD3E/CD40LG/PYCARD/VAV1	55
BP	GO:0051250	negative regulation of lymphocyte activation	17/273	146/18670	4.77057e-11	1.29367e-09	9.12337e-10	FGL2/LILRB2/FCGR2B/SAMSN1/MNDA/LST1/VSIG4/CD86/TYROBP/IL2RA/IL10/LILRB1/CD80/CD74/LGALS9/HAVCR2/TNFAIP8L2	17
BP	GO:0051251	positive regulation of lymphocyte activation	37/273	334/18670	5.50336e-22	6.34263e-20	4.47303e-20	IGF1/LILRB2/NLRP3/CARD11/LCK/HLA-DPA1/CCR2/HLA-DMB/IGLL5/IL18/AIF1/CD86/CCL2/TYROBP/IL2RA/LILRB1/CD80/CLECL1/SIRPA/CLEC7A/TNFSF13B/CD28/HLA-DPB1/SASH3/CD74/CORO1A/NCKAP1L/LGALS9/CD5/TLR4/CD209/IL1B/HAVCR2/CD3E/CD40LG/PYCARD/VAV1	37
BP	GO:0051260	protein homooligomerization	14/273	351/18670	0.000696726	0.0043657	0.00307884	APOE/PRND/TRPM2/CD3D/HMOX1/ALOX5AP/RIPK3/GBP1/CD247/CD3G/FCER1G/CDA/CD3E/PYCARD	14
BP	GO:0051271	negative regulation of cellular component movement	12/273	384/18670	0.011255	0.0464447	0.0327544	APOE/SLAMF8/TIE1/AIF1/CCL2/ARHGDIB/HMOX1/CXCL12/CD74/ADORA3/CD200R1/CX3CR1	12
BP	GO:0051282	regulation of sequestering of calcium ion	6/273	128/18670	0.0113911	0.046827	0.033024	APLNR/LCK/TRPM2/P2RY6/CORO1A/CCR5	6
BP	GO:0051283	negative regulation of sequestering of calcium ion	6/273	126/18670	0.0105946	0.0444587	0.0313538	APLNR/LCK/TRPM2/P2RY6/CORO1A/CCR5	6
BP	GO:0051480	regulation of cytosolic calcium ion concentration	20/273	357/18670	3.29804e-07	4.79404e-06	3.38092e-06	FPR3/C5AR1/C3AR1/APLNR/LCK/CCR2/TRPM2/RAMP3/FPR1/GPR65/P2RY6/PIK3CG/CXCR3/CORO1A/CD52/P2RY10/LPAR6/CCR5/CXCR6/CX3CR1	20
BP	GO:0051482	positive regulation of cytosolic calcium ion concentration involved in phospholipase C-activating G protein-coupled signaling pathway	4/273	31/18670	0.00103106	0.00599503	0.0042279	C3AR1/GPR65/P2RY10/LPAR6	4
BP	GO:0051607	defense response to virus	13/273	238/18670	5.1109e-05	0.000421813	0.000297477	FGL2/TRIM22/NLRP3/RNASE2/TLR8/IL2RA/LILRB1/TLR7/IFI44L/GBP1/IRF5/IL1B/PYCARD	13
BP	GO:0051668	localization within membrane	5/273	93/18670	0.0117934	0.0483431	0.0340932	DOCK2/APOE/CD2/ITGB2/ITGAL	5
BP	GO:0051701	interaction with host	10/273	202/18670	0.00080659	0.00485609	0.00342468	MRC1/CD86/CR1/CD80/CD74/LGALS9/ANPEP/CD209/CLEC5A/CCR5	10
BP	GO:0051767	nitric-oxide synthase biosynthetic process	3/273	20/18670	0.00293201	0.0146919	0.0103613	CCL2/TLR4/TLR2	3
BP	GO:0051769	regulation of nitric-oxide synthase biosynthetic process	3/273	20/18670	0.00293201	0.0146919	0.0103613	CCL2/TLR4/TLR2	3
BP	GO:0051770	positive regulation of nitric-oxide synthase biosynthetic process	3/273	15/18670	0.00123516	0.0069805	0.00492289	CCL2/TLR4/TLR2	3
BP	GO:0051896	regulation of protein kinase B signaling	11/273	244/18670	0.000969365	0.00573971	0.00404784	PIK3R5/LCK/OSM/IL18/RAMP3/CD86/CD80/PIK3CG/CD28/CX3CR1/VAV1	11
BP	GO:0051897	positive regulation of protein kinase B signaling	11/273	176/18670	5.81429e-05	0.000472613	0.000333302	PIK3R5/LCK/OSM/IL18/RAMP3/CD86/CD80/PIK3CG/CD28/CX3CR1/VAV1	11
BP	GO:0051924	regulation of calcium ion transport	10/273	254/18670	0.00432725	0.0205052	0.014461	LILRB2/APLNR/LILRA2/RAMP3/CCL2/LILRB1/P2RY6/PIK3CG/CXCL12/CORO1A	10
BP	GO:0051928	positive regulation of calcium ion transport	6/273	123/18670	0.00947507	0.0401788	0.0283354	APLNR/LILRA2/RAMP3/CCL2/P2RY6/CXCL12	6
BP	GO:0052126	movement in host environment	10/273	158/18670	0.000113451	0.000859408	0.000606083	MRC1/CD86/CR1/CD80/CD74/LGALS9/ANPEP/CD209/CLEC5A/CCR5	10
BP	GO:0055074	calcium ion homeostasis	25/273	471/18670	3.04785e-08	5.31643e-07	3.74933e-07	FPR3/C5AR1/APOE/C3AR1/APLNR/LCK/CCR2/CCL14/TRPM2/RAMP3/FPR1/GPR65/P2RY6/PIK3CG/CXCR3/CCL8/CXCL12/CORO1A/CD52/P2RY10/LPAR6/CCR5/CXCR6/CX3CR1/CDH5	25
BP	GO:0055094	response to lipoprotein particle	4/273	32/18670	0.00116494	0.00670101	0.00472578	APOE/ITGB2/TLR4/FCER1G	4
BP	GO:0060099	regulation of phagocytosis, engulfment	3/273	15/18670	0.00123516	0.0069805	0.00492289	C3/TREM2/NCKAP1L	3
BP	GO:0060100	positive regulation of phagocytosis, engulfment	3/273	13/18670	0.000793382	0.00480329	0.00338744	C3/TREM2/NCKAP1L	3
BP	GO:0060142	regulation of syncytium formation by plasma membrane fusion	3/273	29/18670	0.00853168	0.0371047	0.0261675	CD53/TYROBP/TREM2	3
BP	GO:0060143	positive regulation of syncytium formation by plasma membrane fusion	3/273	27/18670	0.0069775	0.0313162	0.0220853	CD53/TYROBP/TREM2	3
BP	GO:0060191	regulation of lipase activity	6/273	98/18670	0.00316955	0.0157464	0.0111049	C5AR1/GPIHBP1/P2RY6/RASGRP4/PTAFR/APOC1	6
BP	GO:0060193	positive regulation of lipase activity	5/273	72/18670	0.00406124	0.0194157	0.0136926	C5AR1/GPIHBP1/P2RY6/RASGRP4/PTAFR	5
BP	GO:0060326	cell chemotaxis	27/273	304/18670	6.64407e-14	2.78447e-12	1.9637e-12	CSF3R/C5AR1/CSF1/C3AR1/CCR2/CCL14/SLAMF8/TRPM2/ITGB2/AIF1/CCL2/IL10/PIK3CG/CXCR3/CCL8/CXCL12/BIN2/CD74/CORO1A/NCKAP1L/LGALS9/CCR5/IL1B/CXCR6/FCER1G/CX3CR1/VAV1	27
BP	GO:0060333	interferon-gamma-mediated signaling pathway	16/273	91/18670	2.74818e-13	1.08151e-11	7.62716e-12	HLA-DRB5/TRIM22/HLA-DRA/CIITA/FCGR1B/HLA-DQB1/HLA-DPA1/GBP2/HLA-DQA1/GBP1/HLA-DPB1/IRF5/PTAFR/HLA-DRB1/FCGR1A/IRF8	16
BP	GO:0060402	calcium ion transport into cytosol	7/273	158/18670	0.00870396	0.0377016	0.0265884	APLNR/LCK/TRPM2/RAMP3/P2RY6/CORO1A/CCR5	7
BP	GO:0060760	positive regulation of response to cytokine stimulus	6/273	57/18670	0.000179665	0.00130876	0.000922979	CSF1/CASP1/TREM2/CD74/TLR4/TLR2	6
BP	GO:0061081	positive regulation of myeloid leukocyte cytokine production involved in immune response	4/273	19/18670	0.000145783	0.00107381	0.000757284	LILRB1/CD74/TLR4/FCER1G	4
BP	GO:0061082	myeloid leukocyte cytokine production	5/273	30/18670	6.80691e-05	0.000542368	0.000382496	HMOX1/LILRB1/CD74/TLR4/FCER1G	5
BP	GO:0061515	myeloid cell development	6/273	70/18670	0.00055414	0.00358358	0.00252726	NRROS/TYROBP/LILRB1/EVI2B/NCKAP1L/TLR2	6
BP	GO:0061756	leukocyte adhesion to vascular endothelial cell	5/273	44/18670	0.000439026	0.00296069	0.00208798	CCR2/ITGB2/CXCL12/PTAFR/CX3CR1	5
BP	GO:0042554	superoxide anion generation	6/273	36/18670	1.24664e-05	0.000117286	8.27142e-05	NCF2/ITGB2/ITGAM/TYROBP/CLEC7A/CYBB	6
BP	GO:0062207	regulation of pattern recognition receptor signaling pathway	6/273	93/18670	0.00243798	0.0125878	0.00887732	TLR1/LILRA2/CD14/TLR4/TLR2/LY96	6
BP	GO:0070098	chemokine-mediated signaling pathway	10/273	88/18670	6.27453e-07	8.3669e-06	5.90062e-06	CCR2/CCL14/CCL2/TREM2/CXCR3/CCL8/CXCL12/CCR5/CXCR6/CX3CR1	10
BP	GO:0070206	protein trimerization	4/273	54/18670	0.00797495	0.0349663	0.0246594	TRIM22/ALOX5AP/CD74/CD247	4
BP	GO:0070227	lymphocyte apoptotic process	7/273	69/18670	6.58713e-05	0.000531417	0.000374773	GIMAP8/IL2RA/IL10/RIPK3/CD74/LGALS9/CD3G	7
BP	GO:0070228	regulation of lymphocyte apoptotic process	6/273	53/18670	0.000119348	0.000897755	0.000633127	GIMAP8/IL10/RIPK3/CD74/LGALS9/CD3G	6
BP	GO:0070231	T cell apoptotic process	4/273	47/18670	0.00486955	0.0227081	0.0160146	GIMAP8/IL2RA/RIPK3/LGALS9	4
BP	GO:0070232	regulation of T cell apoptotic process	3/273	33/18670	0.0122058	0.0496072	0.0349847	GIMAP8/RIPK3/LGALS9	3
BP	GO:0070266	necroptotic process	4/273	44/18670	0.00383476	0.0184974	0.013045	CD14/RIPK3/TLR4/LY96	4
BP	GO:0070371	ERK1 and ERK2 cascade	18/273	317/18670	1.06948e-06	1.31725e-05	9.28973e-06	IGF1/C5AR1/APOE/CCL14/RAMP3/CCL2/P2RY6/TREM2/SIRPA/CCL8/GBP1/CD74/LGALS9/SCIMP/TLR4/IL1B/HAVCR2/PYCARD	18
BP	GO:0070372	regulation of ERK1 and ERK2 cascade	17/273	300/18670	2.20109e-06	2.50103e-05	1.76381e-05	C5AR1/APOE/CCL14/RAMP3/CCL2/P2RY6/TREM2/SIRPA/CCL8/GBP1/CD74/LGALS9/SCIMP/TLR4/IL1B/HAVCR2/PYCARD	17
BP	GO:0070374	positive regulation of ERK1 and ERK2 cascade	14/273	215/18670	3.58419e-06	3.90749e-05	2.75569e-05	C5AR1/APOE/CCL14/RAMP3/CCL2/P2RY6/TREM2/CCL8/CD74/LGALS9/SCIMP/TLR4/HAVCR2/PYCARD	14
BP	GO:0070391	response to lipoteichoic acid	4/273	10/18670	8.76322e-06	8.56936e-05	6.0434e-05	CD14/TREM2/TLR4/TLR2	4
BP	GO:0070555	response to interleukin-1	9/273	207/18670	0.00350576	0.0170338	0.0120128	CCL14/GBP2/CCL2/SIRPA/CCL8/GBP1/LGALS9/IL1B/PYCARD	9
BP	GO:0070661	leukocyte proliferation	45/273	298/18670	1.55036e-32	1.25075e-29	8.82074e-30	IGF1/LILRB2/DOCK2/FCGR2B/CARD11/CSF1/MNDA/CD180/HLA-DPA1/CCR2/HLA-DMB/IL18/LST1/VSIG4/AIF1/CD86/SLC11A1/GAPT/TYROBP/IL2RA/IL10/LILRB1/CD80/RIPK3/TREM2/PIK3CG/CLECL1/CCL8/TNFSF13B/CD28/HLA-DPB1/SASH3/CD74/CORO1A/TNFSF8/NCKAP1L/TNFRSF1B/LGALS9/TLR4/CD209/IL1B/HAVCR2/CD3E/CD40LG/PYCARD	45
BP	GO:0070663	regulation of leukocyte proliferation	39/273	222/18670	7.725e-31	3.97752e-28	2.80508e-28	IGF1/LILRB2/FCGR2B/CARD11/CSF1/MNDA/HLA-DPA1/CCR2/HLA-DMB/IL18/LST1/VSIG4/AIF1/CD86/TYROBP/IL2RA/IL10/LILRB1/CD80/RIPK3/CLECL1/CCL8/TNFSF13B/CD28/HLA-DPB1/SASH3/CD74/CORO1A/TNFSF8/NCKAP1L/TNFRSF1B/LGALS9/TLR4/CD209/IL1B/HAVCR2/CD3E/CD40LG/PYCARD	39
BP	GO:0070664	negative regulation of leukocyte proliferation	14/273	78/18670	6.50077e-12	2.0978e-10	1.47944e-10	LILRB2/FCGR2B/MNDA/LST1/VSIG4/CD86/TYROBP/IL2RA/IL10/LILRB1/CD80/CCL8/LGALS9/HAVCR2	14
BP	GO:0070665	positive regulation of leukocyte proliferation	28/273	139/18670	4.38994e-24	6.43925e-22	4.54118e-22	IGF1/LILRB2/CARD11/CSF1/HLA-DPA1/CCR2/HLA-DMB/IL18/AIF1/CD86/IL2RA/CD80/CLECL1/TNFSF13B/CD28/HLA-DPB1/SASH3/CD74/CORO1A/NCKAP1L/LGALS9/TLR4/CD209/IL1B/HAVCR2/CD3E/CD40LG/PYCARD	28
BP	GO:0070838	divalent metal ion transport	16/273	479/18670	0.00192272	0.0102726	0.00724455	LILRB2/APLNR/GJA4/LILRA2/LCK/TRPM2/RAMP3/SLC11A1/CCL2/LILRB1/P2RY6/PIK3CG/CCL8/CXCL12/CORO1A/CCR5	16
BP	GO:1902563	regulation of neutrophil activation	4/273	11/18670	1.36124e-05	0.000125866	8.87651e-05	FCGR2B/ITGB2/ITGAM/PTAFR	4
BP	GO:0071216	cellular response to biotic stimulus	30/273	236/18670	1.07048e-19	9.0906e-18	6.411e-18	LILRB2/NLRP3/FCGR2B/TLR1/LY86/CD180/LILRA2/CASP1/IL18/MRC1/CD86/CCL2/CD14/IL10/LILRB1/CD80/TREM2/SIRPA/CLEC7A/TNFRSF1B/TLR4/PTAFR/CCR5/IRF8/IL1B/CX3CR1/TLR2/HAVCR2/LY96/PYCARD	30
BP	GO:0071219	cellular response to molecule of bacterial origin	29/273	212/18670	5.69387e-20	5.24975e-18	3.7023e-18	LILRB2/NLRP3/FCGR2B/TLR1/LY86/CD180/LILRA2/CASP1/IL18/MRC1/CD86/CCL2/CD14/IL10/LILRB1/CD80/TREM2/SIRPA/TNFRSF1B/TLR4/PTAFR/CCR5/IRF8/IL1B/CX3CR1/TLR2/HAVCR2/LY96/PYCARD	29
BP	GO:0071222	cellular response to lipopolysaccharide	26/273	205/18670	3.49979e-17	1.98137e-15	1.39733e-15	LILRB2/NLRP3/LY86/CD180/LILRA2/CASP1/IL18/MRC1/CD86/CCL2/CD14/IL10/LILRB1/CD80/SIRPA/TNFRSF1B/TLR4/PTAFR/CCR5/IRF8/IL1B/CX3CR1/TLR2/HAVCR2/LY96/PYCARD	26
BP	GO:0071223	cellular response to lipoteichoic acid	4/273	10/18670	8.76322e-06	8.56936e-05	6.0434e-05	CD14/TREM2/TLR4/TLR2	4
BP	GO:0071260	cellular response to mechanical stimulus	5/273	79/18670	0.00602508	0.0273844	0.0193124	TLR8/CASP1/TLR7/TLR4/IL1B	5
BP	GO:0071346	cellular response to interferon-gamma	27/273	180/18670	9.92472e-20	8.65597e-18	6.10448e-18	HLA-DRB5/TRIM22/HLA-DRA/CIITA/FCGR1B/HLA-DQB1/HLA-DPA1/CCL14/CASP1/GBP2/MRC1/AIF1/CCL2/GBP4/HLA-DQA1/SIRPA/CCL8/GBP1/HLA-DPB1/IRF5/LGALS9/TLR4/PTAFR/HLA-DRB1/FCGR1A/IRF8/TLR2	27
BP	GO:0071347	cellular response to interleukin-1	8/273	179/18670	0.00491738	0.0228651	0.0161253	CCL14/GBP2/CCL2/SIRPA/CCL8/GBP1/IL1B/PYCARD	8
BP	GO:0071356	cellular response to tumor necrosis factor	16/273	291/18670	6.44859e-06	6.5439e-05	4.61498e-05	CRHBP/TNFSF12/CCL14/LTB/CASP1/GBP2/CCL2/CCL8/TNFSF13B/GBP1/TNFSF8/TNFRSF1B/CEBPA/FABP4/CD40LG/PYCARD	16
BP	GO:0071402	cellular response to lipoprotein particle stimulus	4/273	34/18670	0.00146838	0.00814169	0.00574179	APOE/ITGB2/TLR4/FCER1G	4
BP	GO:0071604	transforming growth factor beta production	4/273	38/18670	0.00223275	0.0116587	0.00822212	NRROS/CD34/TYROBP/LGALS9	4
BP	GO:0071605	monocyte chemotactic protein-1 production	3/273	18/18670	0.00214448	0.0112707	0.0079485	CLEC7A/LGALS9/IL1B	3
BP	GO:0071609	chemokine (C-C motif) ligand 5 production	2/273	10/18670	0.0088722	0.0379716	0.0267789	IL10/SIRPA	2
BP	GO:0071621	granulocyte chemotaxis	14/273	123/18670	3.40948e-09	6.8765e-08	4.84954e-08	CSF3R/C5AR1/CSF1/C3AR1/CCL14/ITGB2/CCL2/PIK3CG/CCL8/CD74/NCKAP1L/IL1B/FCER1G/VAV1	14
BP	GO:0071622	regulation of granulocyte chemotaxis	5/273	44/18670	0.000439026	0.00296069	0.00208798	C5AR1/CSF1/C3AR1/CD74/NCKAP1L	5
BP	GO:0071624	positive regulation of granulocyte chemotaxis	4/273	26/18670	0.000518802	0.00338217	0.00238522	C5AR1/C3AR1/CD74/NCKAP1L	4
BP	GO:0071637	regulation of monocyte chemotactic protein-1 production	3/273	18/18670	0.00214448	0.0112707	0.0079485	CLEC7A/LGALS9/IL1B	3
BP	GO:0071639	positive regulation of monocyte chemotactic protein-1 production	3/273	12/18670	0.000616945	0.00392679	0.0027693	CLEC7A/LGALS9/IL1B	3
BP	GO:0071674	mononuclear cell migration	11/273	90/18670	8.00427e-08	1.29798e-06	9.15378e-07	C5AR1/CSF1/C3AR1/CCR2/CCL14/SLAMF8/AIF1/CCL2/SIRPA/CCL8/CXCL12	11
BP	GO:0071675	regulation of mononuclear cell migration	7/273	46/18670	4.35093e-06	4.63382e-05	3.26792e-05	C5AR1/CSF1/C3AR1/CCR2/SLAMF8/AIF1/CXCL12	7
BP	GO:0071677	positive regulation of mononuclear cell migration	3/273	24/18670	0.00498623	0.0231186	0.016304	CCR2/AIF1/CXCL12	3
BP	GO:0071706	tumor necrosis factor superfamily cytokine production	25/273	168/18670	2.9166e-18	2.00252e-16	1.41225e-16	IGF1/TLR1/LILRA2/CCR2/CD2/CD86/CD14/CD34/TYROBP/IL10/LILRB1/TREM2/SIRPA/CLEC7A/SASH3/LGALS9/CYBB/TLR4/PTAFR/FCER1G/CX3CR1/TLR2/HAVCR2/LY96/PYCARD	25
BP	GO:0071887	leukocyte apoptotic process	11/273	104/18670	3.58212e-07	5.14784e-06	3.63043e-06	GIMAP8/IL2RA/IL10/LILRB1/RIPK3/CXCL12/CD74/LGALS9/CD3G/CCR5/FCER1G	11
BP	GO:0072503	cellular divalent inorganic cation homeostasis	26/273	493/18670	1.81199e-08	3.23055e-07	2.27829e-07	FPR3/C5AR1/APOE/C3AR1/APLNR/LCK/CCR2/CCL14/TRPM2/RAMP3/SLC11A1/FPR1/GPR65/P2RY6/PIK3CG/CXCR3/CCL8/CXCL12/CORO1A/CD52/P2RY10/LPAR6/CCR5/CXCR6/CX3CR1/CDH5	26
BP	GO:0072511	divalent inorganic cation transport	16/273	486/18670	0.00222316	0.0116463	0.00821337	LILRB2/APLNR/GJA4/LILRA2/LCK/TRPM2/RAMP3/SLC11A1/CCL2/LILRB1/P2RY6/PIK3CG/CCL8/CXCL12/CORO1A/CCR5	16
BP	GO:2000377	regulation of reactive oxygen species metabolic process	12/273	195/18670	3.13328e-05	0.00026749	0.000188643	ITGB2/AIF1/ITGAM/CD34/TYROBP/IL10/RIPK3/SIRPA/CLEC7A/TLR4/IL1B/CX3CR1	12
BP	GO:0072604	interleukin-6 secretion	7/273	48/18670	5.83778e-06	6.03798e-05	4.25819e-05	LILRA2/TLR8/AIF1/LGALS9/IL1B/CD200R1/PYCARD	7
BP	GO:0072606	interleukin-8 secretion	6/273	29/18670	3.31286e-06	3.66116e-05	2.58198e-05	TLR1/CD2/CD14/LGALS9/TLR2/PYCARD	6
BP	GO:0072608	interleukin-10 secretion	3/273	11/18670	0.000467755	0.0030868	0.00217691	LILRB1/LGALS9/PYCARD	3
BP	GO:0072610	interleukin-12 secretion	3/273	10/18670	0.000343898	0.00237636	0.00167589	TLR8/LILRB1/LGALS9	3
BP	GO:0072643	interferon-gamma secretion	3/273	22/18670	0.00387637	0.0186147	0.0131277	CD2/LILRB1/LGALS9	3
BP	GO:0072676	lymphocyte migration	11/273	111/18670	6.94447e-07	9.18434e-06	6.47711e-06	CCR2/CCL14/AIF1/CCL2/RIPK3/PIK3CG/CXCR3/CCL8/CXCL12/CD200R1/PYCARD	11
BP	GO:0072678	T cell migration	9/273	65/18670	4.18725e-07	5.82425e-06	4.10746e-06	CCR2/AIF1/CCL2/RIPK3/PIK3CG/CXCR3/CXCL12/CD200R1/PYCARD	9
BP	GO:0072683	T cell extravasation	3/273	11/18670	0.000467755	0.0030868	0.00217691	CCR2/CCL2/RIPK3	3
BP	GO:0090022	regulation of neutrophil chemotaxis	4/273	30/18670	0.000908371	0.00540833	0.00381414	C5AR1/C3AR1/CD74/NCKAP1L	4
BP	GO:0090023	positive regulation of neutrophil chemotaxis	4/273	24/18670	0.000377318	0.00259065	0.00182702	C5AR1/C3AR1/CD74/NCKAP1L	4
BP	GO:0090025	regulation of monocyte chemotaxis	4/273	25/18670	0.000444057	0.00296069	0.00208798	CCR2/SLAMF8/AIF1/CXCL12	4
BP	GO:0090026	positive regulation of monocyte chemotaxis	3/273	18/18670	0.00214448	0.0112707	0.0079485	CCR2/AIF1/CXCL12	3
BP	GO:0090207	regulation of triglyceride metabolic process	4/273	40/18670	0.00270199	0.0137746	0.00971433	SORL1/APOE/C3/PIK3CG	4
BP	GO:0090209	negative regulation of triglyceride metabolic process	3/273	12/18670	0.000616945	0.00392679	0.0027693	SORL1/APOE/PIK3CG	3
BP	GO:0090280	positive regulation of calcium ion import	3/273	21/18670	0.00338402	0.0164958	0.0116334	RAMP3/CCL2/CXCL12	3
BP	GO:2000379	positive regulation of reactive oxygen species metabolic process	8/273	102/18670	0.00012627	0.000944355	0.000665991	ITGB2/AIF1/ITGAM/TYROBP/RIPK3/CLEC7A/TLR4/IL1B	8
BP	GO:0090594	inflammatory response to wounding	3/273	13/18670	0.000793382	0.00480329	0.00338744	CCR2/HMOX1/SIGLEC10	3
BP	GO:0097028	dendritic cell differentiation	8/273	42/18670	1.44753e-07	2.30108e-06	1.6228e-06	LILRB2/FCGR2B/TMEM176A/TRPM2/LILRB1/TREM2/LGALS9/TMEM176B	8
BP	GO:0097048	dendritic cell apoptotic process	3/273	10/18670	0.000343898	0.00237636	0.00167589	LILRB1/CXCL12/LGALS9	3
BP	GO:0097237	cellular response to toxic substance	9/273	247/18670	0.0107401	0.0446629	0.0314978	APOE/TRPM2/HMOX1/IL10/ALOX5AP/RIPK3/SIRPA/CYBB/PTGS1	9
BP	GO:0032930	positive regulation of superoxide anion generation	4/273	19/18670	0.000145783	0.00107381	0.000757284	ITGB2/ITGAM/TYROBP/CLEC7A	4
BP	GO:0097300	programmed necrotic cell death	4/273	49/18670	0.00565452	0.0258093	0.0182016	CD14/RIPK3/TLR4/LY96	4
BP	GO:0097529	myeloid leukocyte migration	22/273	210/18670	5.50695e-13	2.11559e-11	1.49198e-11	CSF3R/C5AR1/CSF1/C3AR1/CCR2/CCL14/SLAMF8/ITGB2/AIF1/CCL2/TREM2/PIK3CG/SIRPA/CCL8/CXCL12/CD74/NCKAP1L/IL1B/CD200R1/FCER1G/CX3CR1/VAV1	22
BP	GO:0097530	granulocyte migration	15/273	141/18670	2.40103e-09	4.90388e-08	3.45838e-08	CSF3R/C5AR1/CSF1/C3AR1/CCL14/SLAMF8/ITGB2/CCL2/PIK3CG/CCL8/CD74/NCKAP1L/IL1B/FCER1G/VAV1	15
BP	GO:0097553	calcium ion transmembrane import into cytosol	7/273	140/18670	0.00456885	0.0214609	0.015135	APLNR/LCK/TRPM2/RAMP3/P2RY6/CORO1A/CCR5	7
BP	GO:0097696	receptor signaling pathway via STAT	7/273	169/18670	0.0123046	0.0497582	0.0350912	IGF1/CCR2/OSM/IL18/CCL2/IL10/IL10RA	7
BP	GO:0097755	positive regulation of blood vessel diameter	4/273	59/18670	0.0108461	0.04493	0.0316861	APOE/HMOX1/PTAFR/GJA5	4
BP	GO:0098543	detection of other organism	4/273	14/18670	3.98843e-05	0.00033853	0.000238743	TLR1/CLEC7A/TLR4/TLR2	4
BP	GO:0098581	detection of external biotic stimulus	6/273	19/18670	2.13968e-07	3.26673e-06	2.30381e-06	TLR1/TREM2/CLEC7A/TLR4/TLR2/LY96	6
BP	GO:0032928	regulation of superoxide anion generation	4/273	22/18670	0.000265791	0.00188922	0.00133234	ITGB2/ITGAM/TYROBP/CLEC7A	4
BP	GO:0043302	positive regulation of leukocyte degranulation	4/273	24/18670	0.000377318	0.00259065	0.00182702	ITGB2/ITGAM/PTAFR/FCER1G	4
BP	GO:0031343	positive regulation of cell killing	6/273	68/18670	0.000473971	0.00312144	0.00220134	CRTAM/SH2D1A/ITGAM/TYROBP/CLEC7A/VAV1	6
BP	GO:0150077	regulation of neuroinflammatory response	6/273	41/18670	2.70685e-05	0.000236081	0.000166492	IGF1/IL18/TREM2/TNFRSF1B/IL1B/CD200R1	6
BP	GO:0150078	positive regulation of neuroinflammatory response	3/273	18/18670	0.00214448	0.0112707	0.0079485	IL18/TREM2/IL1B	3
BP	GO:0150079	negative regulation of neuroinflammatory response	3/273	18/18670	0.00214448	0.0112707	0.0079485	IGF1/TNFRSF1B/CD200R1	3
BP	GO:0007229	integrin-mediated signaling pathway	7/273	103/18670	0.000794152	0.00480329	0.00338744	PLEK/ITGB2/ITGAM/TYROBP/FCER1G/ITGAL/VAV1	7
BP	GO:1900015	regulation of cytokine production involved in inflammatory response	4/273	46/18670	0.00450605	0.0212278	0.0149705	SIRPA/CLEC7A/TLR4/PYCARD	4
BP	GO:1900046	regulation of hemostasis	5/273	80/18670	0.00635177	0.0286673	0.0202172	PLEK/APOE/CD34/TLR4/FCER1G	5
BP	GO:1900271	regulation of long-term synaptic potentiation	4/273	45/18670	0.00416127	0.0198352	0.0139884	LILRB2/APOE/TYROBP/CX3CR1	4
BP	GO:1900272	negative regulation of long-term synaptic potentiation	3/273	13/18670	0.000793382	0.00480329	0.00338744	APOE/TYROBP/CX3CR1	3
BP	GO:1900274	regulation of phospholipase C activity	4/273	45/18670	0.00416127	0.0198352	0.0139884	C5AR1/P2RY6/RASGRP4/PTAFR	4
BP	GO:0001912	positive regulation of leukocyte mediated cytotoxicity	5/273	56/18670	0.00133927	0.0075162	0.00530068	CRTAM/SH2D1A/ITGAM/TYROBP/VAV1	5
BP	GO:1901215	negative regulation of neuron death	12/273	208/18670	5.87662e-05	0.000476479	0.000336029	SORL1/C5AR1/APOE/CSF1/CCL2/CD34/HMOX1/IL10/CORO1A/TNFRSF1B/CD200R1/CX3CR1	12
BP	GO:0090322	regulation of superoxide metabolic process	4/273	36/18670	0.00182292	0.00980639	0.0069158	ITGB2/ITGAM/TYROBP/CLEC7A	4
BP	GO:1901222	regulation of NIK/NF-kappaB signaling	10/273	117/18670	8.5513e-06	8.43885e-05	5.95136e-05	NLRP3/IL18/CD14/TREM2/TLR7/LGALS9/TLR4/IL1B/TLR2/HAVCR2	10
BP	GO:1901224	positive regulation of NIK/NF-kappaB signaling	9/273	77/18670	1.8135e-06	2.1051e-05	1.48459e-05	IL18/CD14/TREM2/TLR7/LGALS9/TLR4/IL1B/TLR2/HAVCR2	9
BP	GO:1901342	regulation of vasculature development	16/273	422/18670	0.000512229	0.00335287	0.00236455	C5AR1/C3/C3AR1/APLNR/TNFSF12/CCR2/TIE1/ITGB2/CD34/HMOX1/IL10/STAB1/CYBB/IL1B/CX3CR1/CDH5	16
BP	GO:1901550	regulation of endothelial cell development	3/273	13/18670	0.000793382	0.00480329	0.00338744	CLDN5/IL1B/CDH5	3
BP	GO:1901568	fatty acid derivative metabolic process	8/273	167/18670	0.00323756	0.0159994	0.0112833	HPGDS/ACSL5/CYP2S1/ALOX5AP/CD74/IL1B/PTGS1/TLR2	8
BP	GO:1901570	fatty acid derivative biosynthetic process	6/273	99/18670	0.00333359	0.0163986	0.0115649	HPGDS/ACSL5/ALOX5AP/CD74/IL1B/PTGS1	6
BP	GO:1902003	regulation of amyloid-beta formation	3/273	28/18670	0.00773147	0.0340839	0.0240371	IGF1/SORL1/APOE	3
BP	GO:1902105	regulation of leukocyte differentiation	30/273	272/18670	6.22443e-18	4.09923e-16	2.89092e-16	FGL2/LILRB2/C1QC/NLRP3/FCGR2B/CARD11/CSF1/CCR2/HLA-DOA/SLAMF8/CD2/TMEM176A/IL18/CD86/NFAM1/CR1/TYROBP/IL2RA/LILRB1/CD80/TREM2/CD28/SASH3/CD74/EVI2B/NCKAP1L/LGALS9/TLR4/ZNF683/TMEM176B	30
BP	GO:1902106	negative regulation of leukocyte differentiation	8/273	103/18670	0.000135196	0.00100294	0.000707307	FGL2/C1QC/FCGR2B/TMEM176A/LILRB1/CD74/TLR4/TMEM176B	8
BP	GO:1902107	positive regulation of leukocyte differentiation	14/273	144/18670	2.64639e-08	4.64125e-07	3.27316e-07	LILRB2/NLRP3/CSF1/IL18/CD86/TYROBP/IL2RA/CD80/TREM2/SASH3/CD74/EVI2B/NCKAP1L/LGALS9	14
BP	GO:1902430	negative regulation of amyloid-beta formation	3/273	13/18670	0.000793382	0.00480329	0.00338744	IGF1/SORL1/APOE	3
BP	GO:1903305	regulation of regulated secretory pathway	8/273	160/18670	0.00248836	0.0128274	0.00904629	FCGR2B/CCR2/ITGB2/ITGAM/HMOX1/LGALS9/PTAFR/FCER1G	8
BP	GO:1902622	regulation of neutrophil migration	5/273	36/18670	0.000167631	0.00122663	0.000865062	C5AR1/C3AR1/SLAMF8/CD74/NCKAP1L	5
BP	GO:1902624	positive regulation of neutrophil migration	4/273	29/18670	0.000796331	0.00480329	0.00338744	C5AR1/C3AR1/CD74/NCKAP1L	4
BP	GO:1902930	regulation of alcohol biosynthetic process	5/273	81/18670	0.00669069	0.0300708	0.021207	PLEK/APOE/P2RY6/PTAFR/IL1B	5
BP	GO:1902932	positive regulation of alcohol biosynthetic process	3/273	28/18670	0.00773147	0.0340839	0.0240371	P2RY6/PTAFR/IL1B	3
BP	GO:1902992	negative regulation of amyloid precursor protein catabolic process	3/273	16/18670	0.00150385	0.00821136	0.00579093	IGF1/SORL1/APOE	3
BP	GO:1903034	regulation of response to wounding	8/273	179/18670	0.00491738	0.0228651	0.0161253	PLEK/APOE/CD34/IL10/CLEC7A/SIGLEC10/TLR4/FCER1G	8
BP	GO:1903037	regulation of leukocyte cell-cell adhesion	41/273	304/18670	1.12537e-27	2.42105e-25	1.70741e-25	FGL2/IGF1/LILRB2/NLRP3/FCGR2B/CARD11/LCK/HLA-DPA1/CCR2/HLA-DMB/IL18/VSIG4/ITGB2/AIF1/CD86/CCL2/IL2RA/IL10/LILRB1/CD80/CLECL1/SIRPA/TNFSF13B/CD28/HLA-DPB1/CXCL12/SASH3/CD74/CORO1A/NCKAP1L/LGALS9/CD5/CD209/PTAFR/IL1B/HAVCR2/TNFAIP8L2/CD3E/CD40LG/PYCARD/VAV1	41
BP	GO:1903038	negative regulation of leukocyte cell-cell adhesion	14/273	129/18670	6.37454e-09	1.23919e-07	8.73922e-08	FGL2/LILRB2/FCGR2B/VSIG4/CD86/IL2RA/IL10/LILRB1/CD80/CXCL12/CD74/LGALS9/HAVCR2/TNFAIP8L2	14
BP	GO:1903039	positive regulation of leukocyte cell-cell adhesion	35/273	218/18670	2.40928e-26	4.57337e-24	3.2253e-24	IGF1/LILRB2/NLRP3/CARD11/LCK/HLA-DPA1/CCR2/HLA-DMB/IL18/ITGB2/AIF1/CD86/CCL2/IL2RA/LILRB1/CD80/CLECL1/SIRPA/TNFSF13B/CD28/HLA-DPB1/SASH3/CD74/CORO1A/NCKAP1L/LGALS9/CD5/CD209/PTAFR/IL1B/HAVCR2/CD3E/CD40LG/PYCARD/VAV1	35
BP	GO:1903140	regulation of establishment of endothelial barrier	3/273	13/18670	0.000793382	0.00480329	0.00338744	CLDN5/IL1B/CDH5	3
BP	GO:1901216	positive regulation of neuron death	6/273	94/18670	0.00257294	0.0132001	0.00930919	FCGR2B/ITGB2/ITGAM/TYROBP/TLR4/C1QA	6
BP	GO:1903306	negative regulation of regulated secretory pathway	4/273	25/18670	0.000444057	0.00296069	0.00208798	FCGR2B/CCR2/HMOX1/LGALS9	4
BP	GO:0050808	synapse organization	14/273	408/18670	0.00285101	0.0144657	0.0102017	LILRB2/C1QC/FCGR2B/C5AR1/APOE/C3/ITGAM/IL10/TREM2/C1QB/IL10RA/C1QA/CX3CR1/TLR2	14
BP	GO:1903409	reactive oxygen species biosynthetic process	10/273	122/18670	1.23943e-05	0.000116948	8.2476e-05	ITGB2/AIF1/CD34/IL10/SIRPA/CLEC7A/CYBB/TLR4/IL1B/CX3CR1	10
BP	GO:1903426	regulation of reactive oxygen species biosynthetic process	9/273	101/18670	1.73003e-05	0.000155945	0.000109978	ITGB2/AIF1/CD34/IL10/SIRPA/CLEC7A/TLR4/IL1B/CX3CR1	9
BP	GO:1903428	positive regulation of reactive oxygen species biosynthetic process	5/273	57/18670	0.00145077	0.00808571	0.00570231	ITGB2/AIF1/CLEC7A/TLR4/IL1B	5
BP	GO:1903531	negative regulation of secretion by cell	16/273	212/18670	9.68687e-08	1.5475e-06	1.09135e-06	NLRP3/FCGR2B/APOE/CRHBP/CCR2/TLR8/OSM/CD34/HMOX1/IL10/LILRB1/GBP1/TNFRSF1B/LGALS9/IL1B/CD200R1	16
BP	GO:0042069	regulation of catecholamine metabolic process	3/273	20/18670	0.00293201	0.0146919	0.0103613	ITGB2/ITGAM/PDE1B	3
BP	GO:1903555	regulation of tumor necrosis factor superfamily cytokine production	25/273	163/18670	1.37554e-18	1.051e-16	7.41204e-17	IGF1/TLR1/LILRA2/CCR2/CD2/CD86/CD14/CD34/TYROBP/IL10/LILRB1/TREM2/SIRPA/CLEC7A/SASH3/LGALS9/CYBB/TLR4/PTAFR/FCER1G/CX3CR1/TLR2/HAVCR2/LY96/PYCARD	25
BP	GO:1903556	negative regulation of tumor necrosis factor superfamily cytokine production	9/273	72/18670	1.01972e-06	1.26077e-05	8.89141e-06	IGF1/CD34/IL10/LILRB1/TREM2/SIRPA/LGALS9/TLR4/HAVCR2	9
BP	GO:1903557	positive regulation of tumor necrosis factor superfamily cytokine production	18/273	88/18670	5.15438e-16	2.55895e-14	1.80466e-14	TLR1/LILRA2/CCR2/CD2/CD86/CD14/TYROBP/CLEC7A/SASH3/LGALS9/CYBB/TLR4/PTAFR/FCER1G/TLR2/HAVCR2/LY96/PYCARD	18
BP	GO:1903706	regulation of hemopoiesis	32/273	475/18670	6.19773e-13	2.35295e-11	1.65938e-11	FGL2/LILRB2/C1QC/NLRP3/CSF3R/FCGR2B/CARD11/CSF1/CCR2/HLA-DOA/SLAMF8/OSM/CD2/TMEM176A/IL18/CD86/NFAM1/CR1/TYROBP/IL2RA/LILRB1/CD80/TREM2/CD28/SASH3/CD74/EVI2B/NCKAP1L/LGALS9/TLR4/ZNF683/TMEM176B	32
BP	GO:1903707	negative regulation of hemopoiesis	8/273	155/18670	0.00204207	0.0108384	0.00764362	FGL2/C1QC/FCGR2B/TMEM176A/LILRB1/CD74/TLR4/TMEM176B	8
BP	GO:1903708	positive regulation of hemopoiesis	14/273	185/18670	6.00844e-07	8.04532e-06	5.67383e-06	LILRB2/NLRP3/CSF1/IL18/CD86/TYROBP/IL2RA/CD80/TREM2/SASH3/CD74/EVI2B/NCKAP1L/LGALS9	14
BP	GO:1903975	regulation of glial cell migration	4/273	17/18670	9.16034e-05	0.000703819	0.000496357	CSF1/CCR2/TREM2/CX3CR1	4
BP	GO:1903977	positive regulation of glial cell migration	3/273	11/18670	0.000467755	0.0030868	0.00217691	CSF1/CCR2/TREM2	3
BP	GO:1904018	positive regulation of vasculature development	14/273	230/18670	7.80426e-06	7.82123e-05	5.51579e-05	C5AR1/C3/C3AR1/APLNR/TNFSF12/TIE1/ITGB2/CD34/HMOX1/IL10/CYBB/IL1B/CX3CR1/CDH5	14
BP	GO:1904062	regulation of cation transmembrane transport	11/273	342/18670	0.0122539	0.0496777	0.0350344	CRHBP/APLNR/CTSS/CCR2/RAMP3/CCL2/LRRC55/P2RY6/TREM2/PIK3CG/CORO1A	11
BP	GO:1904064	positive regulation of cation transmembrane transport	8/273	144/18670	0.00128113	0.00722761	0.00509715	APLNR/CTSS/CCR2/RAMP3/CCL2/LRRC55/P2RY6/TREM2	8
BP	GO:1904406	negative regulation of nitric oxide metabolic process	3/273	20/18670	0.00293201	0.0146919	0.0103613	CD34/IL10/SIRPA	3
BP	GO:1904407	positive regulation of nitric oxide metabolic process	5/273	44/18670	0.000439026	0.00296069	0.00208798	ITGB2/AIF1/CLEC7A/TLR4/IL1B	5
BP	GO:1904467	regulation of tumor necrosis factor secretion	3/273	32/18670	0.0112153	0.0463404	0.0326808	LILRA2/LGALS9/HAVCR2	3
BP	GO:1904469	positive regulation of tumor necrosis factor secretion	3/273	21/18670	0.00338402	0.0164958	0.0116334	LILRA2/LGALS9/HAVCR2	3
BP	GO:1904645	response to amyloid-beta	5/273	54/18670	0.00113539	0.00655437	0.00462236	IGF1/FCGR2B/RAMP3/TREM2/TLR4	5
BP	GO:1904646	cellular response to amyloid-beta	4/273	43/18670	0.00352606	0.0170338	0.0120128	IGF1/FCGR2B/TREM2/TLR4	4
BP	GO:1904894	positive regulation of receptor signaling pathway via STAT	5/273	92/18670	0.0112904	0.0464721	0.0327737	IGF1/OSM/IL18/IL10/IL10RA	5
BP	GO:1904950	negative regulation of establishment of protein localization	10/273	197/18670	0.000665006	0.00421606	0.00297331	NLRP3/FCGR2B/APOE/TLR8/CD34/IL10/LILRB1/GBP1/IL1B/CD200R1	10
BP	GO:0042053	regulation of dopamine metabolic process	3/273	20/18670	0.00293201	0.0146919	0.0103613	ITGB2/ITGAM/PDE1B	3
BP	GO:1904994	regulation of leukocyte adhesion to vascular endothelial cell	4/273	28/18670	0.00069441	0.00435965	0.00307458	CCR2/ITGB2/CXCL12/PTAFR	4
BP	GO:1904996	positive regulation of leukocyte adhesion to vascular endothelial cell	3/273	17/18670	0.00180647	0.00974829	0.00687482	CCR2/ITGB2/PTAFR	3
BP	GO:1905153	regulation of membrane invagination	3/273	16/18670	0.00150385	0.00821136	0.00579093	C3/TREM2/NCKAP1L	3
BP	GO:1905155	positive regulation of membrane invagination	3/273	13/18670	0.000793382	0.00480329	0.00338744	C3/TREM2/NCKAP1L	3
BP	GO:1905517	macrophage migration	9/273	53/18670	6.76517e-08	1.10818e-06	7.81528e-07	C5AR1/CSF1/C3AR1/CCR2/SLAMF8/CCL2/TREM2/CD200R1/CX3CR1	9
BP	GO:1905521	regulation of macrophage migration	7/273	39/18670	1.36441e-06	1.62471e-05	1.1458e-05	C5AR1/CSF1/C3AR1/SLAMF8/TREM2/CD200R1/CX3CR1	7
BP	GO:1905523	positive regulation of macrophage migration	4/273	20/18670	0.000180142	0.00130928	0.000923347	C5AR1/CSF1/C3AR1/TREM2	4
BP	GO:1905809	negative regulation of synapse organization	3/273	25/18670	0.00560562	0.0256586	0.0180953	LILRB2/APOE/TLR2	3
BP	GO:1990266	neutrophil migration	14/273	118/18670	1.96752e-09	4.04406e-08	2.85201e-08	CSF3R/C5AR1/C3AR1/CCL14/SLAMF8/ITGB2/CCL2/PIK3CG/CCL8/CD74/NCKAP1L/IL1B/FCER1G/VAV1	14
BP	GO:1990868	response to chemokine	10/273	97/18670	1.55772e-06	1.84131e-05	1.29855e-05	CCR2/CCL14/CCL2/TREM2/CXCR3/CCL8/CXCL12/CCR5/CXCR6/CX3CR1	10
BP	GO:1990869	cellular response to chemokine	10/273	97/18670	1.55772e-06	1.84131e-05	1.29855e-05	CCR2/CCL14/CCL2/TREM2/CXCR3/CCL8/CXCL12/CCR5/CXCR6/CX3CR1	10
BP	GO:2000010	positive regulation of protein localization to cell surface	3/273	19/18670	0.00251923	0.0129452	0.00912937	TYROBP/CD247/FCER1G	3
BP	GO:2000035	regulation of stem cell division	2/273	10/18670	0.0088722	0.0379716	0.0267789	SOX17/EVI2B	2
BP	GO:2000106	regulation of leukocyte apoptotic process	10/273	83/18670	3.60524e-07	5.14784e-06	3.63043e-06	GIMAP8/IL10/LILRB1/RIPK3/CXCL12/CD74/LGALS9/CD3G/CCR5/FCER1G	10
BP	GO:2000107	negative regulation of leukocyte apoptotic process	5/273	47/18670	0.000598388	0.00385429	0.00271818	LILRB1/CXCL12/CD74/CCR5/FCER1G	5
BP	GO:2000146	negative regulation of cell motility	12/273	349/18670	0.0054811	0.0252318	0.0177944	APOE/SLAMF8/TIE1/AIF1/CCL2/ARHGDIB/HMOX1/CXCL12/CD74/ADORA3/CD200R1/CX3CR1	12
BP	GO:1903307	positive regulation of regulated secretory pathway	4/273	53/18670	0.00746832	0.0332418	0.0234432	ITGB2/ITGAM/PTAFR/FCER1G	4
BP	GO:0043523	regulation of neuron apoptotic process	8/273	210/18670	0.0123246	0.0497764	0.035104	C5AR1/APOE/CCL2/ITGAM/HMOX1/TYROBP/CORO1A/CX3CR1	8
BP	GO:2000401	regulation of lymphocyte migration	7/273	63/18670	3.63943e-05	0.000309879	0.000218537	CCR2/AIF1/CCL2/RIPK3/CXCL12/CD200R1/PYCARD	7
BP	GO:2000403	positive regulation of lymphocyte migration	4/273	37/18670	0.00202067	0.0107425	0.00757596	CCR2/AIF1/CXCL12/PYCARD	4
BP	GO:2000404	regulation of T cell migration	6/273	44/18670	4.0964e-05	0.000343353	0.000242144	CCR2/AIF1/RIPK3/CXCL12/CD200R1/PYCARD	6
BP	GO:2000406	positive regulation of T cell migration	4/273	31/18670	0.00103106	0.00599503	0.0042279	CCR2/AIF1/CXCL12/PYCARD	4
BP	GO:2000425	regulation of apoptotic cell clearance	4/273	10/18670	8.76322e-06	8.56936e-05	6.0434e-05	C3/CCL2/TREM2/C2	4
BP	GO:2000482	regulation of interleukin-8 secretion	6/273	25/18670	1.29732e-06	1.5563e-05	1.09755e-05	TLR1/CD2/CD14/LGALS9/TLR2/PYCARD	6
BP	GO:2000484	positive regulation of interleukin-8 secretion	6/273	15/18670	4.14626e-08	7.07935e-07	4.9926e-07	TLR1/CD2/CD14/LGALS9/TLR2/PYCARD	6
BP	GO:2000514	regulation of CD4-positive, alpha-beta T cell activation	7/273	61/18670	2.94207e-05	0.000253175	0.000178547	NLRP3/IL18/CD86/CD80/SASH3/NCKAP1L/LGALS9	7
BP	GO:2000516	positive regulation of CD4-positive, alpha-beta T cell activation	7/273	36/18670	7.68778e-07	9.84462e-06	6.94276e-06	NLRP3/IL18/CD86/CD80/SASH3/NCKAP1L/LGALS9	7
BP	GO:2000668	regulation of dendritic cell apoptotic process	3/273	10/18670	0.000343898	0.00237636	0.00167589	LILRB1/CXCL12/LGALS9	3
BP	GO:2000778	positive regulation of interleukin-6 secretion	6/273	32/18670	6.09146e-06	6.26024e-05	4.41493e-05	LILRA2/TLR8/AIF1/LGALS9/IL1B/PYCARD	6
BP	GO:2001056	positive regulation of cysteine-type endopeptidase activity	7/273	149/18670	0.00638999	0.0287996	0.0203104	NLRP3/TNFSF10/LCK/CASP1/CLEC7A/LGALS9/PYCARD	7
BP	GO:2001057	reactive nitrogen species metabolic process	10/273	85/18670	4.52058e-07	6.18132e-06	4.35928e-06	ITGB2/AIF1/CD34/IL10/SIRPA/CLEC7A/TLR4/IL1B/CX3CR1/TLR2	10
BP	GO:2001198	regulation of dendritic cell differentiation	6/273	12/18670	7.94282e-09	1.51666e-07	1.0696e-07	LILRB2/FCGR2B/TMEM176A/LILRB1/LGALS9/TMEM176B	6
BP	GO:2001204	regulation of osteoclast development	2/273	11/18670	0.0107399	0.0446629	0.0314978	TYROBP/LILRB1	2
BP	GO:2001233	regulation of apoptotic signaling pathway	13/273	406/18670	0.00701644	0.0314473	0.0221777	IGF1/TNFSF10/TNFSF12/LCK/TMC8/HMOX1/RIPK3/CXCL12/CD74/LGALS9/IL1B/CX3CR1/PYCARD	13
BP	GO:2001236	regulation of extrinsic apoptotic signaling pathway	7/273	155/18670	0.0078735	0.0346155	0.024412	IGF1/TNFSF10/TNFSF12/TMC8/HMOX1/IL1B/PYCARD	7
BP	GO:2001259	positive regulation of cation channel activity	6/273	72/18670	0.000644464	0.00409387	0.00288714	CTSS/CCR2/CCL2/LRRC55/P2RY6/TREM2	6
CC	GO:0001772	immunological synapse	9/289	36/19717	1.83539e-09	3.47311e-08	2.37783e-08	CARD11/CD53/LCK/CD37/CD28/CORO1A/SCIMP/HAVCR2/CD3E	9
CC	GO:0001891	phagocytic cup	4/289	27/19717	0.000608087	0.00383563	0.00262602	AIF1/BIN2/CORO1A/TLR4	4
CC	GO:0005623	cell	9/289	90/19717	6.89614e-06	6.52481e-05	4.46713e-05	C1QC/LTBP2/CCL14/RAMP3/CCL2/TYROBP/CCL8/C1QB/C1QA	9
CC	GO:0005765	lysosomal membrane	20/289	354/19717	3.06325e-07	3.75297e-06	2.56943e-06	HLA-DRB5/C3AR1/HLA-DRA/HLA-DQB1/HLA-DPA1/TLR8/HLA-DOA/HLA-DMB/TRPM2/HLA-DQA1/NFAM1/FPR1/TLR7/HLA-DPB1/CD74/ANPEP/SLC15A3/HLA-DMA/HLA-DRB1/GIMAP5	20
CC	GO:0005766	primary lysosome	8/289	155/19717	0.00207865	0.00946939	0.0064831	C3/C3AR1/RNASE2/MNDA/NFAM1/FPR1/LYZ/PYCARD	8
CC	GO:0005767	secondary lysosome	3/289	14/19717	0.00100632	0.00550122	0.00376635	NCF4/NCF2/CRHBP	3
CC	GO:0005770	late endosome	11/289	256/19717	0.00146057	0.00718599	0.0049198	HLA-DRB5/SORL1/HLA-DRA/CRHBP/CTSS/HLA-DMB/SLC11A1/CD74/HLA-DMA/HLA-DRB1/GIMAP5	11
CC	GO:0005771	multivesicular body	4/289	51/19717	0.00657918	0.0248997	0.0170473	SORL1/CRHBP/CD74/GIMAP5	4
CC	GO:0005774	vacuolar membrane	20/289	412/19717	3.21402e-06	3.23993e-05	2.21818e-05	HLA-DRB5/C3AR1/HLA-DRA/HLA-DQB1/HLA-DPA1/TLR8/HLA-DOA/HLA-DMB/TRPM2/HLA-DQA1/NFAM1/FPR1/TLR7/HLA-DPB1/CD74/ANPEP/SLC15A3/HLA-DMA/HLA-DRB1/GIMAP5	20
CC	GO:0005775	vacuolar lumen	7/289	172/19717	0.0136352	0.0453279	0.0310332	C3/RNASE2/MNDA/CTSS/CD74/LYZ/PYCARD	7
CC	GO:0005798	Golgi-associated vesicle	8/289	178/19717	0.00483645	0.0191898	0.0131381	HLA-DRB5/HLA-DRA/HLA-DQB1/HLA-DPA1/HLA-DQA1/HLA-DPB1/CD74/HLA-DRB1	8
CC	GO:0005802	trans-Golgi network	10/289	236/19717	0.00262317	0.0115232	0.00788924	HLA-DRB5/SORL1/HLA-DRA/HLA-DQB1/HLA-DPA1/HLA-DQA1/PLD4/HLA-DPB1/CD74/HLA-DRB1	10
CC	GO:0009897	external side of plasma membrane	41/289	393/19717	3.40467e-23	8.37548e-21	5.73418e-21	FCRL6/CSF3R/FCGR2B/PRND/CCR2/TLR8/CD2/FCGR3A/IGLL5/ITGB2/FOLR2/CD3D/CD86/CD14/ITGAM/CD34/CD163/GPIHBP1/IL2RA/LILRB1/CD80/CLEC14A/CXCR3/CD28/CXCL12/CD74/ANPEP/CD5/CD3G/TLR4/CD209/CCR5/CXCR6/CD200R1/FCER1G/KCNJ5/CD69/CX3CR1/CD3E/CDH5/CD40LG	41
CC	GO:0030667	secretory granule membrane	29/289	298/19717	7.58247e-16	6.21762e-14	4.25682e-14	LILRB2/C5AR1/SIGLEC9/LAIR1/C3AR1/CD53/OLR1/CD93/TRPM2/ITGB2/SLC11A1/NFAM1/CR1/FPR1/CD14/ITGAM/FCGR2A/TYROBP/SIRPA/NCKAP1L/TNFRSF1B/CYBB/ANPEP/GPR84/PTAFR/CLEC5A/FCER1G/TLR2/ITGAL	29
CC	GO:0010008	endosome membrane	24/289	479/19717	1.83009e-07	2.36948e-06	1.62224e-06	NCF4/HLA-DRB5/SORL1/HLA-DRA/FCGR1B/HLA-DQB1/HLA-DPA1/TLR8/HLA-DOA/HLA-DMB/SNX20/MRC1/SLC11A1/HLA-DQA1/FGD2/CD14/TLR7/HLA-DPB1/TLR4/HLA-DMA/HLA-DRB1/FCGR1A/GIMAP5/LY96	24
CC	GO:0012507	ER to Golgi transport vesicle membrane	8/289	62/19717	3.29262e-06	3.23993e-05	2.21818e-05	HLA-DRB5/HLA-DRA/HLA-DQB1/HLA-DPA1/HLA-DQA1/HLA-DPB1/CD74/HLA-DRB1	8
CC	GO:0030134	COPII-coated ER to Golgi transport vesicle	8/289	93/19717	6.70229e-05	0.000568539	0.000389244	HLA-DRB5/HLA-DRA/HLA-DQB1/HLA-DPA1/HLA-DQA1/HLA-DPB1/CD74/HLA-DRB1	8
CC	GO:0030135	coated vesicle	14/289	289/19717	9.99404e-05	0.000819511	0.000561069	GAD1/HLA-DRB5/APOE/HLA-DRA/FCGR1B/HLA-DQB1/HLA-DPA1/CD3D/HLA-DQA1/HLA-DPB1/CD74/CD3G/HLA-DRB1/FCGR1A	14
CC	GO:0030136	clathrin-coated vesicle	14/289	188/19717	7.60109e-07	8.12986e-06	5.56602e-06	GAD1/HLA-DRB5/APOE/HLA-DRA/FCGR1B/HLA-DQB1/HLA-DPA1/CD3D/HLA-DQA1/HLA-DPB1/CD74/CD3G/HLA-DRB1/FCGR1A	14
CC	GO:0030139	endocytic vesicle	24/289	303/19717	2.18528e-11	6.71973e-10	4.60059e-10	NCF4/HLA-DRB5/TLR1/APOE/NCF2/HLA-DRA/FCGR1B/HLA-DQB1/HLA-DPA1/MSR1/SLC11A1/HLA-DQA1/CD163/TLR7/STAB1/PLD4/HLA-DPB1/CD74/CORO1A/CYBB/HLA-DRB1/MPEG1/FCGR1A/TLR2	24
CC	GO:0030176	integral component of endoplasmic reticulum membrane	8/289	150/19717	0.00169149	0.00810962	0.00555216	HLA-DRB5/HLA-DRA/HLA-DQB1/HLA-DPA1/HLA-DQA1/HLA-DPB1/CD74/HLA-DRB1	8
CC	GO:0030430	host cell cytoplasm	2/289	11/19717	0.0107909	0.0378278	0.0258983	GBP2/GBP4	2
CC	GO:0030658	transport vesicle membrane	8/289	208/19717	0.0118676	0.0405476	0.0277604	HLA-DRB5/HLA-DRA/HLA-DQB1/HLA-DPA1/HLA-DQA1/HLA-DPB1/CD74/HLA-DRB1	8
CC	GO:0030660	Golgi-associated vesicle membrane	8/289	114/19717	0.00027803	0.00189987	0.00130072	HLA-DRB5/HLA-DRA/HLA-DQB1/HLA-DPA1/HLA-DQA1/HLA-DPB1/CD74/HLA-DRB1	8
CC	GO:0030662	coated vesicle membrane	14/289	182/19717	5.13364e-07	5.74034e-06	3.93006e-06	GAD1/HLA-DRB5/APOE/HLA-DRA/FCGR1B/HLA-DQB1/HLA-DPA1/CD3D/HLA-DQA1/HLA-DPB1/CD74/CD3G/HLA-DRB1/FCGR1A	14
CC	GO:0030665	clathrin-coated vesicle membrane	14/289	115/19717	1.46065e-09	3.26655e-08	2.23641e-08	GAD1/HLA-DRB5/APOE/HLA-DRA/FCGR1B/HLA-DQB1/HLA-DPA1/CD3D/HLA-DQA1/HLA-DPB1/CD74/CD3G/HLA-DRB1/FCGR1A	14
CC	GO:0030666	endocytic vesicle membrane	19/289	167/19717	5.46208e-12	1.91953e-10	1.31419e-10	HLA-DRB5/TLR1/APOE/HLA-DRA/FCGR1B/HLA-DQB1/HLA-DPA1/MSR1/SLC11A1/HLA-DQA1/CD163/STAB1/HLA-DPB1/CD74/CORO1A/CYBB/HLA-DRB1/FCGR1A/TLR2	19
CC	GO:0070820	tertiary granule	21/289	164/19717	3.78428e-14	1.86186e-12	1.2747e-12	LILRB2/LAIR1/CD53/CTSS/OLR1/CD93/TRPM2/ITGB2/SLC11A1/CR1/FPR1/ITGAM/SIRPA/NCKAP1L/CYBB/GPR84/PTAFR/LYZ/CLEC5A/FCER1G/CDA	21
CC	GO:0030669	clathrin-coated endocytic vesicle membrane	11/289	44/19717	2.77028e-11	7.57209e-10	5.18414e-10	HLA-DRB5/APOE/HLA-DRA/FCGR1B/HLA-DQB1/HLA-DPA1/HLA-DQA1/HLA-DPB1/CD74/HLA-DRB1/FCGR1A	11
CC	GO:0030670	phagocytic vesicle membrane	5/289	76/19717	0.00517369	0.020202	0.0138311	TLR1/SLC11A1/CORO1A/CYBB/TLR2	5
CC	GO:0031225	anchored component of membrane	7/289	170/19717	0.0128542	0.043317	0.0296565	PRND/CPM/CD2/FOLR2/CD14/GPIHBP1/CD52	7
CC	GO:0031227	intrinsic component of endoplasmic reticulum membrane	8/289	158/19717	0.00234242	0.010477	0.00717295	HLA-DRB5/HLA-DRA/HLA-DQB1/HLA-DPA1/HLA-DQA1/HLA-DPB1/CD74/HLA-DRB1	8
CC	GO:0031233	intrinsic component of external side of plasma membrane	4/289	24/19717	0.000381126	0.00253397	0.00173485	PRND/FOLR2/CD14/GPIHBP1	4
CC	GO:0031362	anchored component of external side of plasma membrane	4/289	19/19717	0.000147281	0.00113222	0.000775163	PRND/FOLR2/CD14/GPIHBP1	4
CC	GO:0031902	late endosome membrane	7/289	134/19717	0.00364892	0.0147153	0.0100747	HLA-DRB5/HLA-DRA/HLA-DMB/SLC11A1/HLA-DMA/HLA-DRB1/GIMAP5	7
CC	GO:0031983	vesicle lumen	13/289	327/19717	0.0011372	0.00595216	0.00407508	IGF1/DOCK2/C3/RNASE2/CLEC3B/MNDA/MVP/F13A1/ARHGAP9/BIN2/LYZ/CDA/PYCARD	13
CC	GO:0032588	trans-Golgi network membrane	9/289	92/19717	8.26902e-06	7.534e-05	5.15806e-05	HLA-DRB5/HLA-DRA/HLA-DQB1/HLA-DPA1/HLA-DQA1/PLD4/HLA-DPB1/CD74/HLA-DRB1	9
CC	GO:0032994	protein-lipid complex	5/289	39/19717	0.000250156	0.00175824	0.00120376	SORL1/APOE/MSR1/APOL1/APOC1	5
CC	GO:0033655	host cell cytoplasm part	2/289	10/19717	0.00891461	0.0332272	0.0227486	GBP2/GBP4	2
CC	GO:0034358	plasma lipoprotein particle	5/289	37/19717	0.000193971	0.00140344	0.000960849	SORL1/APOE/MSR1/APOL1/APOC1	5
CC	GO:0034361	very-low-density lipoprotein particle	3/289	20/19717	0.00295329	0.0121085	0.00828992	APOE/APOL1/APOC1	3
CC	GO:0034362	low-density lipoprotein particle	3/289	14/19717	0.00100632	0.00550122	0.00376635	SORL1/APOE/MSR1	3
CC	GO:0034364	high-density lipoprotein particle	3/289	26/19717	0.0063134	0.0242671	0.0166142	APOE/APOL1/APOC1	3
CC	GO:0034385	triglyceride-rich plasma lipoprotein particle	3/289	20/19717	0.00295329	0.0121085	0.00828992	APOE/APOL1/APOC1	3
CC	GO:0034774	secretory granule lumen	13/289	321/19717	0.0009615	0.00550122	0.00376635	IGF1/DOCK2/C3/RNASE2/CLEC3B/MNDA/MVP/F13A1/ARHGAP9/BIN2/LYZ/CDA/PYCARD	13
CC	GO:0035578	azurophil granule lumen	5/289	91/19717	0.0109178	0.0378278	0.0258983	C3/RNASE2/MNDA/LYZ/PYCARD	5
CC	GO:0070821	tertiary granule membrane	15/289	73/19717	1.4615e-13	5.99214e-12	4.10245e-12	LILRB2/LAIR1/CD53/OLR1/CD93/TRPM2/ITGB2/SLC11A1/ITGAM/SIRPA/CYBB/GPR84/PTAFR/CLEC5A/FCER1G	15
CC	GO:0036019	endolysosome	3/289	20/19717	0.00295329	0.0121085	0.00828992	CTSS/TLR8/TLR7	3
CC	GO:0035579	specific granule membrane	13/289	91/19717	7.60519e-10	1.87088e-08	1.28087e-08	LAIR1/C3AR1/CD53/OLR1/CD93/TRPM2/ITGB2/ITGAM/TNFRSF1B/CYBB/GPR84/CLEC5A/ITGAL	13
CC	GO:0042582	azurophil granule	8/289	155/19717	0.00207865	0.00946939	0.0064831	C3/C3AR1/RNASE2/MNDA/NFAM1/FPR1/LYZ/PYCARD	8
CC	GO:0042611	MHC protein complex	11/289	25/19717	2.06126e-14	1.26768e-12	8.67901e-13	HLA-DRB5/HLA-DRA/HLA-DQB1/HLA-DPA1/HLA-DOA/HLA-DMB/HLA-DQA1/HLA-DPB1/CD74/HLA-DMA/HLA-DRB1	11
CC	GO:0042613	MHC class II protein complex	11/289	16/19717	2.27085e-17	2.79315e-15	1.9123e-15	HLA-DRB5/HLA-DRA/HLA-DQB1/HLA-DPA1/HLA-DOA/HLA-DMB/HLA-DQA1/HLA-DPB1/CD74/HLA-DMA/HLA-DRB1	11
CC	GO:0042627	chylomicron	2/289	13/19717	0.0150112	0.0492368	0.0337094	APOE/APOC1	2
CC	GO:0043020	NADPH oxidase complex	3/289	15/19717	0.00124432	0.006247	0.00427694	NCF4/NCF2/CYBB	3
CC	GO:0042581	specific granule	15/289	160/19717	1.43879e-08	2.21215e-07	1.51452e-07	DOCK2/LAIR1/C3AR1/CD53/OLR1/CD93/TRPM2/ITGB2/ITGAM/TNFRSF1B/CYBB/GPR84/LYZ/CLEC5A/ITGAL	15
CC	GO:0045334	clathrin-coated endocytic vesicle	11/289	63/19717	1.73786e-09	3.47311e-08	2.37783e-08	HLA-DRB5/APOE/HLA-DRA/FCGR1B/HLA-DQB1/HLA-DPA1/HLA-DQA1/HLA-DPB1/CD74/HLA-DRB1/FCGR1A	11
CC	GO:0045335	phagocytic vesicle	10/289	132/19717	2.53551e-05	0.000222763	0.000152512	NCF4/TLR1/NCF2/SLC11A1/TLR7/PLD4/CORO1A/CYBB/MPEG1/TLR2	10
CC	GO:0046658	anchored component of plasma membrane	5/289	59/19717	0.00171423	0.00810962	0.00555216	PRND/CD2/FOLR2/CD14/GPIHBP1	5
CC	GO:0060205	cytoplasmic vesicle lumen	13/289	325/19717	0.00107588	0.0057536	0.00393914	IGF1/DOCK2/C3/RNASE2/CLEC3B/MNDA/MVP/F13A1/ARHGAP9/BIN2/LYZ/CDA/PYCARD	13
CC	GO:0061702	inflammasome complex	3/289	14/19717	0.00100632	0.00550122	0.00376635	NLRP3/CASP1/PYCARD	3
CC	GO:0062023	collagen-containing extracellular matrix	14/289	406/19717	0.00280518	0.0121065	0.00828861	EMILIN3/FGL2/C1QC/APOE/IGFBP7/CLEC3B/LTBP2/CTSS/F13A1/CLEC14A/CXCL12/LGALS9/C1QB/C1QA	14
CC	GO:0098636	protein complex involved in cell adhesion	5/289	34/19717	0.000128347	0.00101849	0.0006973	ITGB2/ITGAM/CD80/CD28/ITGAL	5
CC	GO:0098802	plasma membrane signaling receptor complex	13/289	295/19717	0.000439051	0.00284228	0.00194593	TLR1/RAMP3/ITGB2/CD3D/ITGAM/IL2RA/CD247/CD3G/TLR2/APBB1IP/CD3E/ITGAL/CSF2RB	13
CC	GO:0071556	integral component of lumenal side of endoplasmic reticulum membrane	8/289	29/19717	6.35503e-09	1.04222e-07	7.13547e-08	HLA-DRB5/HLA-DRA/HLA-DQB1/HLA-DPA1/HLA-DQA1/HLA-DPB1/CD74/HLA-DRB1	8
CC	GO:0098553	lumenal side of endoplasmic reticulum membrane	8/289	29/19717	6.35503e-09	1.04222e-07	7.13547e-08	HLA-DRB5/HLA-DRA/HLA-DQB1/HLA-DPA1/HLA-DQA1/HLA-DPB1/CD74/HLA-DRB1	8
CC	GO:0098576	lumenal side of membrane	8/289	34/19717	2.5226e-08	3.44756e-07	2.36033e-07	HLA-DRB5/HLA-DRA/HLA-DQB1/HLA-DPA1/HLA-DQA1/HLA-DPB1/CD74/HLA-DRB1	8
CC	GO:0045121	membrane raft	13/289	315/19717	0.000809146	0.00497625	0.00340693	TLR1/CARD11/LCK/OLR1/CD2/ITGB2/CD14/ITGAM/HMOX1/TNFRSF1B/LCP2/BAALC/TLR2	13
CC	GO:0098857	membrane microdomain	13/289	316/19717	0.000833026	0.00499816	0.00342193	TLR1/CARD11/LCK/OLR1/CD2/ITGB2/CD14/ITGAM/HMOX1/TNFRSF1B/LCP2/BAALC/TLR2	13
CC	GO:0098589	membrane region	13/289	328/19717	0.00116894	0.00599082	0.00410155	TLR1/CARD11/LCK/OLR1/CD2/ITGB2/CD14/ITGAM/HMOX1/TNFRSF1B/LCP2/BAALC/TLR2	13
CC	GO:0098852	lytic vacuole membrane	20/289	355/19717	3.20376e-07	3.75297e-06	2.56943e-06	HLA-DRB5/C3AR1/HLA-DRA/HLA-DQB1/HLA-DPA1/TLR8/HLA-DOA/HLA-DMB/TRPM2/HLA-DQA1/NFAM1/FPR1/TLR7/HLA-DPB1/CD74/ANPEP/SLC15A3/HLA-DMA/HLA-DRB1/GIMAP5	20
CC	GO:0008305	integrin complex	3/289	31/19717	0.0103441	0.0368788	0.0252487	ITGB2/ITGAM/ITGAL	3
CC	GO:0101002	ficolin-1-rich granule	6/289	124/19717	0.0099617	0.0360379	0.0246729	FGL2/MNDA/CTSS/MVP/BIN2/CDA	6
CC	GO:0101003	ficolin-1-rich granule membrane	10/289	61/19717	1.82743e-08	2.6444e-07	1.81045e-07	LILRB2/CD93/TRPM2/ITGB2/SLC11A1/CR1/FPR1/SIRPA/NCKAP1L/FCER1G	10
CC	GO:1904813	ficolin-1-rich granule lumen	6/289	124/19717	0.0099617	0.0360379	0.0246729	FGL2/MNDA/CTSS/MVP/BIN2/CDA	6
CC	GO:1990777	lipoprotein particle	5/289	37/19717	0.000193971	0.00140344	0.000960849	SORL1/APOE/MSR1/APOL1/APOC1	5
KEGG	hsa05150	Staphylococcus aureus infection	29/172	96/8102	2.50968e-26	4.61781e-24	3.40788e-24	C1QC/HLA-DRB5/FPR3/FCGR2B/C5AR1/C3/C3AR1/HLA-DRA/HLA-DQB1/HLA-DPA1/HLA-DOA/HLA-DMB/FCGR3A/ITGB2/HLA-DQA1/FPR1/ITGAM/FCGR2A/IL10/CFI/HLA-DPB1/C2/C1QB/PTAFR/HLA-DMA/HLA-DRB1/FCGR1A/C1QA/ITGAL	29
KEGG	hsa04060	Cytokine-cytokine receptor interaction	27/172	295/8102	9.26018e-11	7.74488e-10	5.71562e-10	CSF3R/CSF1/TNFSF10/TNFSF12/CCR2/CCL14/LTB/OSM/IL18/IL15RA/CCL2/IL2RA/IL10/CXCR3/CCL8/TNFSF13B/CXCL12/TNFSF8/TNFRSF1B/IL10RA/IL32/CCR5/IL1B/CXCR6/CX3CR1/CD40LG/CSF2RB	27
KEGG	hsa04061	Viral protein interaction with cytokine and cytokine receptor	15/172	100/8102	2.29772e-09	1.62608e-08	1.20003e-08	CSF1/TNFSF10/CCR2/CCL14/IL18/CCL2/IL2RA/IL10/CXCR3/CCL8/CXCL12/TNFRSF1B/IL10RA/CCR5/CX3CR1	15
KEGG	hsa04062	Chemokine signaling pathway	13/172	192/8102	0.000212943	0.000890488	0.000657168	DOCK2/PIK3R5/CCR2/CCL14/CCL2/PIK3CG/CXCR3/CCL8/CXCL12/CCR5/CXCR6/CX3CR1/VAV1	13
KEGG	hsa04064	NF-kappa B signaling pathway	11/172	104/8102	1.15692e-05	5.75334e-05	4.24589e-05	CARD11/LCK/LTB/CD14/BLNK/TNFSF13B/CXCL12/TLR4/IL1B/LY96/CD40LG	11
KEGG	hsa05152	Tuberculosis	34/172	180/8102	2.08624e-23	1.91934e-21	1.41644e-21	HLA-DRB5/FCGR2B/TLR1/C3/HLA-DRA/CIITA/HLA-DQB1/CTSS/HLA-DPA1/HLA-DOA/HLA-DMB/FCGR3A/IL18/ITGB2/MRC1/HLA-DQA1/CR1/CD14/ITGAM/FCGR2A/IL10/CLEC7A/HLA-DPB1/CD74/CORO1A/TLR4/CD209/IL10RA/HLA-DMA/HLA-DRB1/FCGR1A/IL1B/FCER1G/TLR2	34
KEGG	hsa04380	Osteoclast differentiation	19/172	128/8102	1.7871e-11	1.73067e-10	1.27721e-10	NCF4/LILRB2/FCGR2B/CSF1/NCF2/LILRA2/LCK/FCGR3A/BLNK/FCGR2A/TYROBP/LILRB1/TREM2/SIRPA/LILRA1/LILRB5/LCP2/FCGR1A/IL1B	19
KEGG	hsa05140	Leishmaniasis	24/172	77/8102	2.87847e-22	1.76546e-20	1.30289e-20	NCF4/HLA-DRB5/C3/NCF2/HLA-DRA/HLA-DQB1/HLA-DPA1/HLA-DOA/HLA-DMB/FCGR3A/ITGB2/HLA-DQA1/CR1/ITGAM/FCGR2A/IL10/HLA-DPB1/CYBB/TLR4/HLA-DMA/HLA-DRB1/FCGR1A/IL1B/TLR2	24
KEGG	hsa04640	Hematopoietic cell lineage	26/172	99/8102	6.43706e-22	2.96105e-20	2.18521e-20	HLA-DRB5/CSF3R/CSF1/HLA-DRA/HLA-DQB1/HLA-DPA1/HLA-DOA/HLA-DMB/CD2/CD3D/HLA-DQA1/CR1/CD14/ITGAM/CD34/CD37/IL2RA/HLA-DPB1/ANPEP/CD5/CD3G/HLA-DMA/HLA-DRB1/FCGR1A/IL1B/CD3E	26
KEGG	hsa04612	Antigen processing and presentation	13/172	78/8102	7.50936e-09	5.11749e-08	3.77664e-08	HLA-DRB5/HLA-DRA/CIITA/HLA-DQB1/CTSS/HLA-DPA1/HLA-DOA/HLA-DMB/HLA-DQA1/HLA-DPB1/CD74/HLA-DMA/HLA-DRB1	13
KEGG	hsa04145	Phagosome	30/172	152/8102	2.80774e-21	1.03325e-19	7.62524e-20	NCF4/HLA-DRB5/FCGR2B/C3/NCF2/HLA-DRA/HLA-DQB1/CTSS/HLA-DPA1/HLA-DOA/HLA-DMB/OLR1/FCGR3A/MSR1/ITGB2/MRC1/HLA-DQA1/CD14/ITGAM/FCGR2A/CLEC7A/HLA-DPB1/CORO1A/CYBB/TLR4/CD209/HLA-DMA/HLA-DRB1/FCGR1A/TLR2	30
KEGG	hsa04620	Toll-like receptor signaling pathway	11/172	104/8102	1.15692e-05	5.75334e-05	4.24589e-05	TLR1/TLR8/CD86/CD14/CD80/TLR7/IRF5/TLR4/IL1B/TLR2/LY96	11
KEGG	hsa04621	NOD-like receptor signaling pathway	13/172	181/8102	0.000117993	0.000542768	0.000400555	NLRP3/CASP1/GBP2/IL18/TRPM2/CCL2/GBP4/RIPK3/GBP1/CYBB/TLR4/IL1B/PYCARD	13
KEGG	hsa04623	Cytosolic DNA-sensing pathway	5/172	63/8102	0.0106015	0.0382485	0.0282269	CASP1/IL18/RIPK3/IL1B/PYCARD	5
KEGG	hsa04625	C-type lectin receptor signaling pathway	8/172	104/8102	0.00159834	0.00625735	0.00461784	NLRP3/CASP1/IL10/CLEC7A/CD209/IL1B/FCER1G/PYCARD	8
KEGG	hsa04514	Cell adhesion molecules	23/172	149/8102	4.74814e-14	7.28048e-13	5.37289e-13	HLA-DRB5/HLA-DRA/HLA-DQB1/HLA-DPA1/HLA-DOA/HLA-DMB/CD2/SIGLEC1/ITGB2/CD86/HLA-DQA1/ITGAM/CD34/CLDN5/CD80/CD28/HLA-DPB1/ICAM3/HLA-DMA/HLA-DRB1/CDH5/CD40LG/ITGAL	23
KEGG	hsa04650	Natural killer cell mediated cytotoxicity	12/172	131/8102	2.02297e-05	9.79543e-05	7.22889e-05	SH2D1A/HCST/TNFSF10/LCK/FCGR3A/ITGB2/TYROBP/CD247/LCP2/FCER1G/ITGAL/VAV1	12
KEGG	hsa04658	Th1 and Th2 cell differentiation	16/172	92/8102	6.57135e-11	6.04564e-10	4.4616e-10	HLA-DRB5/HLA-DRA/HLA-DQB1/LCK/HLA-DPA1/HLA-DOA/HLA-DMB/CD3D/HLA-DQA1/IL2RA/HLA-DPB1/CD247/CD3G/HLA-DMA/HLA-DRB1/CD3E	16
KEGG	hsa04659	Th17 cell differentiation	17/172	107/8102	7.24335e-11	6.34655e-10	4.68367e-10	HLA-DRB5/HLA-DRA/HLA-DQB1/LCK/HLA-DPA1/HLA-DOA/HLA-DMB/CD3D/HLA-DQA1/IL2RA/HLA-DPB1/CD247/CD3G/HLA-DMA/HLA-DRB1/IL1B/CD3E	17
KEGG	hsa04660	T cell receptor signaling pathway	11/172	104/8102	1.15692e-05	5.75334e-05	4.24589e-05	CARD11/LCK/CD3D/IL10/CD28/CD247/CD3G/LCP2/CD3E/CD40LG/VAV1	11
KEGG	hsa04662	B cell receptor signaling pathway	10/172	82/8102	8.1851e-06	4.42958e-05	3.26897e-05	LILRB2/FCGR2B/CARD11/DAPP1/LILRA2/BLNK/LILRB1/LILRA1/LILRB5/VAV1	10
KEGG	hsa05133	Pertussis	16/172	76/8102	3.02908e-12	3.27854e-11	2.41952e-11	C1QC/NLRP3/C3/CASP1/ITGB2/CD14/ITGAM/IL10/C2/C1QB/TLR4/IRF8/IL1B/C1QA/LY96/PYCARD	16
KEGG	hsa04672	Intestinal immune network for IgA production	18/172	49/8102	2.04284e-18	5.36974e-17	3.96279e-17	HLA-DRB5/HLA-DRA/HLA-DQB1/HLA-DPA1/HLA-DOA/HLA-DMB/IL15RA/CD86/HLA-DQA1/IL10/CD80/TNFSF13B/CD28/HLA-DPB1/CXCL12/HLA-DMA/HLA-DRB1/CD40LG	18
KEGG	hsa04940	Type I diabetes mellitus	15/172	43/8102	3.92454e-15	8.02351e-14	5.92124e-14	GAD1/HLA-DRB5/HLA-DRA/HLA-DQB1/HLA-DPA1/HLA-DOA/HLA-DMB/CD86/HLA-DQA1/CD80/CD28/HLA-DPB1/HLA-DMA/HLA-DRB1/IL1B	15
KEGG	hsa05130	Pathogenic Escherichia coli infection	12/172	197/8102	0.000962048	0.00384819	0.00283991	NLRP3/TNFSF10/CASP1/IL18/FCGR2A/CLDN5/LPAR5/NCKAP1L/TLR4/MYO1F/IL1B/PYCARD	12
KEGG	hsa05132	Salmonella infection	13/172	249/8102	0.0024161	0.00926171	0.00683501	NLRP3/TNFSF10/CASP1/IL18/CD14/RIPK3/PIK3CG/NCKAP1L/TLR4/IL1B/TLR2/LY96/PYCARD	13
KEGG	hsa04613	Neutrophil extracellular trap formation	21/172	190/8102	4.38416e-10	3.36119e-09	2.48051e-09	NCF4/FPR3/C5AR1/SIGLEC9/C3/NCF2/TLR8/CASP1/FCGR3A/ITGB2/CR1/FPR1/ITGAM/FCGR2A/TLR7/CLEC7A/CYBB/TLR4/FCGR1A/TLR2/ITGAL	21
KEGG	hsa04610	Complement and coagulation cascades	13/172	85/8102	2.21149e-08	1.43984e-07	1.06258e-07	C1QC/C5AR1/C3/C3AR1/VSIG4/ITGB2/CR1/ITGAM/F13A1/CFI/C2/C1QB/C1QA	13
KEGG	hsa05135	Yersinia infection	12/172	137/8102	3.17422e-05	0.000149758	0.000110519	NLRP3/LCK/CASP1/IL18/CCL2/FCGR2A/IL10/TLR4/LCP2/IL1B/PYCARD/VAV1	12
KEGG	hsa05134	Legionellosis	11/172	57/8102	2.26932e-08	1.43984e-07	1.06258e-07	C3/CASP1/IL18/ITGB2/CR1/CD14/ITGAM/TLR4/IL1B/TLR2/PYCARD	11
KEGG	hsa05142	Chagas disease	13/172	102/8102	2.04647e-07	1.25517e-06	9.26297e-07	C1QC/C3/CD3D/CCL2/IL10/CD247/C1QB/CD3G/TLR4/IL1B/C1QA/TLR2/CD3E	13
KEGG	hsa05143	African trypanosomiasis	4/172	37/8102	0.00750308	0.0276113	0.0203768	IL18/APOL1/IL10/IL1B	4
KEGG	hsa05144	Malaria	12/172	50/8102	3.43898e-10	2.75119e-09	2.03034e-09	GYPC/IL18/ITGB2/CCL2/CR1/IL10/TLR4/IL1B/TLR2/CD40LG/ITGAL/KLRB1	12
KEGG	hsa05145	Toxoplasmosis	20/172	112/8102	1.38004e-13	1.58704e-12	1.17121e-12	HLA-DRB5/PIK3R5/HLA-DRA/CIITA/HLA-DQB1/HLA-DPA1/HLA-DOA/HLA-DMB/HLA-DQA1/IL10/PIK3CG/HLA-DPB1/TLR4/IL10RA/HLA-DMA/HLA-DRB1/CCR5/TLR2/LY96/CD40LG	20
KEGG	hsa04670	Leukocyte transendothelial migration	10/172	114/8102	0.000145153	0.00063591	0.000469293	NCF4/NCF2/ITGB2/ITGAM/CLDN5/CXCL12/CYBB/CDH5/ITGAL/VAV1	10
KEGG	hsa05146	Amoebiasis	7/172	102/8102	0.00585361	0.0219809	0.0162216	ITGB2/CD14/ITGAM/IL10/TLR4/IL1B/TLR2	7
KEGG	hsa04015	Rap1 signaling pathway	10/172	210/8102	0.013841	0.048976	0.0361436	IGF1/CSF1/ITGB2/FPR1/ITGAM/LPAR5/LCP2/APBB1IP/ITGAL/VAV1	10
KEGG	hsa05162	Measles	11/172	139/8102	0.000170601	0.000730012	0.000538739	FCGR2B/CD3D/IL2RA/TLR7/CD28/CD3G/TLR4/CD209/IL1B/TLR2/CD3E	11
KEGG	hsa05164	Influenza A	20/172	172/8102	4.73872e-10	3.4877e-09	2.57387e-09	HLA-DRB5/NLRP3/TNFSF10/HLA-DRA/CIITA/HLA-DQB1/HLA-DPA1/HLA-DOA/HLA-DMB/CASP1/IL18/CCL2/HLA-DQA1/TLR7/HLA-DPB1/TLR4/HLA-DMA/HLA-DRB1/IL1B/PYCARD	20
KEGG	hsa05166	Human T-cell leukemia virus 1 infection	18/172	219/8102	8.00682e-07	4.75244e-06	3.50723e-06	HLA-DRB5/HLA-DRA/HLA-DQB1/LCK/HLA-DPA1/HLA-DOA/HLA-DMB/IL15RA/ITGB2/CD3D/HLA-DQA1/IL2RA/HLA-DPB1/CD3G/HLA-DMA/HLA-DRB1/CD3E/ITGAL	18
KEGG	hsa05169	Epstein-Barr virus infection	17/172	202/8102	1.18663e-06	6.8231e-06	5.03535e-06	HLA-DRB5/HLA-DRA/HLA-DQB1/HLA-DPA1/HLA-DOA/HLA-DMB/CD3D/HLA-DQA1/BLNK/HLA-DPB1/CD247/CD3G/HLA-DMA/HLA-DRB1/TLR2/CD3E/ITGAL	17
KEGG	hsa05171	Coronavirus disease - COVID-19	18/172	232/8102	1.85437e-06	1.03395e-05	7.63041e-06	C1QC/NLRP3/C5AR1/C3/C3AR1/TLR8/CASP1/CCL2/FCGR2A/F13A1/TLR7/CYBB/C2/C1QB/TLR4/IL1B/C1QA/TLR2	18
KEGG	hsa05235	PD-L1 expression and PD-1 checkpoint pathway in cancer	8/172	89/8102	0.000573428	0.00234468	0.00173034	LCK/CD3D/CD28/CD247/CD3G/TLR4/TLR2/CD3E	8
KEGG	hsa05310	Asthma	13/172	31/8102	1.67044e-14	2.79418e-13	2.06207e-13	HLA-DRB5/HLA-DRA/HLA-DQB1/HLA-DPA1/HLA-DOA/HLA-DMB/HLA-DQA1/IL10/HLA-DPB1/HLA-DMA/HLA-DRB1/FCER1G/CD40LG	13
KEGG	hsa05320	Autoimmune thyroid disease	15/172	53/8102	1.34682e-13	1.58704e-12	1.17121e-12	HLA-DRB5/HLA-DRA/HLA-DQB1/HLA-DPA1/HLA-DOA/HLA-DMB/CD86/HLA-DQA1/IL10/CD80/CD28/HLA-DPB1/HLA-DMA/HLA-DRB1/CD40LG	15
KEGG	hsa05321	Inflammatory bowel disease	15/172	65/8102	3.58315e-12	3.66278e-11	2.70308e-11	HLA-DRB5/HLA-DRA/HLA-DQB1/HLA-DPA1/HLA-DOA/HLA-DMB/IL18/HLA-DQA1/IL10/HLA-DPB1/TLR4/HLA-DMA/HLA-DRB1/IL1B/TLR2	15
KEGG	hsa05322	Systemic lupus erythematosus	23/172	136/8102	6.12922e-15	1.12778e-13	8.32284e-14	C1QC/HLA-DRB5/C3/HLA-DRA/HLA-DQB1/HLA-DPA1/HLA-DOA/HLA-DMB/FCGR3A/CD86/HLA-DQA1/FCGR2A/IL10/CD80/CD28/HLA-DPB1/C2/C1QB/HLA-DMA/HLA-DRB1/FCGR1A/C1QA/CD40LG	23
KEGG	hsa05323	Rheumatoid arthritis	24/172	93/8102	4.30659e-20	1.32069e-18	9.74649e-19	HLA-DRB5/CSF1/HLA-DRA/HLA-DQB1/HLA-DPA1/LTB/HLA-DOA/HLA-DMB/IL18/ITGB2/CD86/CCL2/HLA-DQA1/CD80/TNFSF13B/CD28/HLA-DPB1/CXCL12/TLR4/HLA-DMA/HLA-DRB1/IL1B/TLR2/ITGAL	24
KEGG	hsa05330	Allograft rejection	15/172	38/8102	4.39276e-16	1.01033e-14	7.45613e-15	HLA-DRB5/HLA-DRA/HLA-DQB1/HLA-DPA1/HLA-DOA/HLA-DMB/CD86/HLA-DQA1/IL10/CD80/CD28/HLA-DPB1/HLA-DMA/HLA-DRB1/CD40LG	15
KEGG	hsa05332	Graft-versus-host disease	14/172	42/8102	7.00212e-14	9.20279e-13	6.79153e-13	HLA-DRB5/HLA-DRA/HLA-DQB1/HLA-DPA1/HLA-DOA/HLA-DMB/CD86/HLA-DQA1/CD80/CD28/HLA-DPB1/HLA-DMA/HLA-DRB1/IL1B	14
KEGG	hsa05340	Primary immunodeficiency	6/172	38/8102	0.000131769	0.000591354	0.000436411	CIITA/LCK/CD3D/BLNK/CD3E/CD40LG	6
KEGG	hsa05416	Viral myocarditis	16/172	60/8102	5.61426e-14	7.94633e-13	5.86429e-13	HLA-DRB5/HLA-DRA/HLA-DQB1/HLA-DPA1/HLA-DOA/HLA-DMB/ITGB2/CD86/HLA-DQA1/CD80/CD28/HLA-DPB1/HLA-DMA/HLA-DRB1/CD40LG/ITGAL	16
MF	GO:0001530	lipopolysaccharide binding	6/270	35/17696	1.3358e-05	0.000202279	0.00016572	CD14/TREM2/TLR4/PTAFR/TLR2/LY96	6
MF	GO:0042277	peptide binding	26/270	295/17696	6.08685e-13	1.29041e-10	1.05719e-10	LILRB2/HLA-DRB5/SORL1/FCGR2B/TLR1/APOE/HLA-DRA/CRHBP/HLA-DQB1/HLA-DPA1/MSR1/RAMP3/ITGB2/HLA-DQA1/CD14/ITGAM/ERAP2/TREM2/HLA-DPB1/CD74/ANPEP/TLR4/CD209/HLA-DRB1/C1QA/TLR2	26
MF	GO:0001614	purinergic nucleotide receptor activity	5/270	21/17696	1.32733e-05	0.000202279	0.00016572	P2RY13/P2RY6/GPR34/P2RY10/PTAFR	5
MF	GO:0001618	virus receptor activity	8/270	74/17696	1.67085e-05	0.000236147	0.000193467	MRC1/CD86/CR1/CD80/ANPEP/CD209/CLEC5A/CCR5	8
MF	GO:0001637	G protein-coupled chemoattractant receptor activity	5/270	26/17696	4.03101e-05	0.000488328	0.00040007	CCR2/CXCR3/CCR5/CXCR6/CX3CR1	5
MF	GO:0001653	peptide receptor activity	10/270	152/17696	0.000116052	0.00123015	0.00100782	FPR3/APLNR/CCR2/RAMP3/FPR1/CXCR3/GPR84/CCR5/CXCR6/CX3CR1	10
MF	GO:0033218	amide binding	27/270	356/17696	7.46381e-12	1.05489e-09	8.64231e-10	LILRB2/HLA-DRB5/SORL1/FCGR2B/TLR1/APOE/HLA-DRA/CRHBP/HLA-DQB1/HLA-DPA1/MSR1/RAMP3/ITGB2/FOLR2/HLA-DQA1/CD14/ITGAM/ERAP2/TREM2/HLA-DPB1/CD74/ANPEP/TLR4/CD209/HLA-DRB1/C1QA/TLR2	27
MF	GO:0001540	amyloid-beta binding	13/270	78/17696	1.65924e-10	1.75879e-08	1.44091e-08	LILRB2/SORL1/FCGR2B/APOE/MSR1/RAMP3/ITGB2/ITGAM/TREM2/CD74/TLR4/C1QA/TLR2	13
MF	GO:0003823	antigen binding	12/270	160/17696	6.48901e-06	0.000119623	9.80033e-05	HLA-DRB5/HLA-DRA/HLA-DQB1/LILRA2/HLA-DPA1/IGLL5/HLA-DQA1/SIRPA/HLA-DPB1/LILRA1/CD209/HLA-DRB1	12
MF	GO:0004896	cytokine receptor activity	11/270	96/17696	2.38558e-07	7.78065e-06	6.37441e-06	CSF3R/CCR2/IL15RA/IL2RA/CXCR3/CD74/IL10RA/CCR5/CXCR6/CX3CR1/CSF2RB	11
MF	GO:0004950	chemokine receptor activity	5/270	26/17696	4.03101e-05	0.000488328	0.00040007	CCR2/CXCR3/CCR5/CXCR6/CX3CR1	5
MF	GO:0005044	scavenger receptor activity	5/270	51/17696	0.00105518	0.0104045	0.00852407	MSR1/CD163/CFI/STAB1/CD5	5
MF	GO:0005125	cytokine activity	16/270	220/17696	2.82668e-07	8.5608e-06	7.01357e-06	CSF1/TNFSF10/TNFSF12/CCL14/LTB/OSM/IL18/CCL2/IL10/CCL8/TNFSF13B/CXCL12/TNFSF8/IL32/IL1B/CD40LG	16
MF	GO:0005126	cytokine receptor binding	18/270	286/17696	4.37779e-07	1.23745e-05	1.0138e-05	CSF1/TNFSF10/TNFSF12/CCR2/CCL14/LTB/OSM/IL18/CCL2/IL10/CCL8/TNFSF13B/CXCL12/TNFSF8/IL1B/CDH5/CD40LG/PYCARD	18
MF	GO:0005164	tumor necrosis factor receptor binding	6/270	31/17696	6.37752e-06	0.000119623	9.80033e-05	TNFSF10/TNFSF12/LTB/TNFSF13B/TNFSF8/CD40LG	6
MF	GO:0008009	chemokine activity	4/270	49/17696	0.00655417	0.0496244	0.0406556	CCL14/CCL2/CCL8/CXCL12	4
MF	GO:0008528	G protein-coupled peptide receptor activity	10/270	146/17696	8.29655e-05	0.000931452	0.000763106	FPR3/APLNR/CCR2/RAMP3/FPR1/CXCR3/GPR84/CCR5/CXCR6/CX3CR1	10
MF	GO:0015026	coreceptor activity	7/270	44/17696	4.21236e-06	8.50495e-05	6.96781e-05	RAMP3/CD86/CD80/CD28/CCR5/CXCR6/LY96	7
MF	GO:0016493	C-C chemokine receptor activity	5/270	23/17696	2.14071e-05	0.000292793	0.000239875	CCR2/CXCR3/CCR5/CXCR6/CX3CR1	5
MF	GO:0016502	nucleotide receptor activity	5/270	21/17696	1.32733e-05	0.000202279	0.00016572	P2RY13/P2RY6/GPR34/P2RY10/PTAFR	5
MF	GO:0019864	IgG binding	6/270	11/17696	5.17256e-09	3.13309e-07	2.56683e-07	FCGR2B/FCGR1B/FCGR3A/FCGR2A/FCGR1A/FCER1G	6
MF	GO:0019865	immunoglobulin binding	7/270	24/17696	4.93783e-08	2.32627e-06	1.90583e-06	FCGR2B/FCGR1B/LILRA2/FCGR3A/FCGR2A/FCGR1A/FCER1G	7
MF	GO:0019903	protein phosphatase binding	7/270	140/17696	0.0057285	0.0449794	0.03685	LILRB2/FCRL6/LCK/MVP/LILRB1/SIRPA/CDH5	7
MF	GO:0019955	cytokine binding	12/270	128/17696	6.15648e-07	1.45019e-05	1.18809e-05	CSF3R/CCR2/NRROS/IL2RA/CXCR3/GBP1/CD74/TNFRSF1B/IL10RA/CCR5/CXCR6/CX3CR1	12
MF	GO:0019956	chemokine binding	5/270	32/17696	0.000114511	0.00123015	0.00100782	CCR2/CXCR3/CCR5/CXCR6/CX3CR1	5
MF	GO:0019957	C-C chemokine binding	5/270	24/17696	2.67049e-05	0.00035384	0.000289889	CCR2/CXCR3/CCR5/CXCR6/CX3CR1	5
MF	GO:0023023	MHC protein complex binding	8/270	25/17696	2.28787e-09	1.61676e-07	1.32456e-07	LILRB2/HLA-DRA/HLA-DOA/HLA-DMB/LILRB1/CD74/HLA-DMA/HLA-DRB1	8
MF	GO:0023026	MHC class II protein complex binding	6/270	16/17696	8.40766e-08	3.56485e-06	2.92056e-06	HLA-DRA/HLA-DOA/HLA-DMB/CD74/HLA-DMA/HLA-DRB1	6
MF	GO:0030169	low-density lipoprotein particle binding	4/270	16/17696	8.34792e-05	0.000931452	0.000763106	SORL1/MSR1/TREM2/STAB1	4
MF	GO:0030246	carbohydrate binding	21/270	271/17696	1.192e-09	1.01081e-07	8.28124e-08	SIGLEC9/CLEC2B/HLA-DRA/CLEC3B/OLR1/SIGLEC1/CD93/MRC1/CD34/CLEC14A/CLECL1/CLEC7A/LGALS9/SIGLEC10/CD209/HLA-DRB1/CLEC5A/CD69/SIGLEC7/CLEC10A/KLRB1	21
MF	GO:0030247	polysaccharide binding	3/270	25/17696	0.00630251	0.0485866	0.0398053	HLA-DRA/CLEC7A/HLA-DRB1	3
MF	GO:0030546	signaling receptor activator activity	17/270	487/17696	0.00137051	0.0129132	0.0105794	IGF1/CSF1/TNFSF10/TNFSF12/CCL14/LTB/OSM/IL18/CCL2/IL10/CCL8/TNFSF13B/CXCL12/TNFSF8/IL32/IL1B/CD40LG	17
MF	GO:0032395	MHC class II receptor activity	5/270	10/17696	1.88649e-07	7.27157e-06	5.95734e-06	HLA-DRA/HLA-DQB1/HLA-DPA1/HLA-DOA/HLA-DQA1	5
MF	GO:0032813	tumor necrosis factor receptor superfamily binding	6/270	46/17696	6.69822e-05	0.000788901	0.000646319	TNFSF10/TNFSF12/LTB/TNFSF13B/TNFSF8/CD40LG	6
MF	GO:0038024	cargo receptor activity	10/270	76/17696	2.27886e-07	7.78065e-06	6.37441e-06	SORL1/MSR1/ITGB2/FOLR2/MRC1/ITGAM/CD163/CFI/STAB1/CD5	10
MF	GO:0035325	Toll-like receptor binding	3/270	12/17696	0.000697848	0.00704494	0.00577167	TLR1/TLR2/LY96	3
MF	GO:0001848	complement binding	6/270	21/17696	5.34297e-07	1.41589e-05	1.15999e-05	C5AR1/CD93/VSIG4/ITGB2/CR1/ITGAM	6
MF	GO:0038187	pattern recognition receptor activity	5/270	12/17696	5.78213e-07	1.44213e-05	1.18149e-05	CD14/TLR4/PTAFR/TLR2/LY96	5
MF	GO:0042169	SH2 domain binding	4/270	36/17696	0.00212635	0.0191824	0.0157154	LCK/SIT1/LILRB1/SIGLEC10	4
MF	GO:0001846	opsonin binding	5/270	15/17696	2.11151e-06	4.47641e-05	3.66736e-05	CD93/VSIG4/ITGB2/CR1/ITGAM	5
MF	GO:0042287	MHC protein binding	6/270	40/17696	2.96329e-05	0.000380738	0.000311926	LILRB2/FCRL6/PILRA/LILRB1/CLEC7A/CD74	6
MF	GO:0042288	MHC class I protein binding	3/270	20/17696	0.00330414	0.0277903	0.0227677	LILRB2/PILRA/LILRB1	3
MF	GO:0042379	chemokine receptor binding	5/270	66/17696	0.00333636	0.0277903	0.0227677	CCR2/CCL14/CCL2/CCL8/CXCL12	5
MF	GO:0042605	peptide antigen binding	8/270	31/17696	1.54144e-08	8.16962e-07	6.69309e-07	HLA-DRB5/HLA-DRA/HLA-DQB1/HLA-DPA1/HLA-DQA1/HLA-DPB1/CD209/HLA-DRB1	8
MF	GO:0042834	peptidoglycan binding	3/270	17/17696	0.00203859	0.0187905	0.0153944	NLRP3/TREM2/TLR2	3
MF	GO:0045028	G protein-coupled purinergic nucleotide receptor activity	5/270	14/17696	1.42542e-06	3.18093e-05	2.60603e-05	P2RY13/P2RY6/GPR34/P2RY10/PTAFR	5
MF	GO:0048018	receptor ligand activity	17/270	482/17696	0.00122693	0.0118231	0.00968628	IGF1/CSF1/TNFSF10/TNFSF12/CCL14/LTB/OSM/IL18/CCL2/IL10/CCL8/TNFSF13B/CXCL12/TNFSF8/IL32/IL1B/CD40LG	17
MF	GO:0048020	CCR chemokine receptor binding	4/270	43/17696	0.00409896	0.0327917	0.0268651	CCR2/CCL14/CCL2/CCL8	4
MF	GO:0048365	Rac GTPase binding	5/270	69/17696	0.0040437	0.0327917	0.0268651	DOCK2/NCF2/ARHGDIB/NCKAP1L/VAV1	5
MF	GO:0071723	lipopeptide binding	3/270	10/17696	0.000389361	0.00402656	0.00329882	TLR1/CD14/TLR2	3
MF	GO:0071813	lipoprotein particle binding	6/270	33/17696	9.35109e-06	0.000158595	0.000129931	SORL1/APOE/MSR1/GPIHBP1/TREM2/STAB1	6
MF	GO:0071814	protein-lipid complex binding	6/270	33/17696	9.35109e-06	0.000158595	0.000129931	SORL1/APOE/MSR1/GPIHBP1/TREM2/STAB1	6
MF	GO:0140272	exogenous protein binding	8/270	74/17696	1.67085e-05	0.000236147	0.000193467	MRC1/CD86/CR1/CD80/ANPEP/CD209/CLEC5A/CCR5	8
MF	GO:0140375	immune receptor activity	25/270	128/17696	7.85413e-21	3.33015e-18	2.72828e-18	LILRB2/CSF3R/FCGR2B/C5AR1/C3AR1/HLA-DRA/FCGR1B/HLA-DQB1/HLA-DPA1/CCR2/HLA-DOA/IL15RA/HLA-DQA1/CR1/IL2RA/LILRB1/CXCR3/CD74/IL10RA/CCR5/CXCR6/CD200R1/FCER1G/CX3CR1/CSF2RB	25
MF	GO:1901981	phosphatidylinositol phosphate binding	8/270	161/17696	0.00334271	0.0277903	0.0227677	NCF4/PLEK/GSDMA/DAPP1/SNX20/FGD2/ARHGAP9/ADAP2	8
MF	GO:1990782	protein tyrosine kinase binding	6/270	93/17696	0.0030044	0.0265389	0.0217424	CD2/BLNK/TREM2/SIRPA/CD247/CDH5	6
