# Supplementary material for: TYROBP, TLR4 and ITGAM regulated macrophages polarization and immune checkpoints expression in osteosarcoma
Source: Sci Rep. 2021 Sep 29;11:19315. doi: 10.1038/s41598-021-98637-x (PMC8481262; doi:10.1038/s41598-021-98637-x)
Supplement: Supplementary file 6 — Supplementary Information 2. [file 41598_2021_98637_MOESM6_ESM.xlsx]

## Sheet: Sheet 1
ONTOLOGY	ID	Description	GeneRatio	BgRatio	pvalue	p.adjust	qvalue	geneID	Count
BP	GO:0000187	activation of MAPK activity	4/32	152/18670	0.000127156	0.000677741	0.000301605	CD74/IL1B/TLR4/CD40LG	4
BP	GO:0001505	regulation of neurotransmitter levels	5/32	355/18670	0.000318942	0.00150439	0.000669477	CX3CR1/AIF1/IL10/IL1B/TLR4	5
BP	GO:0001516	prostaglandin biosynthetic process	2/32	28/18670	0.00104628	0.00413087	0.0018383	CD74/IL1B	2
BP	GO:0001562	response to protozoan	1/32	25/18670	0.0420061	0.0764138	0.0340053	IL10	1
BP	GO:0001659	temperature homeostasis	4/32	173/18670	0.000209083	0.00106813	0.000475333	CCR2/IL1B/IL18/TLR4	4
BP	GO:0001660	fever generation	1/32	10/18670	0.0170123	0.0433854	0.0193071	IL1B	1
BP	GO:0001773	myeloid dendritic cell activation	1/32	28/18670	0.0469305	0.0825542	0.0367379	IL10	1
BP	GO:0001774	microglial cell activation	4/32	48/18670	1.31144e-06	1.21214e-05	5.39419e-06	TYROBP/TLR8/AIF1/TLR7	4
BP	GO:0001776	leukocyte homeostasis	3/32	86/18670	0.000424965	0.00194148	0.000863988	CCR2/CD74/TNFSF13B	3
BP	GO:0001780	neutrophil homeostasis	1/32	16/18670	0.0270847	0.0577446	0.0256972	CCR2	1
BP	GO:0001782	B cell homeostasis	2/32	30/18670	0.00120148	0.0046719	0.00207906	CD74/TNFSF13B	2
BP	GO:0001783	B cell apoptotic process	2/32	24/18670	0.000767227	0.00322169	0.0014337	IL10/CD74	2
BP	GO:0001787	natural killer cell proliferation	1/32	10/18670	0.0170123	0.0433854	0.0193071	IL18	1
BP	GO:0001818	negative regulation of cytokine production	6/32	296/18670	9.66876e-06	6.66395e-05	2.96556e-05	TYROBP/TLR8/CX3CR1/IL10/NLRP3/TLR4	6
BP	GO:0001819	positive regulation of cytokine production	18/32	464/18670	3.2312e-21	4.2694e-18	1.89994e-18	TYROBP/LILRB2/CCR2/TLR8/AIF1/IL10/CD74/IL1B/IL18/CD86/NLRP3/MNDA/TLR4/TLR7/CASP1/CYBB/CD40LG/CD80	18
BP	GO:0001906	cell killing	2/32	168/18670	0.0334642	0.0664491	0.0295709	TYROBP/IL18	2
BP	GO:0001909	leukocyte mediated cytotoxicity	2/32	107/18670	0.0144301	0.0385203	0.0171421	TYROBP/IL18	2
BP	GO:0001935	endothelial cell proliferation	3/32	191/18670	0.00420251	0.0134936	0.00600486	IL10/CXCL12/CCL2	3
BP	GO:0001936	regulation of endothelial cell proliferation	3/32	176/18670	0.00334121	0.0110842	0.00493264	IL10/CXCL12/CCL2	3
BP	GO:0001938	positive regulation of endothelial cell proliferation	2/32	112/18670	0.0157332	0.0418591	0.0186279	IL10/CXCL12	2
BP	GO:0001959	regulation of cytokine-mediated signaling pathway	2/32	177/18670	0.0368062	0.0703733	0.0313172	CD74/CASP1	2
BP	GO:0001961	positive regulation of cytokine-mediated signaling pathway	2/32	50/18670	0.00331197	0.0110101	0.00489965	CD74/CASP1	2
BP	GO:0002052	positive regulation of neuroblast proliferation	1/32	22/18670	0.0370571	0.0703733	0.0313172	CX3CR1	1
BP	GO:0002200	somatic diversification of immune receptors	2/32	75/18670	0.00730536	0.021592	0.00960877	IL10/CD40LG	2
BP	GO:0002204	somatic recombination of immunoglobulin genes involved in immune response	2/32	47/18670	0.00293202	0.00993283	0.00442026	IL10/CD40LG	2
BP	GO:0002208	somatic diversification of immunoglobulins involved in immune response	2/32	47/18670	0.00293202	0.00993283	0.00442026	IL10/CD40LG	2
BP	GO:0002221	pattern recognition receptor signaling pathway	4/32	197/18670	0.000343051	0.00158997	0.00070756	TLR8/CTSS/TLR4/TLR7	4
BP	GO:0002224	toll-like receptor signaling pathway	4/32	146/18670	0.000108839	0.000596004	0.000265231	TLR8/CTSS/TLR4/TLR7	4
BP	GO:0002237	response to molecule of bacterial origin	14/32	343/18670	1.34018e-16	9.20456e-15	4.09617e-15	LILRB2/CCR5/CX3CR1/IL10/CCL2/IL1B/IL18/CD86/NLRP3/TLR4/CASP1/LY86/MRC1/CD80	14
BP	GO:0002260	lymphocyte homeostasis	2/32	62/18670	0.00504759	0.0157682	0.0070171	CD74/TNFSF13B	2
BP	GO:0002269	leukocyte activation involved in inflammatory response	4/32	48/18670	1.31144e-06	1.21214e-05	5.39419e-06	TYROBP/TLR8/AIF1/TLR7	4
BP	GO:0002281	macrophage activation involved in immune response	1/32	13/18670	0.022061	0.0506106	0.0225225	TYROBP	1
BP	GO:0002283	neutrophil activation involved in immune response	5/32	488/18670	0.00134309	0.00515014	0.00229189	TYROBP/LILRB2/MNDA/CTSS/CYBB	5
BP	GO:0002285	lymphocyte activation involved in immune response	7/32	181/18670	1.96552e-08	3.14286e-07	1.39862e-07	IL10/IL18/CD86/NLRP3/TLR4/CD40LG/CD80	7
BP	GO:0002286	T cell activation involved in immune response	4/32	106/18670	3.12301e-05	0.000192806	8.58017e-05	IL18/CD86/NLRP3/CD80	4
BP	GO:0002287	alpha-beta T cell activation involved in immune response	4/32	61/18670	3.46277e-06	2.7142e-05	1.20786e-05	IL18/CD86/NLRP3/CD80	4
BP	GO:0002292	T cell differentiation involved in immune response	4/32	68/18670	5.35863e-06	3.96688e-05	1.76532e-05	IL18/CD86/NLRP3/CD80	4
BP	GO:0002293	alpha-beta T cell differentiation involved in immune response	4/32	61/18670	3.46277e-06	2.7142e-05	1.20786e-05	IL18/CD86/NLRP3/CD80	4
BP	GO:0002294	CD4-positive, alpha-beta T cell differentiation involved in immune response	4/32	60/18670	3.23959e-06	2.60306e-05	1.1584e-05	IL18/CD86/NLRP3/CD80	4
BP	GO:0002312	B cell activation involved in immune response	3/32	73/18670	0.000262201	0.00127823	0.000568831	IL10/TLR4/CD40LG	3
BP	GO:0002367	cytokine production involved in immune response	7/32	102/18670	3.5477e-10	9.45462e-09	4.20745e-09	CCR2/IL10/CD74/IL1B/IL18/NLRP3/TLR4	7
BP	GO:0002369	T cell cytokine production	4/32	40/18670	6.219e-07	6.33387e-06	2.81867e-06	CCR2/IL1B/IL18/NLRP3	4
BP	GO:0002371	dendritic cell cytokine production	1/32	12/18670	0.0203809	0.0484227	0.0215488	TLR4	1
BP	GO:0002374	cytokine secretion involved in immune response	2/32	20/18670	0.000530429	0.0023301	0.00103693	IL10/NLRP3	2
BP	GO:0002377	immunoglobulin production	3/32	193/18670	0.0043266	0.0138365	0.00615744	IL10/TNFSF13B/CD40LG	3
BP	GO:0002381	immunoglobulin production involved in immunoglobulin mediated immune response	2/32	56/18670	0.00413706	0.0133238	0.0059293	IL10/CD40LG	2
BP	GO:0002407	dendritic cell chemotaxis	2/32	24/18670	0.000767227	0.00322169	0.0014337	CCR2/CCR5	2
BP	GO:0002429	immune response-activating cell surface receptor signaling pathway	3/32	473/18670	0.0465824	0.0825542	0.0367379	LCP2/MNDA/FCGR1A	3
BP	GO:0002440	production of molecular mediator of immune response	9/32	286/18670	8.4396e-10	2.04469e-08	9.09915e-09	CCR2/IL10/CD74/IL1B/IL18/NLRP3/TLR4/TNFSF13B/CD40LG	9
BP	GO:0002446	neutrophil mediated immunity	5/32	499/18670	0.00148225	0.00558991	0.00248759	TYROBP/LILRB2/MNDA/CTSS/CYBB	5
BP	GO:0002449	lymphocyte mediated immunity	8/32	352/18670	1.04501e-07	1.34756e-06	5.99684e-07	CCR2/TLR8/IL10/CD74/IL1B/IL18/NLRP3/CD40LG	8
BP	GO:0002456	T cell mediated immunity	4/32	106/18670	3.12301e-05	0.000192806	8.58017e-05	CCR2/IL1B/IL18/NLRP3	4
BP	GO:0002460	adaptive immune response based on somatic recombination of immune receptors built from immunoglobulin superfamily domains	11/32	361/18670	1.08909e-11	4.14632e-10	1.84518e-10	CCR2/TLR8/IL10/CD74/IL1B/IL18/NLRP3/TLR4/TNFSF13B/CD40LG/CD80	11
BP	GO:0002467	germinal center formation	1/32	15/18670	0.0254129	0.0557411	0.0248056	TNFSF13B	1
BP	GO:0002468	dendritic cell antigen processing and presentation	1/32	12/18670	0.0203809	0.0484227	0.0215488	CD74	1
BP	GO:0002474	antigen processing and presentation of peptide antigen via MHC class I	2/32	96/18670	0.0117394	0.0323086	0.0143778	FCGR1A/CYBB	2
BP	GO:0002478	antigen processing and presentation of exogenous peptide antigen	4/32	175/18670	0.000218484	0.00111016	0.000494036	CD74/CTSS/FCGR1A/CYBB	4
BP	GO:0002479	antigen processing and presentation of exogenous peptide antigen via MHC class I, TAP-dependent	2/32	75/18670	0.00730536	0.021592	0.00960877	FCGR1A/CYBB	2
BP	GO:0002495	antigen processing and presentation of peptide antigen via MHC class II	2/32	101/18670	0.012932	0.0348706	0.015518	CD74/CTSS	2
BP	GO:0002504	antigen processing and presentation of peptide or polysaccharide antigen via MHC class II	2/32	102/18670	0.0131767	0.0354705	0.0157849	CD74/CTSS	2
BP	GO:0002507	tolerance induction	1/32	25/18670	0.0420061	0.0764138	0.0340053	LILRB2	1
BP	GO:0002517	T cell tolerance induction	1/32	11/18670	0.018698	0.0459264	0.0204379	LILRB2	1
BP	GO:0002526	acute inflammatory response	3/32	108/18670	0.000826358	0.00345902	0.00153932	CD163/IL1B/NLRP3	3
BP	GO:0002544	chronic inflammatory response	1/32	19/18670	0.0320833	0.0642873	0.0286088	IL10	1
BP	GO:0002548	monocyte chemotaxis	4/32	65/18670	4.47098e-06	3.35638e-05	1.49364e-05	CCR2/AIF1/CXCL12/CCL2	4
BP	GO:0002562	somatic diversification of immune receptors via germline recombination within a single locus	2/32	62/18670	0.00504759	0.0157682	0.0070171	IL10/CD40LG	2
BP	GO:0002573	myeloid leukocyte differentiation	3/32	204/18670	0.00504899	0.0157682	0.0070171	TYROBP/CD74/TLR4	3
BP	GO:0002577	regulation of antigen processing and presentation	2/32	20/18670	0.000530429	0.0023301	0.00103693	LILRB2/CD74	2
BP	GO:0002604	regulation of dendritic cell antigen processing and presentation	1/32	11/18670	0.018698	0.0459264	0.0204379	CD74	1
BP	GO:0002637	regulation of immunoglobulin production	2/32	63/18670	0.00520753	0.0162317	0.00722333	IL10/CD40LG	2
BP	GO:0002643	regulation of tolerance induction	1/32	16/18670	0.0270847	0.0577446	0.0256972	LILRB2	1
BP	GO:0002673	regulation of acute inflammatory response	2/32	46/18670	0.00281025	0.0096429	0.00429123	IL1B/NLRP3	2
BP	GO:0002674	negative regulation of acute inflammatory response	1/32	12/18670	0.0203809	0.0484227	0.0215488	NLRP3	1
BP	GO:0002683	negative regulation of immune system process	11/32	435/18670	8.04649e-11	2.62578e-09	1.16851e-09	TYROBP/LILRB2/CCR2/IL10/CXCL12/CD74/CCL2/CD86/MNDA/TLR4/CD80	11
BP	GO:0002685	regulation of leukocyte migration	7/32	196/18670	3.40241e-08	5.03746e-07	2.24174e-07	CCR2/CX3CR1/AIF1/CXCR3/CXCL12/CD74/CCL2	7
BP	GO:0002686	negative regulation of leukocyte migration	2/32	49/18670	0.00318289	0.0106266	0.00472902	CXCL12/CCL2	2
BP	GO:0002687	positive regulation of leukocyte migration	4/32	128/18670	6.53186e-05	0.000378422	0.000168403	CCR2/AIF1/CXCL12/CD74	4
BP	GO:0002688	regulation of leukocyte chemotaxis	5/32	114/18670	1.37184e-06	1.25347e-05	5.57812e-06	CCR2/AIF1/CXCL12/CD74/CCL2	5
BP	GO:0002689	negative regulation of leukocyte chemotaxis	1/32	19/18670	0.0320833	0.0642873	0.0286088	CCL2	1
BP	GO:0002690	positive regulation of leukocyte chemotaxis	4/32	87/18670	1.43161e-05	9.49854e-05	4.22699e-05	CCR2/AIF1/CXCL12/CD74	4
BP	GO:0002691	regulation of cellular extravasation	2/32	28/18670	0.00104628	0.00413087	0.0018383	CCR2/CXCL12	2
BP	GO:0002693	positive regulation of cellular extravasation	1/32	17/18670	0.0287537	0.0599441	0.026676	CCR2	1
BP	GO:0002695	negative regulation of leukocyte activation	8/32	175/18670	4.40612e-10	1.15498e-08	5.13984e-09	TYROBP/LILRB2/CCR2/IL10/CD74/CD86/MNDA/CD80	8
BP	GO:0002696	positive regulation of leukocyte activation	15/32	380/18670	1.33789e-17	1.29928e-15	5.78201e-16	TYROBP/LILRB2/CCR2/AIF1/IL10/CD74/CCL2/IL1B/IL18/CD86/NLRP3/TLR4/TNFSF13B/CD40LG/CD80	15
BP	GO:0002697	regulation of immune effector process	11/32	462/18670	1.52833e-10	4.52556e-09	2.01394e-09	TYROBP/CCR2/IL10/CD74/IL1B/IL18/CD86/NLRP3/TLR4/CD40LG/CD80	11
BP	GO:0002698	negative regulation of immune effector process	2/32	120/18670	0.0179193	0.0455531	0.0202718	CCR2/IL10	2
BP	GO:0002699	positive regulation of immune effector process	9/32	219/18670	7.91585e-11	2.62578e-09	1.16851e-09	TYROBP/CCR2/CD74/IL1B/IL18/CD86/NLRP3/TLR4/CD80	9
BP	GO:0002700	regulation of production of molecular mediator of immune response	8/32	139/18670	6.97017e-11	2.37134e-09	1.05528e-09	CCR2/IL10/CD74/IL1B/IL18/NLRP3/TLR4/CD40LG	8
BP	GO:0002702	positive regulation of production of molecular mediator of immune response	5/32	95/18670	5.54005e-07	5.71518e-06	2.54334e-06	CD74/IL1B/IL18/NLRP3/TLR4	5
BP	GO:0002703	regulation of leukocyte mediated immunity	7/32	205/18670	4.6318e-08	6.61273e-07	2.94276e-07	TYROBP/CCR2/IL10/IL1B/IL18/NLRP3/TLR4	7
BP	GO:0002705	positive regulation of leukocyte mediated immunity	4/32	136/18670	8.26806e-05	0.000465515	0.000207161	TYROBP/IL1B/IL18/NLRP3	4
BP	GO:0002706	regulation of lymphocyte mediated immunity	5/32	149/18670	5.12287e-06	3.80998e-05	1.6955e-05	CCR2/IL10/IL1B/IL18/NLRP3	5
BP	GO:0002708	positive regulation of lymphocyte mediated immunity	3/32	105/18670	0.000761427	0.00322169	0.0014337	IL1B/IL18/NLRP3	3
BP	GO:0002709	regulation of T cell mediated immunity	4/32	70/18670	6.01868e-06	4.35469e-05	1.9379e-05	CCR2/IL1B/IL18/NLRP3	4
BP	GO:0002711	positive regulation of T cell mediated immunity	3/32	48/18670	7.5067e-05	0.000427161	0.000190093	IL1B/IL18/NLRP3	3
BP	GO:0002718	regulation of cytokine production involved in immune response	7/32	84/18670	8.8875e-11	2.84222e-09	1.26483e-09	CCR2/IL10/CD74/IL1B/IL18/NLRP3/TLR4	7
BP	GO:0002719	negative regulation of cytokine production involved in immune response	1/32	25/18670	0.0420061	0.0764138	0.0340053	IL10	1
BP	GO:0002720	positive regulation of cytokine production involved in immune response	5/32	54/18670	3.17729e-08	4.88508e-07	2.17393e-07	CD74/IL1B/IL18/NLRP3/TLR4	5
BP	GO:0002724	regulation of T cell cytokine production	4/32	31/18670	2.16442e-07	2.58277e-06	1.14937e-06	CCR2/IL1B/IL18/NLRP3	4
BP	GO:0002726	positive regulation of T cell cytokine production	3/32	19/18670	4.35005e-06	3.28101e-05	1.4601e-05	IL1B/IL18/NLRP3	3
BP	GO:0002730	regulation of dendritic cell cytokine production	1/32	11/18670	0.018698	0.0459264	0.0204379	TLR4	1
BP	GO:0002739	regulation of cytokine secretion involved in immune response	1/32	16/18670	0.0270847	0.0577446	0.0256972	IL10	1
BP	GO:0002755	MyD88-dependent toll-like receptor signaling pathway	3/32	36/18670	3.14245e-05	0.000193261	8.6004e-05	TLR8/TLR4/TLR7	3
BP	GO:0002757	immune response-activating signal transduction	3/32	473/18670	0.0465824	0.0825542	0.0367379	LCP2/MNDA/FCGR1A	3
BP	GO:0002761	regulation of myeloid leukocyte differentiation	3/32	117/18670	0.00104198	0.00413087	0.0018383	TYROBP/CD74/TLR4	3
BP	GO:0002763	positive regulation of myeloid leukocyte differentiation	2/32	54/18670	0.00385245	0.0125205	0.00557179	TYROBP/CD74	2
BP	GO:0002791	regulation of peptide secretion	9/32	500/18670	1.06879e-07	1.3672e-06	6.08423e-07	TLR8/AIF1/IL10/CD74/IL1B/NLRP3/TLR4/CASP1/CD40LG	9
BP	GO:0002792	negative regulation of peptide secretion	5/32	148/18670	4.95694e-06	3.70381e-05	1.64825e-05	TLR8/IL10/CD74/IL1B/NLRP3	5
BP	GO:0002793	positive regulation of peptide secretion	7/32	288/18670	4.67429e-07	4.98279e-06	2.21742e-06	TLR8/AIF1/IL10/IL1B/NLRP3/TLR4/CASP1	7
BP	GO:0002819	regulation of adaptive immune response	7/32	160/18670	8.36615e-09	1.50309e-07	6.68896e-08	CCR2/IL10/IL1B/IL18/NLRP3/TNFSF13B/CD80	7
BP	GO:0002821	positive regulation of adaptive immune response	6/32	105/18670	2.20425e-08	3.4897e-07	1.55297e-07	CCR2/IL1B/IL18/NLRP3/TNFSF13B/CD80	6
BP	GO:0002822	regulation of adaptive immune response based on somatic recombination of immune receptors built from immunoglobulin superfamily domains	7/32	145/18670	4.21564e-09	8.42601e-08	3.7497e-08	CCR2/IL10/IL1B/IL18/NLRP3/TNFSF13B/CD80	7
BP	GO:0002824	positive regulation of adaptive immune response based on somatic recombination of immune receptors built from immunoglobulin superfamily domains	6/32	100/18670	1.64251e-08	2.67997e-07	1.19263e-07	CCR2/IL1B/IL18/NLRP3/TNFSF13B/CD80	6
BP	GO:0002825	regulation of T-helper 1 type immune response	4/32	27/18670	1.21305e-07	1.53941e-06	6.85061e-07	CCR2/IL1B/IL18/CD80	4
BP	GO:0002827	positive regulation of T-helper 1 type immune response	4/32	20/18670	3.3771e-08	5.03746e-07	2.24174e-07	CCR2/IL1B/IL18/CD80	4
BP	GO:0002828	regulation of type 2 immune response	5/32	30/18670	1.47379e-09	3.41535e-08	1.51988e-08	CCR2/CD74/IL18/CD86/NLRP3	5
BP	GO:0002829	negative regulation of type 2 immune response	1/32	13/18670	0.022061	0.0506106	0.0225225	CCR2	1
BP	GO:0002830	positive regulation of type 2 immune response	4/32	16/18670	1.2747e-08	2.14552e-07	9.54787e-08	CD74/IL18/CD86/NLRP3	4
BP	GO:0002831	regulation of response to biotic stimulus	4/32	400/18670	0.00464425	0.0147053	0.00654406	TLR8/IL1B/MNDA/LY86	4
BP	GO:0002833	positive regulation of response to biotic stimulus	3/32	249/18670	0.00873952	0.0250889	0.0111649	TLR8/MNDA/LY86	3
BP	GO:0002861	regulation of inflammatory response to antigenic stimulus	1/32	24/18670	0.0403592	0.0743483	0.0330861	IL10	1
BP	GO:0002862	negative regulation of inflammatory response to antigenic stimulus	1/32	12/18670	0.0203809	0.0484227	0.0215488	IL10	1
BP	GO:0002886	regulation of myeloid leukocyte mediated immunity	2/32	57/18670	0.00428293	0.0137242	0.00610749	TYROBP/CCR2	2
BP	GO:0002887	negative regulation of myeloid leukocyte mediated immunity	1/32	11/18670	0.018698	0.0459264	0.0204379	CCR2	1
BP	GO:0002902	regulation of B cell apoptotic process	2/32	18/18670	0.00042805	0.00194447	0.000865316	IL10/CD74	2
BP	GO:0002903	negative regulation of B cell apoptotic process	1/32	12/18670	0.0203809	0.0484227	0.0215488	CD74	1
BP	GO:0002922	positive regulation of humoral immune response	1/32	19/18670	0.0320833	0.0642873	0.0286088	IL1B	1
BP	GO:0006509	membrane protein ectodomain proteolysis	2/32	42/18670	0.00234781	0.00826904	0.00367985	IL10/IL1B	2
BP	GO:0006633	fatty acid biosynthetic process	2/32	164/18670	0.0320198	0.0642873	0.0286088	CD74/IL1B	2
BP	GO:0006636	unsaturated fatty acid biosynthetic process	2/32	54/18670	0.00385245	0.0125205	0.00557179	CD74/IL1B	2
BP	GO:0006690	icosanoid metabolic process	2/32	114/18670	0.0162681	0.0432105	0.0192293	CD74/IL1B	2
BP	GO:0006692	prostanoid metabolic process	2/32	43/18670	0.00245971	0.00858749	0.00382156	CD74/IL1B	2
BP	GO:0006693	prostaglandin metabolic process	2/32	43/18670	0.00245971	0.00858749	0.00382156	CD74/IL1B	2
BP	GO:0006801	superoxide metabolic process	2/32	73/18670	0.00693312	0.0207604	0.0092387	TYROBP/CYBB	2
BP	GO:0006809	nitric oxide biosynthetic process	5/32	77/18670	1.93067e-07	2.32116e-06	1.03295e-06	CX3CR1/AIF1/IL10/IL1B/TLR4	5
BP	GO:0006816	calcium ion transport	4/32	434/18670	0.00618713	0.0188442	0.00838597	LILRB2/CCR5/CXCL12/CCL2	4
BP	GO:0006874	cellular calcium ion homeostasis	5/32	458/18670	0.0010128	0.00405882	0.00180624	CCR2/CCR5/CX3CR1/CXCR3/CXCL12	5
BP	GO:0006898	receptor-mediated endocytosis	3/32	314/18670	0.0163012	0.0432267	0.0192365	CD163/FCGR1A/MRC1	3
BP	GO:0006909	phagocytosis	6/32	369/18670	3.35775e-05	0.000204146	9.0848e-05	TYROBP/AIF1/CCL2/IL1B/FCGR1A/TLR4	6
BP	GO:0006911	phagocytosis, engulfment	2/32	118/18670	0.0173612	0.0442048	0.0196718	AIF1/FCGR1A	2
BP	GO:0006919	activation of cysteine-type endopeptidase activity involved in apoptotic process	2/32	86/18670	0.00951007	0.0268668	0.0119561	NLRP3/CASP1	2
BP	GO:0006925	inflammatory cell apoptotic process	1/32	22/18670	0.0370571	0.0703733	0.0313172	CCR5	1
BP	GO:0006953	acute-phase response	2/32	47/18670	0.00293202	0.00993283	0.00442026	CD163/IL1B	2
BP	GO:0006959	humoral immune response	3/32	356/18670	0.0226618	0.0518401	0.0230696	CCR2/CCL2/IL1B	3
BP	GO:0006968	cellular defense response	6/32	52/18670	2.97099e-10	8.19072e-09	3.64499e-09	TYROBP/LILRB2/CCR2/CCR5/CX3CR1/MNDA	6
BP	GO:0006979	response to oxidative stress	4/32	451/18670	0.00707357	0.0211414	0.00940823	AIF1/IL10/TLR4/CYBB	4
BP	GO:0007015	actin filament organization	3/32	400/18670	0.0305912	0.0625515	0.0278363	PLEK/AIF1/CXCL12	3
BP	GO:0007159	leukocyte cell-cell adhesion	15/32	337/18670	2.21105e-18	2.94622e-16	1.31111e-16	LILRB2/CCR2/CX3CR1/AIF1/IL10/CXCL12/CD74/CCL2/IL1B/IL18/CD86/NLRP3/TNFSF13B/CD40LG/CD80	15
BP	GO:0007162	negative regulation of cell adhesion	6/32	289/18670	8.43571e-06	5.9161e-05	2.63275e-05	LILRB2/IL10/CXCL12/CD74/CD86/CD80	6
BP	GO:0007194	negative regulation of adenylate cyclase activity	1/32	18/18670	0.0304199	0.0622809	0.0277159	CCR2	1
BP	GO:0007204	positive regulation of cytosolic calcium ion concentration	4/32	319/18670	0.00206194	0.00735945	0.00327507	CCR2/CCR5/CX3CR1/CXCR3	4
BP	GO:0007215	glutamate receptor signaling pathway	2/32	100/18670	0.0126894	0.0343867	0.0153026	CCR2/CCL2	2
BP	GO:0007229	integrin-mediated signaling pathway	2/32	103/18670	0.0134233	0.0360132	0.0160264	PLEK/TYROBP	2
BP	GO:0007249	I-kappaB kinase/NF-kappaB signaling	7/32	269/18670	2.94927e-07	3.32104e-06	1.47791e-06	TLR8/CX3CR1/CD74/IL1B/TLR4/TLR7/CASP1	7
BP	GO:0007252	I-kappaB phosphorylation	3/32	18/18670	3.66747e-06	2.81937e-05	1.25466e-05	CX3CR1/TLR4/TLR7	3
BP	GO:0007254	JNK cascade	3/32	214/18670	0.00576545	0.0176947	0.00787442	IL1B/TLR4/CD40LG	3
BP	GO:0007259	receptor signaling pathway via JAK-STAT	4/32	159/18670	0.000151241	0.000800778	0.000356358	CCR2/IL10/CCL2/IL18	4
BP	GO:0007596	blood coagulation	4/32	336/18670	0.00248912	0.00867125	0.00385883	PLEK/LCP2/TLR4/CD40LG	4
BP	GO:0007599	hemostasis	4/32	341/18670	0.00262555	0.00908715	0.00404392	PLEK/LCP2/TLR4/CD40LG	4
BP	GO:0008064	regulation of actin polymerization or depolymerization	2/32	179/18670	0.0375658	0.0709053	0.0315539	PLEK/CXCL12	2
BP	GO:0008154	actin polymerization or depolymerization	3/32	209/18670	0.00540002	0.0166371	0.00740374	PLEK/AIF1/CXCL12	3
BP	GO:0008347	glial cell migration	3/32	49/18670	7.98696e-05	0.000452878	0.000201537	CCR2/CX3CR1/CCL2	3
BP	GO:0008361	regulation of cell size	2/32	179/18670	0.0375658	0.0709053	0.0315539	PLEK/CXCL12	2
BP	GO:0008630	intrinsic apoptotic signaling pathway in response to DNA damage	2/32	104/18670	0.013672	0.036619	0.016296	CXCL12/CD74	2
BP	GO:0009110	vitamin biosynthetic process	1/32	24/18670	0.0403592	0.0743483	0.0330861	IL1B	1
BP	GO:0009595	detection of biotic stimulus	2/32	30/18670	0.00120148	0.0046719	0.00207906	NLRP3/TLR4	2
BP	GO:0009612	response to mechanical stimulus	6/32	210/18670	1.33857e-06	1.2301e-05	5.47414e-06	TLR8/CXCL12/IL1B/TLR4/TLR7/CASP1	6
BP	GO:0009615	response to virus	5/32	323/18670	0.000206146	0.0010565	0.000470157	TLR8/CXCL12/IL1B/NLRP3/TLR7	5
BP	GO:0010324	membrane invagination	2/32	135/18670	0.0223425	0.0511829	0.0227772	AIF1/FCGR1A	2
BP	GO:0010447	response to acidic pH	1/32	23/18670	0.0387095	0.0721405	0.0321036	CTSS	1
BP	GO:0010469	regulation of signaling receptor activity	3/32	169/18670	0.00298015	0.0100533	0.00447386	CCR2/IL10/CCL2	3
BP	GO:0010543	regulation of platelet activation	2/32	31/18670	0.00128297	0.0049433	0.00219984	PLEK/TLR4	2
BP	GO:0010565	regulation of cellular ketone metabolic process	2/32	180/18670	0.0379479	0.0713868	0.0317682	CD74/IL1B	2
BP	GO:0010573	vascular endothelial growth factor production	2/32	36/18670	0.00172895	0.0063554	0.00282825	CCR2/IL1B	2
BP	GO:0010574	regulation of vascular endothelial growth factor production	2/32	34/18670	0.00154289	0.00577769	0.00257116	CCR2/IL1B	2
BP	GO:0010575	positive regulation of vascular endothelial growth factor production	1/32	29/18670	0.0485664	0.0843189	0.0375232	IL1B	1
BP	GO:0010623	programmed cell death involved in cell development	1/32	12/18670	0.0203809	0.0484227	0.0215488	IL1B	1
BP	GO:0010669	epithelial structure maintenance	1/32	29/18670	0.0485664	0.0843189	0.0375232	TLR4	1
BP	GO:0010743	regulation of macrophage derived foam cell differentiation	1/32	30/18670	0.0501997	0.0862184	0.0383685	IL18	1
BP	GO:0010744	positive regulation of macrophage derived foam cell differentiation	1/32	17/18670	0.0287537	0.0599441	0.026676	IL18	1
BP	GO:0010818	T cell chemotaxis	2/32	28/18670	0.00104628	0.00413087	0.0018383	CCR2/CXCR3	2
BP	GO:0010819	regulation of T cell chemotaxis	1/32	17/18670	0.0287537	0.0599441	0.026676	CCR2	1
BP	GO:0010820	positive regulation of T cell chemotaxis	1/32	16/18670	0.0270847	0.0577446	0.0256972	CCR2	1
BP	GO:0010829	negative regulation of glucose transmembrane transport	1/32	21/18670	0.0354019	0.06812	0.0303144	IL1B	1
BP	GO:0010893	positive regulation of steroid biosynthetic process	1/32	21/18670	0.0354019	0.06812	0.0303144	IL1B	1
BP	GO:0010919	regulation of inositol phosphate biosynthetic process	1/32	16/18670	0.0270847	0.0577446	0.0256972	PLEK	1
BP	GO:0010934	macrophage cytokine production	2/32	16/18670	0.000336445	0.00156844	0.00069798	CD74/TLR4	2
BP	GO:0010935	regulation of macrophage cytokine production	2/32	14/18670	0.000255684	0.00125027	0.00055639	CD74/TLR4	2
BP	GO:0010950	positive regulation of endopeptidase activity	2/32	178/18670	0.0371853	0.0705329	0.0313882	NLRP3/CASP1	2
BP	GO:0010952	positive regulation of peptidase activity	2/32	197/18670	0.04467	0.0801654	0.0356748	NLRP3/CASP1	2
BP	GO:0010959	regulation of metal ion transport	3/32	394/18670	0.0294336	0.0612019	0.0272358	LILRB2/CXCL12/CCL2	3
BP	GO:0014002	astrocyte development	2/32	44/18670	0.00257409	0.00892834	0.00397324	IL1B/TLR4	2
BP	GO:0014013	regulation of gliogenesis	3/32	124/18670	0.00123218	0.0047706	0.00212299	CCR2/CX3CR1/IL1B	3
BP	GO:0014015	positive regulation of gliogenesis	2/32	74/18670	0.00711813	0.0211559	0.0094147	CCR2/IL1B	2
BP	GO:0014744	positive regulation of muscle adaptation	1/32	16/18670	0.0270847	0.0577446	0.0256972	AIF1	1
BP	GO:0014854	response to inactivity	1/32	14/18670	0.0237384	0.0532366	0.0236911	IL10	1
BP	GO:0015732	prostaglandin transport	1/32	17/18670	0.0287537	0.0599441	0.026676	IL1B	1
BP	GO:0016048	detection of temperature stimulus	1/32	19/18670	0.0320833	0.0642873	0.0286088	CXCL12	1
BP	GO:0016064	immunoglobulin mediated immune response	4/32	218/18670	0.000503124	0.00224719	0.00100003	TLR8/IL10/CD74/CD40LG	4
BP	GO:0016444	somatic cell DNA recombination	2/32	62/18670	0.00504759	0.0157682	0.0070171	IL10/CD40LG	2
BP	GO:0016445	somatic diversification of immunoglobulins	2/32	64/18670	0.00536979	0.0165759	0.00737651	IL10/CD40LG	2
BP	GO:0016447	somatic recombination of immunoglobulin gene segments	2/32	52/18670	0.0035774	0.0117459	0.00522711	IL10/CD40LG	2
BP	GO:0016525	negative regulation of angiogenesis	2/32	173/18670	0.0353053	0.06812	0.0303144	CCR2/CX3CR1	2
BP	GO:0016540	protein autoprocessing	1/32	16/18670	0.0270847	0.0577446	0.0256972	CASP1	1
BP	GO:0017000	antibiotic biosynthetic process	1/32	21/18670	0.0354019	0.06812	0.0303144	CYBB	1
BP	GO:0018108	peptidyl-tyrosine phosphorylation	4/32	363/18670	0.00328746	0.0109513	0.00487351	CD74/IL18/FCGR1A/CD80	4
BP	GO:0018212	peptidyl-tyrosine modification	4/32	366/18670	0.00338577	0.0112088	0.00498808	CD74/IL18/FCGR1A/CD80	4
BP	GO:0019058	viral life cycle	6/32	328/18670	1.73112e-05	0.000112982	5.02787e-05	CCR5/CD74/CCL2/CD86/MRC1/CD80	6
BP	GO:0019217	regulation of fatty acid metabolic process	2/32	96/18670	0.0117394	0.0323086	0.0143778	CD74/IL1B	2
BP	GO:0019233	sensory perception of pain	4/32	104/18670	2.89762e-05	0.000180284	8.0229e-05	CCR2/IL10/CXCL12/CCL2	4
BP	GO:0019722	calcium-mediated signaling	5/32	218/18670	3.22878e-05	0.000197054	8.76919e-05	PLEK/CCR2/CCR5/CX3CR1/CXCR3	5
BP	GO:0019724	B cell mediated immunity	4/32	221/18670	0.000529688	0.0023301	0.00103693	TLR8/IL10/CD74/CD40LG	4
BP	GO:0019882	antigen processing and presentation	5/32	226/18670	3.83542e-05	0.000231428	0.000102989	LILRB2/CD74/CTSS/FCGR1A/CYBB	5
BP	GO:0019883	antigen processing and presentation of endogenous antigen	1/32	22/18670	0.0370571	0.0703733	0.0313172	CD74	1
BP	GO:0019884	antigen processing and presentation of exogenous antigen	4/32	182/18670	0.000253798	0.00125027	0.00055639	CD74/CTSS/FCGR1A/CYBB	4
BP	GO:0019886	antigen processing and presentation of exogenous peptide antigen via MHC class II	2/32	98/18670	0.0122103	0.0332611	0.0148017	CD74/CTSS	2
BP	GO:0019932	second-messenger-mediated signaling	5/32	439/18670	0.000837716	0.00347924	0.00154831	PLEK/CCR2/CCR5/CX3CR1/CXCR3	5
BP	GO:0021782	glial cell development	2/32	116/18670	0.0168108	0.0433854	0.0193071	IL1B/TLR4	2
BP	GO:0022407	regulation of cell-cell adhesion	14/32	402/18670	1.21919e-15	6.72236e-14	2.99155e-14	LILRB2/CCR2/AIF1/IL10/CXCL12/CD74/CCL2/IL1B/IL18/CD86/NLRP3/TNFSF13B/CD40LG/CD80	14
BP	GO:0022408	negative regulation of cell-cell adhesion	6/32	180/18670	5.4365e-07	5.64478e-06	2.51201e-06	LILRB2/IL10/CXCL12/CD74/CD86/CD80	6
BP	GO:0022409	positive regulation of cell-cell adhesion	13/32	255/18670	1.16872e-16	8.49449e-15	3.78018e-15	LILRB2/CCR2/AIF1/IL10/CD74/CCL2/IL1B/IL18/CD86/NLRP3/TNFSF13B/CD40LG/CD80	13
BP	GO:0022898	regulation of transmembrane transporter activity	3/32	268/18670	0.0106695	0.0297221	0.0132268	CCR2/CCL2/CTSS	3
BP	GO:0030098	lymphocyte differentiation	9/32	353/18670	5.33206e-09	9.94452e-08	4.42546e-08	LILRB2/CCR2/IL10/CD74/IL18/CD86/NLRP3/CD40LG/CD80	9
BP	GO:0030099	myeloid cell differentiation	3/32	416/18670	0.0337954	0.0664534	0.0295727	TYROBP/CD74/TLR4	3
BP	GO:0030101	natural killer cell activation	2/32	86/18670	0.00951007	0.0268668	0.0119561	TYROBP/IL18	2
BP	GO:0030168	platelet activation	4/32	153/18670	0.000130413	0.000692792	0.000308303	PLEK/LCP2/TLR4/CD40LG	4
BP	GO:0030183	B cell differentiation	2/32	131/18670	0.0211226	0.049963	0.0222343	IL10/CD40LG	2
BP	GO:0030193	regulation of blood coagulation	2/32	79/18670	0.00807647	0.0235662	0.0104873	PLEK/TLR4	2
BP	GO:0030194	positive regulation of blood coagulation	2/32	26/18670	0.000901507	0.00369618	0.00164485	PLEK/TLR4	2
BP	GO:0030213	hyaluronan biosynthetic process	1/32	14/18670	0.0237384	0.0532366	0.0236911	IL1B	1
BP	GO:0030217	T cell differentiation	7/32	240/18670	1.3603e-07	1.71269e-06	7.62172e-07	LILRB2/CCR2/CD74/IL18/CD86/NLRP3/CD80	7
BP	GO:0030277	maintenance of gastrointestinal epithelium	1/32	21/18670	0.0354019	0.06812	0.0303144	TLR4	1
BP	GO:0030316	osteoclast differentiation	2/32	97/18670	0.0119738	0.0327845	0.0145896	TYROBP/TLR4	2
BP	GO:0030336	negative regulation of cell migration	5/32	334/18670	0.000240747	0.00119924	0.000533679	CX3CR1/AIF1/CXCL12/CD74/CCL2	5
BP	GO:0030593	neutrophil chemotaxis	3/32	104/18670	0.000740531	0.00314923	0.00140145	CD74/CCL2/IL1B	3
BP	GO:0030595	leukocyte chemotaxis	9/32	224/18670	9.68141e-11	3.03541e-09	1.3508e-09	CCR2/CCR5/AIF1/IL10/CXCR3/CXCL12/CD74/CCL2/IL1B	9
BP	GO:0030656	regulation of vitamin metabolic process	1/32	13/18670	0.022061	0.0506106	0.0225225	IL1B	1
BP	GO:0030730	sequestering of triglyceride	1/32	15/18670	0.0254129	0.0557411	0.0248056	IL1B	1
BP	GO:0030832	regulation of actin filament length	2/32	180/18670	0.0379479	0.0713868	0.0317682	PLEK/CXCL12	2
BP	GO:0030836	positive regulation of actin filament depolymerization	1/32	14/18670	0.0237384	0.0532366	0.0236911	PLEK	1
BP	GO:0030888	regulation of B cell proliferation	6/32	61/18670	8.01627e-10	1.972e-08	8.7757e-09	TYROBP/IL10/CD74/MNDA/TLR4/TNFSF13B	6
BP	GO:0030889	negative regulation of B cell proliferation	3/32	16/18670	2.52277e-06	2.11199e-05	9.39868e-06	TYROBP/IL10/MNDA	3
BP	GO:0030890	positive regulation of B cell proliferation	3/32	41/18670	4.66444e-05	0.000279342	0.000124312	CD74/TLR4/TNFSF13B	3
BP	GO:0030949	positive regulation of vascular endothelial growth factor receptor signaling pathway	1/32	19/18670	0.0320833	0.0642873	0.0286088	IL1B	1
BP	GO:0031098	stress-activated protein kinase signaling cascade	3/32	315/18670	0.016439	0.0433854	0.0193071	IL1B/TLR4/CD40LG	3
BP	GO:0031099	regeneration	2/32	198/18670	0.0450784	0.0804683	0.0358096	IL10/CXCL12	2
BP	GO:0031100	animal organ regeneration	2/32	73/18670	0.00693312	0.0207604	0.0092387	IL10/CXCL12	2
BP	GO:0031280	negative regulation of cyclase activity	1/32	20/18670	0.033744	0.0664491	0.0295709	CCR2	1
BP	GO:0031294	lymphocyte costimulation	4/32	57/18670	2.6337e-06	2.19338e-05	9.76087e-06	CD86/TNFSF13B/CD40LG/CD80	4
BP	GO:0031295	T cell costimulation	4/32	56/18670	2.45182e-06	2.09651e-05	9.32976e-06	CD86/TNFSF13B/CD40LG/CD80	4
BP	GO:0031349	positive regulation of defense response	7/32	384/18670	3.18389e-06	2.57123e-05	1.14424e-05	CCR2/TLR8/IL1B/IL18/MNDA/TLR4/TLR7	7
BP	GO:0031392	regulation of prostaglandin biosynthetic process	2/32	12/18670	0.000185839	0.000958698	0.000426635	CD74/IL1B	2
BP	GO:0031529	ruffle organization	2/32	52/18670	0.0035774	0.0117459	0.00522711	PLEK/AIF1	2
BP	GO:0031645	negative regulation of nervous system process	1/32	26/18670	0.0436503	0.0784234	0.0348996	IL10	1
BP	GO:0031649	heat generation	1/32	17/18670	0.0287537	0.0599441	0.026676	IL1B	1
BP	GO:0031650	regulation of heat generation	1/32	13/18670	0.022061	0.0506106	0.0225225	IL1B	1
BP	GO:0031652	positive regulation of heat generation	1/32	11/18670	0.018698	0.0459264	0.0204379	IL1B	1
BP	GO:0031663	lipopolysaccharide-mediated signaling pathway	5/32	58/18670	4.58136e-08	6.59963e-07	2.93694e-07	CCL2/IL1B/IL18/TLR4/LY86	5
BP	GO:0031664	regulation of lipopolysaccharide-mediated signaling pathway	1/32	25/18670	0.0420061	0.0764138	0.0340053	LY86	1
BP	GO:0031960	response to corticosteroid	3/32	162/18670	0.00264429	0.00913221	0.00406397	AIF1/IL10/CYBB	3
BP	GO:0032088	negative regulation of NF-kappaB transcription factor activity	2/32	88/18670	0.00993905	0.0278328	0.012386	IL10/NLRP3	2
BP	GO:0032102	negative regulation of response to external stimulus	4/32	400/18670	0.00464425	0.0147053	0.00654406	AIF1/IL10/CCL2/NLRP3	4
BP	GO:0032147	activation of protein kinase activity	5/32	333/18670	0.000237431	0.00118641	0.000527971	CD74/IL1B/IL18/TLR4/CD40LG	5
BP	GO:0032303	regulation of icosanoid secretion	1/32	19/18670	0.0320833	0.0642873	0.0286088	IL1B	1
BP	GO:0032305	positive regulation of icosanoid secretion	1/32	16/18670	0.0270847	0.0577446	0.0256972	IL1B	1
BP	GO:0032306	regulation of prostaglandin secretion	1/32	11/18670	0.018698	0.0459264	0.0204379	IL1B	1
BP	GO:0032308	positive regulation of prostaglandin secretion	1/32	10/18670	0.0170123	0.0433854	0.0193071	IL1B	1
BP	GO:0032310	prostaglandin secretion	1/32	14/18670	0.0237384	0.0532366	0.0236911	IL1B	1
BP	GO:0032352	positive regulation of hormone metabolic process	1/32	15/18670	0.0254129	0.0557411	0.0248056	IL1B	1
BP	GO:0032409	regulation of transporter activity	3/32	283/18670	0.0123551	0.0335982	0.0149517	CCR2/CCL2/CTSS	3
BP	GO:0032411	positive regulation of transporter activity	3/32	112/18670	0.000918272	0.00374571	0.0016669	CCR2/CCL2/CTSS	3
BP	GO:0032412	regulation of ion transmembrane transporter activity	3/32	260/18670	0.00982919	0.0277194	0.0123355	CCR2/CCL2/CTSS	3
BP	GO:0032414	positive regulation of ion transmembrane transporter activity	3/32	104/18670	0.000740531	0.00314923	0.00140145	CCR2/CCL2/CTSS	3
BP	GO:0032479	regulation of type I interferon production	4/32	126/18670	6.14317e-05	0.000359814	0.000160123	TLR8/IL10/TLR4/TLR7	4
BP	GO:0032481	positive regulation of type I interferon production	3/32	77/18670	0.000306949	0.00146075	0.000650054	TLR8/TLR4/TLR7	3
BP	GO:0032490	detection of molecule of bacterial origin	1/32	11/18670	0.018698	0.0459264	0.0204379	TLR4	1
BP	GO:0032494	response to peptidoglycan	1/32	11/18670	0.018698	0.0459264	0.0204379	NLRP3	1
BP	GO:0032496	response to lipopolysaccharide	14/32	330/18670	7.81159e-17	6.24537e-15	2.77928e-15	LILRB2/CCR5/CX3CR1/IL10/CCL2/IL1B/IL18/CD86/NLRP3/TLR4/CASP1/LY86/MRC1/CD80	14
BP	GO:0032602	chemokine production	7/32	89/18670	1.34408e-10	4.13305e-09	1.83927e-09	AIF1/IL10/CD74/IL1B/IL18/TLR4/TLR7	7
BP	GO:0032604	granulocyte macrophage colony-stimulating factor production	3/32	16/18670	2.52277e-06	2.11199e-05	9.39868e-06	IL1B/IL18/CD80	3
BP	GO:0032606	type I interferon production	4/32	128/18670	6.53186e-05	0.000378422	0.000168403	TLR8/IL10/TLR4/TLR7	4
BP	GO:0032607	interferon-alpha production	4/32	30/18670	1.88741e-07	2.28634e-06	1.01745e-06	TLR8/IL10/TLR4/TLR7	4
BP	GO:0032608	interferon-beta production	3/32	50/18670	8.48689e-05	0.000474494	0.000211157	TLR8/TLR4/TLR7	3
BP	GO:0032609	interferon-gamma production	7/32	113/18670	7.324e-10	1.82986e-08	8.14313e-09	CCR2/TLR8/IL10/IL1B/IL18/TLR4/TLR7	7
BP	GO:0032611	interleukin-1 beta production	8/32	101/18670	5.22697e-12	2.08948e-10	9.29851e-11	TYROBP/TLR8/CX3CR1/IL1B/NLRP3/MNDA/TLR4/CASP1	8
BP	GO:0032612	interleukin-1 production	9/32	115/18670	2.31264e-13	1.05655e-11	4.70178e-12	TYROBP/TLR8/CX3CR1/IL10/IL1B/NLRP3/MNDA/TLR4/CASP1	9
BP	GO:0032613	interleukin-10 production	3/32	55/18670	0.00011294	0.000614253	0.000273352	TYROBP/TLR4/CD40LG	3
BP	GO:0032615	interleukin-12 production	4/32	56/18670	2.45182e-06	2.09651e-05	9.32976e-06	TLR8/IL10/TLR4/CD40LG	4
BP	GO:0032616	interleukin-13 production	2/32	25/18670	0.000833051	0.00346888	0.0015437	IL18/NLRP3	2
BP	GO:0032620	interleukin-17 production	2/32	38/18670	0.00192517	0.00691765	0.00307846	IL18/TLR4	2
BP	GO:0032621	interleukin-18 production	2/32	10/18670	0.00012698	0.000677741	0.000301605	IL10/NLRP3	2
BP	GO:0032623	interleukin-2 production	5/32	62/18670	6.43877e-08	8.65176e-07	3.85016e-07	CCR2/IL1B/IL18/CD86/CD80	5
BP	GO:0032633	interleukin-4 production	3/32	33/18670	2.4097e-05	0.000152901	6.80432e-05	CD86/NLRP3/CD40LG	3
BP	GO:0032634	interleukin-5 production	1/32	22/18670	0.0370571	0.0703733	0.0313172	NLRP3	1
BP	GO:0032635	interleukin-6 production	10/32	161/18670	9.39983e-14	4.42068e-12	1.96727e-12	TYROBP/LILRB2/TLR8/AIF1/IL10/CD74/IL1B/IL18/TLR4/TLR7	10
BP	GO:0032637	interleukin-8 production	6/32	82/18670	4.92989e-09	9.49747e-08	4.22652e-08	TLR8/IL10/CD74/IL1B/TLR4/TLR7	6
BP	GO:0032640	tumor necrosis factor production	6/32	163/18670	3.03253e-07	3.39092e-06	1.50901e-06	TYROBP/CCR2/CX3CR1/IL10/TLR4/CYBB	6
BP	GO:0032642	regulation of chemokine production	6/32	82/18670	4.92989e-09	9.49747e-08	4.22652e-08	AIF1/IL10/CD74/IL1B/TLR4/TLR7	6
BP	GO:0032645	regulation of granulocyte macrophage colony-stimulating factor production	3/32	15/18670	2.05214e-06	1.7931e-05	7.97955e-06	IL1B/IL18/CD80	3
BP	GO:0032647	regulation of interferon-alpha production	4/32	28/18670	1.41352e-07	1.7658e-06	7.85806e-07	TLR8/IL10/TLR4/TLR7	4
BP	GO:0032648	regulation of interferon-beta production	3/32	48/18670	7.5067e-05	0.000427161	0.000190093	TLR8/TLR4/TLR7	3
BP	GO:0032649	regulation of interferon-gamma production	7/32	101/18670	3.30812e-10	8.96556e-09	3.98981e-09	CCR2/TLR8/IL10/IL1B/IL18/TLR4/TLR7	7
BP	GO:0032651	regulation of interleukin-1 beta production	7/32	90/18670	1.45573e-10	4.3919e-09	1.95446e-09	TYROBP/TLR8/CX3CR1/NLRP3/MNDA/TLR4/CASP1	7
BP	GO:0032652	regulation of interleukin-1 production	8/32	103/18670	6.13535e-12	2.39279e-10	1.06483e-10	TYROBP/TLR8/CX3CR1/IL10/NLRP3/MNDA/TLR4/CASP1	8
BP	GO:0032653	regulation of interleukin-10 production	3/32	52/18670	9.54715e-05	0.000528231	0.000235071	TYROBP/TLR4/CD40LG	3
BP	GO:0032655	regulation of interleukin-12 production	4/32	54/18670	2.11619e-06	1.82907e-05	8.13965e-06	TLR8/IL10/TLR4/CD40LG	4
BP	GO:0032656	regulation of interleukin-13 production	1/32	22/18670	0.0370571	0.0703733	0.0313172	NLRP3	1
BP	GO:0032660	regulation of interleukin-17 production	2/32	34/18670	0.00154289	0.00577769	0.00257116	IL18/TLR4	2
BP	GO:0032663	regulation of interleukin-2 production	4/32	54/18670	2.11619e-06	1.82907e-05	8.13965e-06	CCR2/IL1B/CD86/CD80	4
BP	GO:0032673	regulation of interleukin-4 production	3/32	27/18670	1.30092e-05	8.77706e-05	3.90592e-05	CD86/NLRP3/CD40LG	3
BP	GO:0032674	regulation of interleukin-5 production	1/32	21/18670	0.0354019	0.06812	0.0303144	NLRP3	1
BP	GO:0032675	regulation of interleukin-6 production	9/32	152/18670	2.95871e-12	1.24499e-10	5.5404e-11	TYROBP/LILRB2/TLR8/AIF1/IL10/CD74/IL1B/TLR4/TLR7	9
BP	GO:0032677	regulation of interleukin-8 production	6/32	74/18670	2.63321e-09	5.76782e-08	2.56677e-08	TLR8/IL10/CD74/IL1B/TLR4/TLR7	6
BP	GO:0032680	regulation of tumor necrosis factor production	6/32	160/18670	2.71765e-07	3.14893e-06	1.40132e-06	TYROBP/CCR2/CX3CR1/IL10/TLR4/CYBB	6
BP	GO:0032682	negative regulation of chemokine production	1/32	21/18670	0.0354019	0.06812	0.0303144	IL10	1
BP	GO:0032689	negative regulation of interferon-gamma production	2/32	35/18670	0.00163465	0.00609277	0.00271138	IL10/TLR4	2
BP	GO:0032691	negative regulation of interleukin-1 beta production	2/32	33/18670	0.00145368	0.00550814	0.00245121	CX3CR1/NLRP3	2
BP	GO:0032692	negative regulation of interleukin-1 production	3/32	39/18670	4.00823e-05	0.000240946	0.000107224	CX3CR1/IL10/NLRP3	3
BP	GO:0032693	negative regulation of interleukin-10 production	1/32	18/18670	0.0304199	0.0622809	0.0277159	TYROBP	1
BP	GO:0032695	negative regulation of interleukin-12 production	2/32	16/18670	0.000336445	0.00156844	0.00069798	TLR8/IL10	2
BP	GO:0032700	negative regulation of interleukin-17 production	1/32	19/18670	0.0320833	0.0642873	0.0286088	TLR4	1
BP	GO:0032715	negative regulation of interleukin-6 production	2/32	53/18670	0.00371372	0.0121437	0.00540411	IL10/TLR4	2
BP	GO:0032717	negative regulation of interleukin-8 production	1/32	23/18670	0.0387095	0.0721405	0.0321036	IL10	1
BP	GO:0032720	negative regulation of tumor necrosis factor production	2/32	70/18670	0.00639158	0.0192833	0.00858134	IL10/TLR4	2
BP	GO:0032722	positive regulation of chemokine production	5/32	58/18670	4.58136e-08	6.59963e-07	2.93694e-07	AIF1/CD74/IL1B/TLR4/TLR7	5
BP	GO:0032725	positive regulation of granulocyte macrophage colony-stimulating factor production	3/32	13/18670	1.29293e-06	1.209e-05	5.38022e-06	IL1B/IL18/CD80	3
BP	GO:0032727	positive regulation of interferon-alpha production	3/32	22/18670	6.88927e-06	4.92686e-05	2.19253e-05	TLR8/TLR4/TLR7	3
BP	GO:0032728	positive regulation of interferon-beta production	3/32	30/18670	1.79942e-05	0.000116019	5.16301e-05	TLR8/TLR4/TLR7	3
BP	GO:0032729	positive regulation of interferon-gamma production	6/32	65/18670	1.1868e-09	2.83237e-08	1.26045e-08	CCR2/TLR8/IL1B/IL18/TLR4/TLR7	6
BP	GO:0032731	positive regulation of interleukin-1 beta production	6/32	52/18670	2.97099e-10	8.19072e-09	3.64499e-09	TYROBP/TLR8/NLRP3/MNDA/TLR4/CASP1	6
BP	GO:0032732	positive regulation of interleukin-1 production	6/32	59/18670	6.52058e-10	1.65499e-08	7.36494e-09	TYROBP/TLR8/NLRP3/MNDA/TLR4/CASP1	6
BP	GO:0032733	positive regulation of interleukin-10 production	2/32	36/18670	0.00172895	0.0063554	0.00282825	TLR4/CD40LG	2
BP	GO:0032735	positive regulation of interleukin-12 production	2/32	35/18670	0.00163465	0.00609277	0.00271138	TLR4/CD40LG	2
BP	GO:0032736	positive regulation of interleukin-13 production	1/32	15/18670	0.0254129	0.0557411	0.0248056	NLRP3	1
BP	GO:0032740	positive regulation of interleukin-17 production	1/32	17/18670	0.0287537	0.0599441	0.026676	IL18	1
BP	GO:0032743	positive regulation of interleukin-2 production	4/32	30/18670	1.88741e-07	2.28634e-06	1.01745e-06	CCR2/IL1B/CD86/CD80	4
BP	GO:0032753	positive regulation of interleukin-4 production	3/32	23/18670	7.91344e-06	5.57427e-05	2.48063e-05	CD86/NLRP3/CD40LG	3
BP	GO:0032754	positive regulation of interleukin-5 production	1/32	13/18670	0.022061	0.0506106	0.0225225	NLRP3	1
BP	GO:0032755	positive regulation of interleukin-6 production	8/32	96/18670	3.44931e-12	1.41422e-10	6.29347e-11	TYROBP/LILRB2/TLR8/AIF1/CD74/IL1B/TLR4/TLR7	8
BP	GO:0032757	positive regulation of interleukin-8 production	5/32	49/18670	1.92739e-08	3.11303e-07	1.38534e-07	TLR8/CD74/IL1B/TLR4/TLR7	5
BP	GO:0032760	positive regulation of tumor necrosis factor production	4/32	86/18670	1.36743e-05	9.18707e-05	4.08838e-05	TYROBP/CCR2/TLR4/CYBB	4
BP	GO:0032800	receptor biosynthetic process	1/32	26/18670	0.0436503	0.0784234	0.0348996	IL10	1
BP	GO:0032814	regulation of natural killer cell activation	2/32	32/18670	0.00136704	0.00521694	0.00232162	TYROBP/IL18	2
BP	GO:0032816	positive regulation of natural killer cell activation	2/32	20/18670	0.000530429	0.0023301	0.00103693	TYROBP/IL18	2
BP	GO:0032872	regulation of stress-activated MAPK cascade	3/32	237/18670	0.00763637	0.0225287	0.0100256	IL1B/TLR4/CD40LG	3
BP	GO:0032874	positive regulation of stress-activated MAPK cascade	3/32	172/18670	0.00313176	0.0104983	0.0046719	IL1B/TLR4/CD40LG	3
BP	GO:0032905	transforming growth factor beta1 production	1/32	12/18670	0.0203809	0.0484227	0.0215488	TYROBP	1
BP	GO:0032908	regulation of transforming growth factor beta1 production	1/32	11/18670	0.018698	0.0459264	0.0204379	TYROBP	1
BP	GO:0032928	regulation of superoxide anion generation	1/32	22/18670	0.0370571	0.0703733	0.0313172	TYROBP	1
BP	GO:0032930	positive regulation of superoxide anion generation	1/32	19/18670	0.0320833	0.0642873	0.0286088	TYROBP	1
BP	GO:0032943	mononuclear cell proliferation	14/32	274/18670	5.74142e-18	6.55753e-16	2.9182e-16	TYROBP/LILRB2/CCR2/AIF1/IL10/CD74/IL1B/IL18/CD86/MNDA/TLR4/TNFSF13B/CD40LG/CD80	14
BP	GO:0032944	regulation of mononuclear cell proliferation	14/32	209/18670	1.23488e-19	3.29095e-17	1.46452e-17	TYROBP/LILRB2/CCR2/AIF1/IL10/CD74/IL1B/IL18/CD86/MNDA/TLR4/TNFSF13B/CD40LG/CD80	14
BP	GO:0032945	negative regulation of mononuclear cell proliferation	6/32	73/18670	2.42261e-09	5.38021e-08	2.39427e-08	TYROBP/LILRB2/IL10/CD86/MNDA/CD80	6
BP	GO:0032946	positive regulation of mononuclear cell proliferation	11/32	131/18670	1.50663e-16	9.63638e-15	4.28833e-15	LILRB2/CCR2/AIF1/CD74/IL1B/IL18/CD86/TLR4/TNFSF13B/CD40LG/CD80	11
BP	GO:0033002	muscle cell proliferation	3/32	239/18670	0.00781409	0.0228841	0.0101838	AIF1/IL10/IL18	3
BP	GO:0033032	regulation of myeloid cell apoptotic process	1/32	29/18670	0.0485664	0.0843189	0.0375232	CCR5	1
BP	GO:0033033	negative regulation of myeloid cell apoptotic process	1/32	16/18670	0.0270847	0.0577446	0.0256972	CCR5	1
BP	GO:0033127	regulation of histone phosphorylation	1/32	13/18670	0.022061	0.0506106	0.0225225	IL1B	1
BP	GO:0033194	response to hydroperoxide	1/32	20/18670	0.033744	0.0664491	0.0295709	AIF1	1
BP	GO:0033209	tumor necrosis factor-mediated signaling pathway	3/32	167/18670	0.00288164	0.00985365	0.00438502	CASP1/TNFSF13B/CD40LG	3
BP	GO:0033559	unsaturated fatty acid metabolic process	2/32	110/18670	0.015206	0.0405241	0.0180338	CD74/IL1B	2
BP	GO:0033605	positive regulation of catecholamine secretion	1/32	13/18670	0.022061	0.0506106	0.0225225	CXCL12	1
BP	GO:0033619	membrane protein proteolysis	2/32	59/18670	0.00458175	0.0145651	0.00648167	IL10/IL1B	2
BP	GO:0033622	integrin activation	2/32	22/18670	0.000643511	0.00278101	0.00123759	PLEK/CXCL12	2
BP	GO:0033623	regulation of integrin activation	1/32	13/18670	0.022061	0.0506106	0.0225225	PLEK	1
BP	GO:0034113	heterotypic cell-cell adhesion	3/32	61/18670	0.000153856	0.000811934	0.000361323	LILRB2/IL10/IL1B	3
BP	GO:0034114	regulation of heterotypic cell-cell adhesion	2/32	26/18670	0.000901507	0.00369618	0.00164485	IL10/IL1B	2
BP	GO:0034115	negative regulation of heterotypic cell-cell adhesion	1/32	11/18670	0.018698	0.0459264	0.0204379	IL10	1
BP	GO:0034116	positive regulation of heterotypic cell-cell adhesion	2/32	16/18670	0.000336445	0.00156844	0.00069798	IL10/IL1B	2
BP	GO:0034162	toll-like receptor 9 signaling pathway	2/32	24/18670	0.000767227	0.00322169	0.0014337	TLR8/TLR7	2
BP	GO:0034341	response to interferon-gamma	6/32	199/18670	9.78205e-07	9.5375e-06	4.24433e-06	AIF1/CCL2/FCGR1A/TLR4/CASP1/MRC1	6
BP	GO:0034349	glial cell apoptotic process	1/32	15/18670	0.0254129	0.0557411	0.0248056	CCL2	1
BP	GO:0034350	regulation of glial cell apoptotic process	1/32	10/18670	0.0170123	0.0433854	0.0193071	CCL2	1
BP	GO:0034599	cellular response to oxidative stress	4/32	302/18670	0.00168857	0.00626455	0.00278782	AIF1/IL10/TLR4/CYBB	4
BP	GO:0034612	response to tumor necrosis factor	4/32	312/18670	0.00190189	0.00686485	0.00305496	CCL2/CASP1/TNFSF13B/CD40LG	4
BP	GO:0034764	positive regulation of transmembrane transport	3/32	204/18670	0.00504899	0.0157682	0.0070171	CCR2/CCL2/CTSS	3
BP	GO:0034765	regulation of ion transmembrane transport	4/32	483/18670	0.00896393	0.025641	0.0114106	CCR2/CCL2/CTSS/CYBB	4
BP	GO:0034767	positive regulation of ion transmembrane transport	3/32	156/18670	0.00237599	0.00834991	0.00371584	CCR2/CCL2/CTSS	3
BP	GO:0035066	positive regulation of histone acetylation	1/32	30/18670	0.0501997	0.0862184	0.0383685	IL1B	1
BP	GO:0035249	synaptic transmission, glutamatergic	2/32	93/18670	0.0110486	0.0306181	0.0136255	CCR2/CCL2	2
BP	GO:0035303	regulation of dephosphorylation	2/32	209/18670	0.0496624	0.0860349	0.0382868	PLEK/LILRB2	2
BP	GO:0035306	positive regulation of dephosphorylation	2/32	58/18670	0.00443116	0.0141426	0.00629365	PLEK/LILRB2	2
BP	GO:0035456	response to interferon-beta	1/32	28/18670	0.0469305	0.0825542	0.0367379	MNDA	1
BP	GO:0035458	cellular response to interferon-beta	1/32	20/18670	0.033744	0.0664491	0.0295709	MNDA	1
BP	GO:0035666	TRIF-dependent toll-like receptor signaling pathway	1/32	29/18670	0.0485664	0.0843189	0.0375232	TLR4	1
BP	GO:0035690	cellular response to drug	4/32	433/18670	0.00613744	0.0187286	0.00833449	AIF1/IL10/IL1B/CYBB	4
BP	GO:0035710	CD4-positive, alpha-beta T cell activation	4/32	92/18670	1.78634e-05	0.000116019	5.16301e-05	IL18/CD86/NLRP3/CD80	4
BP	GO:0035728	response to hepatocyte growth factor	1/32	19/18670	0.0320833	0.0642873	0.0286088	IL10	1
BP	GO:0035729	cellular response to hepatocyte growth factor stimulus	1/32	17/18670	0.0287537	0.0599441	0.026676	IL10	1
BP	GO:0035743	CD4-positive, alpha-beta T cell cytokine production	3/32	21/18670	5.95676e-06	4.32948e-05	1.92669e-05	IL1B/IL18/NLRP3	3
BP	GO:0035745	T-helper 2 cell cytokine production	1/32	13/18670	0.022061	0.0506106	0.0225225	NLRP3	1
BP	GO:0035747	natural killer cell chemotaxis	1/32	11/18670	0.018698	0.0459264	0.0204379	CCL2	1
BP	GO:0036005	response to macrophage colony-stimulating factor	1/32	12/18670	0.0203809	0.0484227	0.0215488	TLR4	1
BP	GO:0036006	cellular response to macrophage colony-stimulating factor stimulus	1/32	12/18670	0.0203809	0.0484227	0.0215488	TLR4	1
BP	GO:0036035	osteoclast development	1/32	18/18670	0.0304199	0.0622809	0.0277159	TYROBP	1
BP	GO:0036336	dendritic cell migration	2/32	27/18670	0.000972587	0.00390745	0.00173887	CCR2/CCR5	2
BP	GO:0036473	cell death in response to oxidative stress	2/32	93/18670	0.0110486	0.0306181	0.0136255	IL10/TLR4	2
BP	GO:0036475	neuron death in response to oxidative stress	2/32	27/18670	0.000972587	0.00390745	0.00173887	IL10/TLR4	2
BP	GO:0036499	PERK-mediated unfolded protein response	1/32	21/18670	0.0354019	0.06812	0.0303144	CCL2	1
BP	GO:0038061	NIK/NF-kappaB signaling	5/32	183/18670	1.3916e-05	9.27151e-05	4.12596e-05	IL1B/IL18/NLRP3/TLR4/TLR7	5
BP	GO:0040013	negative regulation of locomotion	5/32	381/18670	0.000440933	0.00199731	0.000888834	CX3CR1/AIF1/CXCL12/CD74/CCL2	5
BP	GO:0042033	chemokine biosynthetic process	3/32	16/18670	2.52277e-06	2.11199e-05	9.39868e-06	CD74/IL1B/IL18	3
BP	GO:0042035	regulation of cytokine biosynthetic process	12/32	114/18670	3.02051e-19	5.36644e-17	2.38814e-17	TYROBP/CCR2/TLR8/CX3CR1/IL10/CD74/IL1B/CD86/TLR4/TLR7/CYBB/CD80	12
BP	GO:0042036	negative regulation of cytokine biosynthetic process	2/32	40/18670	0.00213148	0.00759073	0.00337799	TYROBP/IL10	2
BP	GO:0042063	gliogenesis	5/32	290/18670	0.000124722	0.000676036	0.000300846	CCR2/CX3CR1/CCL2/IL1B/TLR4	5
BP	GO:0042088	T-helper 1 type immune response	5/32	43/18670	9.8002e-09	1.72203e-07	7.66331e-08	CCR2/IL1B/IL18/TLR4/CD80	5
BP	GO:0042089	cytokine biosynthetic process	13/32	123/18670	7.17717e-21	4.2694e-18	1.89994e-18	TYROBP/CCR2/TLR8/CX3CR1/IL10/CD74/IL1B/IL18/CD86/TLR4/TLR7/CYBB/CD80	13
BP	GO:0042092	type 2 immune response	6/32	35/18670	2.41738e-11	8.58976e-10	3.82257e-10	CCR2/IL10/CD74/IL18/CD86/NLRP3	6
BP	GO:0042093	T-helper cell differentiation	4/32	58/18670	2.8254e-06	2.31683e-05	1.03102e-05	IL18/CD86/NLRP3/CD80	4
BP	GO:0042094	interleukin-2 biosynthetic process	4/32	22/18670	5.08653e-08	7.13452e-07	3.17497e-07	IL1B/IL18/CD86/CD80	4
BP	GO:0042095	interferon-gamma biosynthetic process	3/32	18/18670	3.66747e-06	2.81937e-05	1.25466e-05	TLR8/IL18/TLR7	3
BP	GO:0042098	T cell proliferation	10/32	184/18670	3.61422e-13	1.56193e-11	6.95082e-12	LILRB2/CCR2/AIF1/IL10/IL1B/IL18/CD86/TNFSF13B/CD40LG/CD80	10
BP	GO:0042100	B cell proliferation	7/32	95/18670	2.14039e-10	6.11156e-09	2.71974e-09	TYROBP/IL10/CD74/MNDA/TLR4/TNFSF13B/CD40LG	7
BP	GO:0042102	positive regulation of T cell proliferation	9/32	95/18670	3.95122e-14	1.97438e-12	8.78627e-13	LILRB2/CCR2/AIF1/IL1B/IL18/CD86/TNFSF13B/CD40LG/CD80	9
BP	GO:0042104	positive regulation of activated T cell proliferation	1/32	24/18670	0.0403592	0.0743483	0.0330861	IL18	1
BP	GO:0042107	cytokine metabolic process	13/32	124/18670	8.01012e-21	4.2694e-18	1.89994e-18	TYROBP/CCR2/TLR8/CX3CR1/IL10/CD74/IL1B/IL18/CD86/TLR4/TLR7/CYBB/CD80	13
BP	GO:0042108	positive regulation of cytokine biosynthetic process	10/32	67/18670	1.06384e-17	1.13405e-15	5.04669e-16	TYROBP/CCR2/TLR8/CD74/IL1B/CD86/TLR4/TLR7/CYBB/CD80	10
BP	GO:0042110	T cell activation	13/32	464/18670	2.6399e-13	1.17255e-11	5.21804e-12	LILRB2/CCR2/AIF1/IL10/CD74/CCL2/IL1B/IL18/CD86/NLRP3/TNFSF13B/CD40LG/CD80	13
BP	GO:0042113	B cell activation	7/32	310/18670	7.66448e-07	7.65968e-06	3.40867e-06	TYROBP/IL10/CD74/MNDA/TLR4/TNFSF13B/CD40LG	7
BP	GO:0042116	macrophage activation	7/32	95/18670	2.14039e-10	6.11156e-09	2.71974e-09	TYROBP/TLR8/AIF1/IL10/CD74/TLR4/TLR7	7
BP	GO:0042119	neutrophil activation	6/32	498/18670	0.000175535	0.000920265	0.000409532	TYROBP/LILRB2/IL18/MNDA/CTSS/CYBB	6
BP	GO:0042129	regulation of T cell proliferation	10/32	156/18670	6.82962e-14	3.30926e-12	1.47267e-12	LILRB2/CCR2/AIF1/IL10/IL1B/IL18/CD86/TNFSF13B/CD40LG/CD80	10
BP	GO:0042130	negative regulation of T cell proliferation	4/32	59/18670	3.02725e-06	2.46968e-05	1.09904e-05	LILRB2/IL10/CD86/CD80	4
BP	GO:0042133	neurotransmitter metabolic process	5/32	153/18670	5.83066e-06	4.25718e-05	1.89451e-05	CX3CR1/AIF1/IL10/IL1B/TLR4	5
BP	GO:0042136	neurotransmitter biosynthetic process	5/32	106/18670	9.56197e-07	9.43802e-06	4.20006e-06	CX3CR1/AIF1/IL10/IL1B/TLR4	5
BP	GO:0042222	interleukin-1 biosynthetic process	1/32	16/18670	0.0270847	0.0577446	0.0256972	TYROBP	1
BP	GO:0042226	interleukin-6 biosynthetic process	3/32	29/18670	1.62136e-05	0.00010669	4.74785e-05	TYROBP/CD74/IL1B	3
BP	GO:0042228	interleukin-8 biosynthetic process	4/32	20/18670	3.3771e-08	5.03746e-07	2.24174e-07	TLR8/CD74/TLR4/TLR7	4
BP	GO:0042304	regulation of fatty acid biosynthetic process	2/32	55/18670	0.00399356	0.0129004	0.00574088	CD74/IL1B	2
BP	GO:0042359	vitamin D metabolic process	1/32	22/18670	0.0370571	0.0703733	0.0313172	IL1B	1
BP	GO:0042362	fat-soluble vitamin biosynthetic process	1/32	15/18670	0.0254129	0.0557411	0.0248056	IL1B	1
BP	GO:0042368	vitamin D biosynthetic process	1/32	12/18670	0.0203809	0.0484227	0.0215488	IL1B	1
BP	GO:0042533	tumor necrosis factor biosynthetic process	6/32	34/18670	2.00537e-11	7.28769e-10	3.24313e-10	TYROBP/CCR2/CX3CR1/IL10/TLR4/CYBB	6
BP	GO:0042534	regulation of tumor necrosis factor biosynthetic process	6/32	34/18670	2.00537e-11	7.28769e-10	3.24313e-10	TYROBP/CCR2/CX3CR1/IL10/TLR4/CYBB	6
BP	GO:0042535	positive regulation of tumor necrosis factor biosynthetic process	4/32	20/18670	3.3771e-08	5.03746e-07	2.24174e-07	TYROBP/CCR2/TLR4/CYBB	4
BP	GO:0042536	negative regulation of tumor necrosis factor biosynthetic process	1/32	10/18670	0.0170123	0.0433854	0.0193071	IL10	1
BP	GO:0042554	superoxide anion generation	2/32	36/18670	0.00172895	0.0063554	0.00282825	TYROBP/CYBB	2
BP	GO:0042590	antigen processing and presentation of exogenous peptide antigen via MHC class I	2/32	79/18670	0.00807647	0.0235662	0.0104873	FCGR1A/CYBB	2
BP	GO:0042742	defense response to bacterium	4/32	330/18670	0.00233197	0.00823138	0.00366309	IL10/NLRP3/MPEG1/TLR4	4
BP	GO:0042832	defense response to protozoan	1/32	24/18670	0.0403592	0.0743483	0.0330861	IL10	1
BP	GO:0042994	cytoplasmic sequestering of transcription factor	1/32	17/18670	0.0287537	0.0599441	0.026676	IL10	1
BP	GO:0043030	regulation of macrophage activation	3/32	55/18670	0.00011294	0.000614253	0.000273352	IL10/CD74/TLR4	3
BP	GO:0043032	positive regulation of macrophage activation	2/32	27/18670	0.000972587	0.00390745	0.00173887	IL10/TLR4	2
BP	GO:0043122	regulation of I-kappaB kinase/NF-kappaB signaling	5/32	237/18670	4.80995e-05	0.000286982	0.000127711	CX3CR1/CD74/IL1B/TLR4/CASP1	5
BP	GO:0043123	positive regulation of I-kappaB kinase/NF-kappaB signaling	5/32	183/18670	1.3916e-05	9.27151e-05	4.12596e-05	CX3CR1/CD74/IL1B/TLR4/CASP1	5
BP	GO:0043270	positive regulation of ion transport	5/32	275/18670	9.72007e-05	0.000535945	0.000238503	CCR2/CXCL12/CCL2/IL1B/CTSS	5
BP	GO:0043277	apoptotic cell clearance	2/32	46/18670	0.00281025	0.0096429	0.00429123	TYROBP/CCL2	2
BP	GO:0043280	positive regulation of cysteine-type endopeptidase activity involved in apoptotic process	2/32	132/18670	0.0214248	0.0506031	0.0225192	NLRP3/CASP1	2
BP	GO:0043301	negative regulation of leukocyte degranulation	1/32	13/18670	0.022061	0.0506106	0.0225225	CCR2	1
BP	GO:0043312	neutrophil degranulation	5/32	485/18670	0.00130689	0.00502335	0.00223547	TYROBP/LILRB2/MNDA/CTSS/CYBB	5
BP	GO:0043367	CD4-positive, alpha-beta T cell differentiation	4/32	74/18670	7.51676e-06	5.34191e-05	2.37723e-05	IL18/CD86/NLRP3/CD80	4
BP	GO:0043370	regulation of CD4-positive, alpha-beta T cell differentiation	4/32	47/18670	1.2036e-06	1.14557e-05	5.09795e-06	IL18/CD86/NLRP3/CD80	4
BP	GO:0043372	positive regulation of CD4-positive, alpha-beta T cell differentiation	4/32	30/18670	1.88741e-07	2.28634e-06	1.01745e-06	IL18/CD86/NLRP3/CD80	4
BP	GO:0043383	negative T cell selection	1/32	12/18670	0.0203809	0.0484227	0.0215488	CD74	1
BP	GO:0043405	regulation of MAP kinase activity	4/32	337/18670	0.00251601	0.00874585	0.00389204	CD74/IL1B/TLR4/CD40LG	4
BP	GO:0043406	positive regulation of MAP kinase activity	4/32	258/18670	0.000944883	0.00384445	0.00171084	CD74/IL1B/TLR4/CD40LG	4
BP	GO:0043409	negative regulation of MAPK cascade	2/32	184/18670	0.0394914	0.0734264	0.0326759	IL1B/TLR4	2
BP	GO:0043433	negative regulation of DNA-binding transcription factor activity	2/32	170/18670	0.0341959	0.0670912	0.0298566	IL10/NLRP3	2
BP	GO:0043434	response to peptide hormone	4/32	436/18670	0.00628732	0.0190406	0.00847335	IL10/CXCL12/IL1B/CYBB	4
BP	GO:0043491	protein kinase B signaling	6/32	269/18670	5.59741e-06	4.12454e-05	1.83548e-05	CX3CR1/CCL2/IL1B/IL18/CD86/CD80	6
BP	GO:0043500	muscle adaptation	2/32	130/18670	0.0208221	0.0493253	0.0219505	AIF1/IL1B	2
BP	GO:0043518	negative regulation of DNA damage response, signal transduction by p53 class mediator	1/32	15/18670	0.0254129	0.0557411	0.0248056	CD74	1
BP	GO:0043523	regulation of neuron apoptotic process	3/32	210/18670	0.00547195	0.0168262	0.00748793	TYROBP/CX3CR1/CCL2	3
BP	GO:0043524	negative regulation of neuron apoptotic process	2/32	147/18670	0.026173	0.0570171	0.0253735	CX3CR1/CCL2	2
BP	GO:0044409	entry into host	5/32	134/18670	3.04538e-06	2.47186e-05	1.10001e-05	CCR5/CD74/CD86/MRC1/CD80	5
BP	GO:0044546	NLRP3 inflammasome complex assembly	2/32	14/18670	0.000255684	0.00125027	0.00055639	NLRP3/TLR4	2
BP	GO:0044764	multi-organism cellular process	1/32	13/18670	0.022061	0.0506106	0.0225225	CCR5	1
BP	GO:0044803	multi-organism membrane organization	1/32	10/18670	0.0170123	0.0433854	0.0193071	CCR5	1
BP	GO:0045019	negative regulation of nitric oxide biosynthetic process	1/32	20/18670	0.033744	0.0664491	0.0295709	IL10	1
BP	GO:0045059	positive thymic T cell selection	1/32	13/18670	0.022061	0.0506106	0.0225225	CD74	1
BP	GO:0045060	negative thymic T cell selection	1/32	11/18670	0.018698	0.0459264	0.0204379	CD74	1
BP	GO:0045061	thymic T cell selection	1/32	21/18670	0.0354019	0.06812	0.0303144	CD74	1
BP	GO:0045063	T-helper 1 cell differentiation	1/32	19/18670	0.0320833	0.0642873	0.0286088	CD80	1
BP	GO:0045064	T-helper 2 cell differentiation	3/32	14/18670	1.64362e-06	1.47649e-05	6.57061e-06	IL18/CD86/NLRP3	3
BP	GO:0045072	regulation of interferon-gamma biosynthetic process	2/32	17/18670	0.000380896	0.0017552	0.000781089	TLR8/TLR7	2
BP	GO:0045073	regulation of chemokine biosynthetic process	2/32	15/18670	0.000294705	0.00140748	0.000626349	CD74/IL1B	2
BP	GO:0045076	regulation of interleukin-2 biosynthetic process	3/32	19/18670	4.35005e-06	3.28101e-05	1.4601e-05	IL1B/CD86/CD80	3
BP	GO:0045078	positive regulation of interferon-gamma biosynthetic process	2/32	13/18670	0.000219393	0.00111016	0.000494036	TLR8/TLR7	2
BP	GO:0045080	positive regulation of chemokine biosynthetic process	2/32	12/18670	0.000185839	0.000958698	0.000426635	CD74/IL1B	2
BP	GO:0045086	positive regulation of interleukin-2 biosynthetic process	3/32	13/18670	1.29293e-06	1.209e-05	5.38022e-06	IL1B/CD86/CD80	3
BP	GO:0045123	cellular extravasation	4/32	61/18670	3.46277e-06	2.7142e-05	1.20786e-05	CCR2/CX3CR1/CXCL12/CCL2	4
BP	GO:0045190	isotype switching	2/32	47/18670	0.00293202	0.00993283	0.00442026	IL10/CD40LG	2
BP	GO:0045342	MHC class II biosynthetic process	2/32	15/18670	0.000294705	0.00140748	0.000626349	IL10/TLR4	2
BP	GO:0045346	regulation of MHC class II biosynthetic process	2/32	14/18670	0.000255684	0.00125027	0.00055639	IL10/TLR4	2
BP	GO:0045348	positive regulation of MHC class II biosynthetic process	2/32	10/18670	0.00012698	0.000677741	0.000301605	IL10/TLR4	2
BP	GO:0045351	type I interferon biosynthetic process	4/32	11/18670	2.32518e-09	5.31138e-08	2.36364e-08	TLR8/IL10/TLR4/TLR7	4
BP	GO:0045360	regulation of interleukin-1 biosynthetic process	1/32	15/18670	0.0254129	0.0557411	0.0248056	TYROBP	1
BP	GO:0045408	regulation of interleukin-6 biosynthetic process	3/32	28/18670	1.45533e-05	9.61599e-05	4.27926e-05	TYROBP/CD74/IL1B	3
BP	GO:0045410	positive regulation of interleukin-6 biosynthetic process	3/32	15/18670	2.05214e-06	1.7931e-05	7.97955e-06	TYROBP/CD74/IL1B	3
BP	GO:0045414	regulation of interleukin-8 biosynthetic process	4/32	19/18670	2.70492e-08	4.1992e-07	1.86871e-07	TLR8/CD74/TLR4/TLR7	4
BP	GO:0045416	positive regulation of interleukin-8 biosynthetic process	4/32	12/18670	3.48359e-09	7.2341e-08	3.21928e-08	TLR8/CD74/TLR4/TLR7	4
BP	GO:0045428	regulation of nitric oxide biosynthetic process	5/32	66/18670	8.84959e-08	1.15045e-06	5.11966e-07	CX3CR1/AIF1/IL10/IL1B/TLR4	5
BP	GO:0045429	positive regulation of nitric oxide biosynthetic process	3/32	43/18670	5.38743e-05	0.000320241	0.000142512	AIF1/IL1B/TLR4	3
BP	GO:0045580	regulation of T cell differentiation	7/32	139/18670	3.13804e-09	6.60226e-08	2.93811e-08	LILRB2/CCR2/CD74/IL18/CD86/NLRP3/CD80	7
BP	GO:0045582	positive regulation of T cell differentiation	6/32	83/18670	5.30769e-09	9.94452e-08	4.42546e-08	LILRB2/CD74/IL18/CD86/NLRP3/CD80	6
BP	GO:0045591	positive regulation of regulatory T cell differentiation	1/32	14/18670	0.0237384	0.0532366	0.0236911	LILRB2	1
BP	GO:0045619	regulation of lymphocyte differentiation	7/32	169/18670	1.22294e-08	2.0803e-07	9.25766e-08	LILRB2/CCR2/CD74/IL18/CD86/NLRP3/CD80	7
BP	GO:0045621	positive regulation of lymphocyte differentiation	6/32	94/18670	1.12998e-08	1.96396e-07	8.7399e-08	LILRB2/CD74/IL18/CD86/NLRP3/CD80	6
BP	GO:0045622	regulation of T-helper cell differentiation	4/32	35/18670	3.5845e-07	3.95283e-06	1.75907e-06	IL18/CD86/NLRP3/CD80	4
BP	GO:0045624	positive regulation of T-helper cell differentiation	4/32	22/18670	5.08653e-08	7.13452e-07	3.17497e-07	IL18/CD86/NLRP3/CD80	4
BP	GO:0045625	regulation of T-helper 1 cell differentiation	1/32	10/18670	0.0170123	0.0433854	0.0193071	CD80	1
BP	GO:0045628	regulation of T-helper 2 cell differentiation	3/32	11/18670	7.47659e-07	7.56152e-06	3.36499e-06	IL18/CD86/NLRP3	3
BP	GO:0045637	regulation of myeloid cell differentiation	3/32	251/18670	0.00893202	0.0255955	0.0113904	TYROBP/CD74/TLR4	3
BP	GO:0045639	positive regulation of myeloid cell differentiation	2/32	91/18670	0.0105984	0.0295757	0.0131617	TYROBP/CD74	2
BP	GO:0045655	regulation of monocyte differentiation	1/32	20/18670	0.033744	0.0664491	0.0295709	CD74	1
BP	GO:0045657	positive regulation of monocyte differentiation	1/32	10/18670	0.0170123	0.0433854	0.0193071	CD74	1
BP	GO:0045662	negative regulation of myoblast differentiation	1/32	25/18670	0.0420061	0.0764138	0.0340053	IL18	1
BP	GO:0045670	regulation of osteoclast differentiation	2/32	64/18670	0.00536979	0.0165759	0.00737651	TYROBP/TLR4	2
BP	GO:0045671	negative regulation of osteoclast differentiation	1/32	27/18670	0.0452917	0.0804683	0.0358096	TLR4	1
BP	GO:0045672	positive regulation of osteoclast differentiation	1/32	25/18670	0.0420061	0.0764138	0.0340053	TYROBP	1
BP	GO:0045723	positive regulation of fatty acid biosynthetic process	2/32	22/18670	0.000643511	0.00278101	0.00123759	CD74/IL1B	2
BP	GO:0045761	regulation of adenylate cyclase activity	1/32	28/18670	0.0469305	0.0825542	0.0367379	CCR2	1
BP	GO:0045765	regulation of angiogenesis	5/32	383/18670	0.000451596	0.00203984	0.000907758	CCR2/CX3CR1/IL10/IL1B/CYBB	5
BP	GO:0045766	positive regulation of angiogenesis	4/32	204/18670	0.000391588	0.00179928	0.000800706	CX3CR1/IL10/IL1B/CYBB	4
BP	GO:0045785	positive regulation of cell adhesion	14/32	403/18670	1.26191e-15	6.72598e-14	2.99316e-14	LILRB2/CCR2/AIF1/IL10/CXCL12/CD74/CCL2/IL1B/IL18/CD86/NLRP3/TNFSF13B/CD40LG/CD80	14
BP	GO:0045787	positive regulation of cell cycle	3/32	389/18670	0.0284873	0.0599441	0.026676	AIF1/IL10/IL1B	3
BP	GO:0045834	positive regulation of lipid metabolic process	2/32	146/18670	0.0258442	0.0564547	0.0251232	CD74/IL1B	2
BP	GO:0045862	positive regulation of proteolysis	3/32	358/18670	0.0229941	0.0524501	0.0233411	IL1B/NLRP3/CASP1	3
BP	GO:0045923	positive regulation of fatty acid metabolic process	2/32	37/18670	0.0018258	0.00665024	0.00295945	CD74/IL1B	2
BP	GO:0045931	positive regulation of mitotic cell cycle	2/32	163/18670	0.0316627	0.0642873	0.0286088	AIF1/IL1B	2
BP	GO:0045940	positive regulation of steroid metabolic process	1/32	30/18670	0.0501997	0.0862184	0.0383685	IL1B	1
BP	GO:0046165	alcohol biosynthetic process	2/32	175/18670	0.0360527	0.0692056	0.0307975	PLEK/IL1B	2
BP	GO:0046209	nitric oxide metabolic process	5/32	82/18670	2.65019e-07	3.09317e-06	1.37651e-06	CX3CR1/AIF1/IL10/IL1B/TLR4	5
BP	GO:0046328	regulation of JNK cascade	3/32	185/18670	0.00384342	0.0125205	0.00557179	IL1B/TLR4/CD40LG	3
BP	GO:0046330	positive regulation of JNK cascade	3/32	140/18670	0.00174561	0.0064019	0.00284894	IL1B/TLR4/CD40LG	3
BP	GO:0046425	regulation of receptor signaling pathway via JAK-STAT	2/32	137/18670	0.0229633	0.0524501	0.0233411	IL10/IL18	2
BP	GO:0046427	positive regulation of receptor signaling pathway via JAK-STAT	2/32	89/18670	0.0101567	0.0283927	0.0126352	IL10/IL18	2
BP	GO:0046456	icosanoid biosynthetic process	2/32	55/18670	0.00399356	0.0129004	0.00574088	CD74/IL1B	2
BP	GO:0046457	prostanoid biosynthetic process	2/32	28/18670	0.00104628	0.00413087	0.0018383	CD74/IL1B	2
BP	GO:0046596	regulation of viral entry into host cell	1/32	30/18670	0.0501997	0.0862184	0.0383685	CD74	1
BP	GO:0046631	alpha-beta T cell activation	5/32	138/18670	3.51864e-06	2.74454e-05	1.22136e-05	CCR2/IL18/CD86/NLRP3/CD80	5
BP	GO:0046632	alpha-beta T cell differentiation	4/32	101/18670	2.58223e-05	0.000163201	7.2627e-05	IL18/CD86/NLRP3/CD80	4
BP	GO:0046633	alpha-beta T cell proliferation	2/32	33/18670	0.00145368	0.00550814	0.00245121	CCR2/IL18	2
BP	GO:0046634	regulation of alpha-beta T cell activation	5/32	93/18670	4.9813e-07	5.2749e-06	2.34741e-06	CCR2/IL18/CD86/NLRP3/CD80	5
BP	GO:0046635	positive regulation of alpha-beta T cell activation	5/32	62/18670	6.43877e-08	8.65176e-07	3.85016e-07	CCR2/IL18/CD86/NLRP3/CD80	5
BP	GO:0046637	regulation of alpha-beta T cell differentiation	4/32	63/18670	3.94306e-06	3.00236e-05	1.33609e-05	IL18/CD86/NLRP3/CD80	4
BP	GO:0046638	positive regulation of alpha-beta T cell differentiation	4/32	47/18670	1.2036e-06	1.14557e-05	5.09795e-06	IL18/CD86/NLRP3/CD80	4
BP	GO:0046640	regulation of alpha-beta T cell proliferation	2/32	30/18670	0.00120148	0.0046719	0.00207906	CCR2/IL18	2
BP	GO:0046641	positive regulation of alpha-beta T cell proliferation	2/32	19/18670	0.000477897	0.0021405	0.000952553	CCR2/IL18	2
BP	GO:0046651	lymphocyte proliferation	14/32	272/18670	5.17811e-18	6.36908e-16	2.83434e-16	TYROBP/LILRB2/CCR2/AIF1/IL10/CD74/IL1B/IL18/CD86/MNDA/TLR4/TNFSF13B/CD40LG/CD80	14
BP	GO:0046718	viral entry into host cell	5/32	121/18670	1.84203e-06	1.64548e-05	7.32262e-06	CCR5/CD74/CD86/MRC1/CD80	5
BP	GO:0046827	positive regulation of protein export from nucleus	1/32	21/18670	0.0354019	0.06812	0.0303144	IL1B	1
BP	GO:0046885	regulation of hormone biosynthetic process	1/32	27/18670	0.0452917	0.0804683	0.0358096	IL1B	1
BP	GO:0046886	positive regulation of hormone biosynthetic process	1/32	11/18670	0.018698	0.0459264	0.0204379	IL1B	1
BP	GO:0046889	positive regulation of lipid biosynthetic process	2/32	84/18670	0.00908966	0.025908	0.0115294	CD74/IL1B	2
BP	GO:0046890	regulation of lipid biosynthetic process	2/32	198/18670	0.0450784	0.0804683	0.0358096	CD74/IL1B	2
BP	GO:0048002	antigen processing and presentation of peptide antigen	4/32	189/18670	0.000293049	0.00140748	0.000626349	CD74/CTSS/FCGR1A/CYBB	4
BP	GO:0048010	vascular endothelial growth factor receptor signaling pathway	2/32	96/18670	0.0117394	0.0323086	0.0143778	IL1B/CYBB	2
BP	GO:0048143	astrocyte activation	1/32	27/18670	0.0452917	0.0804683	0.0358096	IL1B	1
BP	GO:0048167	regulation of synaptic plasticity	3/32	187/18670	0.00396094	0.0128469	0.00571708	TYROBP/LILRB2/CX3CR1	3
BP	GO:0048245	eosinophil chemotaxis	1/32	21/18670	0.0354019	0.06812	0.0303144	CCL2	1
BP	GO:0048247	lymphocyte chemotaxis	3/32	64/18670	0.000177492	0.000927482	0.000412743	CCR2/CXCR3/CCL2	3
BP	GO:0048305	immunoglobulin secretion	2/32	22/18670	0.000643511	0.00278101	0.00123759	TNFSF13B/CD40LG	2
BP	GO:0048545	response to steroid hormone	3/32	383/18670	0.0273738	0.0582058	0.0259024	AIF1/IL10/CYBB	3
BP	GO:0048659	smooth muscle cell proliferation	3/32	171/18670	0.00308071	0.0103706	0.00461509	AIF1/IL10/IL18	3
BP	GO:0048660	regulation of smooth muscle cell proliferation	3/32	169/18670	0.00298015	0.0100533	0.00447386	AIF1/IL10/IL18	3
BP	GO:0048661	positive regulation of smooth muscle cell proliferation	3/32	101/18670	0.000680053	0.00293101	0.00130434	AIF1/IL10/IL18	3
BP	GO:0048662	negative regulation of smooth muscle cell proliferation	2/32	67/18670	0.0058704	0.0179479	0.0079871	AIF1/IL10	2
BP	GO:0048678	response to axon injury	2/32	77/18670	0.0076865	0.0226348	0.0100728	TYROBP/AIF1	2
BP	GO:0048708	astrocyte differentiation	2/32	81/18670	0.00847522	0.0244178	0.0108663	IL1B/TLR4	2
BP	GO:0048771	tissue remodeling	2/32	179/18670	0.0375658	0.0709053	0.0315539	CCR2/IL18	2
BP	GO:0048871	multicellular organismal homeostasis	4/32	486/18670	0.00915656	0.0260059	0.011573	CCR2/IL1B/IL18/TLR4	4
BP	GO:0048872	homeostasis of number of cells	3/32	246/18670	0.00845542	0.0244178	0.0108663	CCR2/CD74/TNFSF13B	3
BP	GO:0048873	homeostasis of number of cells within a tissue	1/32	30/18670	0.0501997	0.0862184	0.0383685	CCR2	1
BP	GO:0050663	cytokine secretion	8/32	240/18670	5.34852e-09	9.94452e-08	4.42546e-08	TLR8/AIF1/IL10/LCP2/IL1B/NLRP3/TLR4/CASP1	8
BP	GO:0050665	hydrogen peroxide biosynthetic process	1/32	17/18670	0.0287537	0.0599441	0.026676	CYBB	1
BP	GO:0050670	regulation of lymphocyte proliferation	14/32	208/18670	1.15321e-19	3.29095e-17	1.46452e-17	TYROBP/LILRB2/CCR2/AIF1/IL10/CD74/IL1B/IL18/CD86/MNDA/TLR4/TNFSF13B/CD40LG/CD80	14
BP	GO:0050671	positive regulation of lymphocyte proliferation	11/32	130/18670	1.38155e-16	9.20456e-15	4.09617e-15	LILRB2/CCR2/AIF1/CD74/IL1B/IL18/CD86/TLR4/TNFSF13B/CD40LG/CD80	11
BP	GO:0050672	negative regulation of lymphocyte proliferation	6/32	73/18670	2.42261e-09	5.38021e-08	2.39427e-08	TYROBP/LILRB2/IL10/CD86/MNDA/CD80	6
BP	GO:0050673	epithelial cell proliferation	3/32	434/18670	0.0376033	0.0709053	0.0315539	IL10/CXCL12/CCL2	3
BP	GO:0050678	regulation of epithelial cell proliferation	3/32	378/18670	0.0264644	0.0575735	0.0256211	IL10/CXCL12/CCL2	3
BP	GO:0050679	positive regulation of epithelial cell proliferation	2/32	206/18670	0.0483958	0.0843189	0.0375232	IL10/CXCL12	2
BP	GO:0050701	interleukin-1 secretion	4/32	61/18670	3.46277e-06	2.7142e-05	1.20786e-05	TLR8/NLRP3/TLR4/CASP1	4
BP	GO:0050702	interleukin-1 beta secretion	4/32	53/18670	1.96179e-06	1.73309e-05	7.71253e-06	TLR8/NLRP3/TLR4/CASP1	4
BP	GO:0050704	regulation of interleukin-1 secretion	4/32	53/18670	1.96179e-06	1.73309e-05	7.71253e-06	TLR8/NLRP3/TLR4/CASP1	4
BP	GO:0050706	regulation of interleukin-1 beta secretion	4/32	46/18670	1.10249e-06	1.06841e-05	4.75459e-06	TLR8/NLRP3/TLR4/CASP1	4
BP	GO:0050707	regulation of cytokine secretion	7/32	210/18670	5.46423e-08	7.46778e-07	3.32327e-07	TLR8/AIF1/IL10/IL1B/NLRP3/TLR4/CASP1	7
BP	GO:0050708	regulation of protein secretion	8/32	472/18670	9.70048e-07	9.51599e-06	4.23476e-06	TLR8/AIF1/IL10/IL1B/NLRP3/TLR4/CASP1/CD40LG	8
BP	GO:0050709	negative regulation of protein secretion	4/32	141/18670	9.51066e-05	0.00052804	0.000234986	TLR8/IL10/IL1B/NLRP3	4
BP	GO:0050710	negative regulation of cytokine secretion	3/32	74/18670	0.000272962	0.00132664	0.000590377	TLR8/IL10/NLRP3	3
BP	GO:0050711	negative regulation of interleukin-1 secretion	1/32	16/18670	0.0270847	0.0577446	0.0256972	NLRP3	1
BP	GO:0050713	negative regulation of interleukin-1 beta secretion	1/32	13/18670	0.022061	0.0506106	0.0225225	NLRP3	1
BP	GO:0050714	positive regulation of protein secretion	7/32	268/18670	2.87592e-07	3.28471e-06	1.46174e-06	TLR8/AIF1/IL10/IL1B/NLRP3/TLR4/CASP1	7
BP	GO:0050715	positive regulation of cytokine secretion	7/32	139/18670	3.13804e-09	6.60226e-08	2.93811e-08	TLR8/AIF1/IL10/IL1B/NLRP3/TLR4/CASP1	7
BP	GO:0050716	positive regulation of interleukin-1 secretion	4/32	38/18670	5.03511e-07	5.2968e-06	2.35716e-06	TLR8/NLRP3/TLR4/CASP1	4
BP	GO:0050718	positive regulation of interleukin-1 beta secretion	4/32	33/18670	2.80806e-07	3.23028e-06	1.43752e-06	TLR8/NLRP3/TLR4/CASP1	4
BP	GO:0050720	interleukin-1 beta biosynthetic process	1/32	14/18670	0.0237384	0.0532366	0.0236911	TYROBP	1
BP	GO:0050722	regulation of interleukin-1 beta biosynthetic process	1/32	13/18670	0.022061	0.0506106	0.0225225	TYROBP	1
BP	GO:0050727	regulation of inflammatory response	7/32	374/18670	2.67452e-06	2.21583e-05	9.86078e-06	CCR2/IL10/IL1B/IL18/NLRP3/TLR4/TLR7	7
BP	GO:0050728	negative regulation of inflammatory response	2/32	169/18670	0.0338293	0.0664534	0.0295727	IL10/NLRP3	2
BP	GO:0050729	positive regulation of inflammatory response	5/32	153/18670	5.83066e-06	4.25718e-05	1.89451e-05	CCR2/IL1B/IL18/TLR4/TLR7	5
BP	GO:0050730	regulation of peptidyl-tyrosine phosphorylation	4/32	256/18670	0.000917953	0.00374571	0.0016669	CD74/IL18/FCGR1A/CD80	4
BP	GO:0050731	positive regulation of peptidyl-tyrosine phosphorylation	4/32	192/18670	0.000311139	0.00147629	0.000656973	CD74/IL18/FCGR1A/CD80	4
BP	GO:0050755	chemokine metabolic process	3/32	16/18670	2.52277e-06	2.11199e-05	9.39868e-06	CD74/IL1B/IL18	3
BP	GO:0050764	regulation of phagocytosis	2/32	98/18670	0.0122103	0.0332611	0.0148017	CCL2/IL1B	2
BP	GO:0050766	positive regulation of phagocytosis	2/32	69/18670	0.00621558	0.018859	0.00839255	CCL2/IL1B	2
BP	GO:0050769	positive regulation of neurogenesis	4/32	474/18670	0.00840215	0.024383	0.0108508	CCR2/CX3CR1/CXCL12/IL1B	4
BP	GO:0050777	negative regulation of immune response	2/32	150/18670	0.0271696	0.0578485	0.0257434	CCR2/IL10	2
BP	GO:0050804	modulation of chemical synaptic transmission	6/32	436/18670	8.48206e-05	0.000474494	0.000211157	TYROBP/LILRB2/CCR2/CX3CR1/CCL2/IL1B	6
BP	GO:0050805	negative regulation of synaptic transmission	2/32	72/18670	0.00675036	0.0202891	0.00902897	LILRB2/IL1B	2
BP	GO:0050806	positive regulation of synaptic transmission	5/32	168/18670	9.19432e-06	6.36438e-05	2.83224e-05	TYROBP/LILRB2/CCR2/CX3CR1/CCL2	5
BP	GO:0050808	synapse organization	3/32	408/18670	0.032172	0.0643842	0.0286519	LILRB2/CX3CR1/IL10	3
BP	GO:0050817	coagulation	4/32	342/18670	0.00265345	0.0091441	0.00406926	PLEK/LCP2/TLR4/CD40LG	4
BP	GO:0050818	regulation of coagulation	2/32	84/18670	0.00908966	0.025908	0.0115294	PLEK/TLR4	2
BP	GO:0050820	positive regulation of coagulation	2/32	27/18670	0.000972587	0.00390745	0.00173887	PLEK/TLR4	2
BP	GO:0050829	defense response to Gram-negative bacterium	2/32	88/18670	0.00993905	0.0278328	0.012386	MPEG1/TLR4	2
BP	GO:0050830	defense response to Gram-positive bacterium	2/32	101/18670	0.012932	0.0348706	0.015518	NLRP3/MPEG1	2
BP	GO:0050863	regulation of T cell activation	13/32	314/18670	1.75371e-15	9.04577e-14	4.0255e-14	LILRB2/CCR2/AIF1/IL10/CD74/CCL2/IL1B/IL18/CD86/NLRP3/TNFSF13B/CD40LG/CD80	13
BP	GO:0050864	regulation of B cell activation	6/32	184/18670	6.18459e-07	6.33387e-06	2.81867e-06	TYROBP/IL10/CD74/MNDA/TLR4/TNFSF13B	6
BP	GO:0050866	negative regulation of cell activation	8/32	199/18670	1.22235e-09	2.87431e-08	1.27911e-08	TYROBP/LILRB2/CCR2/IL10/CD74/CD86/MNDA/CD80	8
BP	GO:0050867	positive regulation of cell activation	16/32	394/18670	5.05274e-19	8.07933e-17	3.59542e-17	PLEK/TYROBP/LILRB2/CCR2/AIF1/IL10/CD74/CCL2/IL1B/IL18/CD86/NLRP3/TLR4/TNFSF13B/CD40LG/CD80	16
BP	GO:0050868	negative regulation of T cell activation	5/32	112/18670	1.25666e-06	1.189e-05	5.29121e-06	LILRB2/IL10/CD74/CD86/CD80	5
BP	GO:0050869	negative regulation of B cell activation	3/32	30/18670	1.79942e-05	0.000116019	5.16301e-05	TYROBP/IL10/MNDA	3
BP	GO:0050870	positive regulation of T cell activation	12/32	202/18670	3.45965e-16	2.04888e-14	9.11784e-15	LILRB2/CCR2/AIF1/CD74/CCL2/IL1B/IL18/CD86/NLRP3/TNFSF13B/CD40LG/CD80	12
BP	GO:0050871	positive regulation of B cell activation	3/32	142/18670	0.00181783	0.00663632	0.00295326	CD74/TLR4/TNFSF13B	3
BP	GO:0050900	leukocyte migration	10/32	499/18670	6.46919e-09	1.18899e-07	5.2912e-08	CCR2/CCR5/CX3CR1/AIF1/IL10/CXCR3/CXCL12/CD74/CCL2/IL1B	10
BP	GO:0050901	leukocyte tethering or rolling	3/32	25/18670	1.02533e-05	6.97659e-05	3.10469e-05	CCR2/CX3CR1/CXCL12	3
BP	GO:0050920	regulation of chemotaxis	5/32	217/18670	3.15854e-05	0.000193506	8.61129e-05	CCR2/AIF1/CXCL12/CD74/CCL2	5
BP	GO:0050921	positive regulation of chemotaxis	4/32	135/18670	8.03451e-05	0.000453964	0.000202021	CCR2/AIF1/CXCL12/CD74	4
BP	GO:0050922	negative regulation of chemotaxis	2/32	64/18670	0.00536979	0.0165759	0.00737651	AIF1/CCL2	2
BP	GO:0050926	regulation of positive chemotaxis	1/32	26/18670	0.0436503	0.0784234	0.0348996	CXCL12	1
BP	GO:0050927	positive regulation of positive chemotaxis	1/32	25/18670	0.0420061	0.0764138	0.0340053	CXCL12	1
BP	GO:0050930	induction of positive chemotaxis	1/32	14/18670	0.0237384	0.0532366	0.0236911	CXCL12	1
BP	GO:0050951	sensory perception of temperature stimulus	1/32	21/18670	0.0354019	0.06812	0.0303144	CXCL12	1
BP	GO:0050961	detection of temperature stimulus involved in sensory perception	1/32	15/18670	0.0254129	0.0557411	0.0248056	CXCL12	1
BP	GO:0050965	detection of temperature stimulus involved in sensory perception of pain	1/32	15/18670	0.0254129	0.0557411	0.0248056	CXCL12	1
BP	GO:0050966	detection of mechanical stimulus involved in sensory perception of pain	1/32	13/18670	0.022061	0.0506106	0.0225225	CXCL12	1
BP	GO:0050974	detection of mechanical stimulus involved in sensory perception	1/32	29/18670	0.0485664	0.0843189	0.0375232	CXCL12	1
BP	GO:0050995	negative regulation of lipid catabolic process	1/32	23/18670	0.0387095	0.0721405	0.0321036	IL1B	1
BP	GO:0050996	positive regulation of lipid catabolic process	1/32	24/18670	0.0403592	0.0743483	0.0330861	IL1B	1
BP	GO:0051017	actin filament bundle assembly	2/32	153/18670	0.0281815	0.0598437	0.0266313	PLEK/AIF1	2
BP	GO:0051023	regulation of immunoglobulin secretion	1/32	18/18670	0.0304199	0.0622809	0.0277159	CD40LG	1
BP	GO:0051043	regulation of membrane protein ectodomain proteolysis	2/32	23/18670	0.000704044	0.00301007	0.00133953	IL10/IL1B	2
BP	GO:0051044	positive regulation of membrane protein ectodomain proteolysis	1/32	15/18670	0.0254129	0.0557411	0.0248056	IL1B	1
BP	GO:0051047	positive regulation of secretion	8/32	428/18670	4.63777e-07	4.97704e-06	2.21486e-06	TLR8/AIF1/IL10/CXCL12/IL1B/NLRP3/TLR4/CASP1	8
BP	GO:0051048	negative regulation of secretion	6/32	238/18670	2.76632e-06	2.28008e-05	1.01467e-05	CCR2/TLR8/IL10/CD74/IL1B/NLRP3	6
BP	GO:0051090	regulation of DNA-binding transcription factor activity	7/32	432/18670	6.90192e-06	4.92686e-05	2.19253e-05	CX3CR1/IL10/IL1B/IL18/NLRP3/TLR4/CD40LG	7
BP	GO:0051091	positive regulation of DNA-binding transcription factor activity	7/32	261/18670	2.40425e-07	2.82676e-06	1.25795e-06	CX3CR1/IL10/IL1B/IL18/NLRP3/TLR4/CD40LG	7
BP	GO:0051092	positive regulation of NF-kappaB transcription factor activity	6/32	149/18670	1.78336e-07	2.21053e-06	9.83721e-07	CX3CR1/IL1B/IL18/NLRP3/TLR4/CD40LG	6
BP	GO:0051132	NK T cell activation	1/32	12/18670	0.0203809	0.0484227	0.0215488	IL18	1
BP	GO:0051133	regulation of NK T cell activation	1/32	10/18670	0.0170123	0.0433854	0.0193071	IL18	1
BP	GO:0051220	cytoplasmic sequestering of protein	1/32	24/18670	0.0403592	0.0743483	0.0330861	IL10	1
BP	GO:0051222	positive regulation of protein transport	7/32	440/18670	7.78066e-06	5.50499e-05	2.4498e-05	TLR8/AIF1/IL10/IL1B/NLRP3/TLR4/CASP1	7
BP	GO:0051224	negative regulation of protein transport	4/32	193/18670	0.000317343	0.00150128	0.000668091	TLR8/IL10/IL1B/NLRP3	4
BP	GO:0051235	maintenance of location	3/32	315/18670	0.016439	0.0433854	0.0193071	CCR5/IL10/IL1B	3
BP	GO:0051249	regulation of lymphocyte activation	16/32	485/18670	1.38135e-17	1.29928e-15	5.78201e-16	TYROBP/LILRB2/CCR2/AIF1/IL10/CD74/CCL2/IL1B/IL18/CD86/NLRP3/MNDA/TLR4/TNFSF13B/CD40LG/CD80	16
BP	GO:0051250	negative regulation of lymphocyte activation	7/32	146/18670	4.42273e-09	8.73079e-08	3.88533e-08	TYROBP/LILRB2/IL10/CD74/CD86/MNDA/CD80	7
BP	GO:0051251	positive regulation of lymphocyte activation	14/32	334/18670	9.24445e-17	7.03899e-15	3.13245e-15	TYROBP/LILRB2/CCR2/AIF1/CD74/CCL2/IL1B/IL18/CD86/NLRP3/TLR4/TNFSF13B/CD40LG/CD80	14
BP	GO:0051271	negative regulation of cellular component movement	5/32	384/18670	0.000457	0.00205843	0.000916033	CX3CR1/AIF1/CXCL12/CD74/CCL2	5
BP	GO:0051350	negative regulation of lyase activity	1/32	23/18670	0.0387095	0.0721405	0.0321036	CCR2	1
BP	GO:0051384	response to glucocorticoid	2/32	146/18670	0.0258442	0.0564547	0.0251232	AIF1/IL10	2
BP	GO:0051402	neuron apoptotic process	3/32	239/18670	0.00781409	0.0228841	0.0101838	TYROBP/CX3CR1/CCL2	3
BP	GO:0051403	stress-activated MAPK cascade	3/32	286/18670	0.0127095	0.0343867	0.0153026	IL1B/TLR4/CD40LG	3
BP	GO:0051480	regulation of cytosolic calcium ion concentration	4/32	357/18670	0.00309673	0.0104027	0.00462935	CCR2/CCR5/CX3CR1/CXCR3	4
BP	GO:0051607	defense response to virus	4/32	238/18670	0.000699455	0.00300616	0.00133779	TLR8/IL1B/NLRP3/TLR7	4
BP	GO:0051673	membrane disruption in other organism	1/32	11/18670	0.018698	0.0459264	0.0204379	MPEG1	1
BP	GO:0051701	interaction with host	5/32	202/18670	2.24032e-05	0.00014272	6.35125e-05	CCR5/CD74/CD86/MRC1/CD80	5
BP	GO:0051767	nitric-oxide synthase biosynthetic process	2/32	20/18670	0.000530429	0.0023301	0.00103693	CCL2/TLR4	2
BP	GO:0051769	regulation of nitric-oxide synthase biosynthetic process	2/32	20/18670	0.000530429	0.0023301	0.00103693	CCL2/TLR4	2
BP	GO:0051770	positive regulation of nitric-oxide synthase biosynthetic process	2/32	15/18670	0.000294705	0.00140748	0.000626349	CCL2/TLR4	2
BP	GO:0051896	regulation of protein kinase B signaling	4/32	244/18670	0.000767644	0.00322169	0.0014337	CX3CR1/IL18/CD86/CD80	4
BP	GO:0051897	positive regulation of protein kinase B signaling	4/32	176/18670	0.000223297	0.00112635	0.000501242	CX3CR1/IL18/CD86/CD80	4
BP	GO:0051924	regulation of calcium ion transport	3/32	254/18670	0.00922545	0.0261551	0.0116394	LILRB2/CXCL12/CCL2	3
BP	GO:0051928	positive regulation of calcium ion transport	2/32	123/18670	0.0187705	0.0460338	0.0204857	CXCL12/CCL2	2
BP	GO:0051966	regulation of synaptic transmission, glutamatergic	2/32	70/18670	0.00639158	0.0192833	0.00858134	CCR2/CCL2	2
BP	GO:0051968	positive regulation of synaptic transmission, glutamatergic	2/32	32/18670	0.00136704	0.00521694	0.00232162	CCR2/CCL2	2
BP	GO:0052126	movement in host environment	5/32	158/18670	6.82085e-06	4.91286e-05	2.1863e-05	CCR5/CD74/CD86/MRC1/CD80	5
BP	GO:0055074	calcium ion homeostasis	5/32	471/18670	0.00114744	0.00450799	0.00200612	CCR2/CCR5/CX3CR1/CXCR3/CXCL12	5
BP	GO:0060074	synapse maturation	1/32	26/18670	0.0436503	0.0784234	0.0348996	CX3CR1	1
BP	GO:0060142	regulation of syncytium formation by plasma membrane fusion	1/32	29/18670	0.0485664	0.0843189	0.0375232	TYROBP	1
BP	GO:0060143	positive regulation of syncytium formation by plasma membrane fusion	1/32	27/18670	0.0452917	0.0804683	0.0358096	TYROBP	1
BP	GO:0060252	positive regulation of glial cell proliferation	1/32	19/18670	0.0320833	0.0642873	0.0286088	IL1B	1
BP	GO:0060291	long-term synaptic potentiation	3/32	86/18670	0.000424965	0.00194148	0.000863988	TYROBP/LILRB2/CX3CR1	3
BP	GO:0060326	cell chemotaxis	10/32	304/18670	5.31228e-11	1.84659e-09	8.21762e-10	CCR2/CCR5/CX3CR1/AIF1/IL10/CXCR3/CXCL12/CD74/CCL2/IL1B	10
BP	GO:0060669	embryonic placenta morphogenesis	1/32	26/18670	0.0436503	0.0784234	0.0348996	IL10	1
BP	GO:0060670	branching involved in labyrinthine layer morphogenesis	1/32	12/18670	0.0203809	0.0484227	0.0215488	IL10	1
BP	GO:0060713	labyrinthine layer morphogenesis	1/32	21/18670	0.0354019	0.06812	0.0303144	IL10	1
BP	GO:0060759	regulation of response to cytokine stimulus	3/32	190/18670	0.0041413	0.0133238	0.0059293	CD74/TLR4/CASP1	3
BP	GO:0060760	positive regulation of response to cytokine stimulus	3/32	57/18670	0.000125669	0.000676582	0.000301089	CD74/TLR4/CASP1	3
BP	GO:0061041	regulation of wound healing	2/32	148/18670	0.0265035	0.0575802	0.0256241	PLEK/TLR4	2
BP	GO:0061081	positive regulation of myeloid leukocyte cytokine production involved in immune response	2/32	19/18670	0.000477897	0.0021405	0.000952553	CD74/TLR4	2
BP	GO:0061082	myeloid leukocyte cytokine production	2/32	30/18670	0.00120148	0.0046719	0.00207906	CD74/TLR4	2
BP	GO:0061572	actin filament bundle organization	2/32	157/18670	0.0295542	0.061373	0.0273119	PLEK/AIF1	2
BP	GO:0061756	leukocyte adhesion to vascular endothelial cell	3/32	44/18670	5.7749e-05	0.000339488	0.000151077	CCR2/CX3CR1/CXCL12	3
BP	GO:0061900	glial cell activation	5/32	58/18670	4.58136e-08	6.59963e-07	2.93694e-07	TYROBP/TLR8/AIF1/IL1B/TLR7	5
BP	GO:0062012	regulation of small molecule metabolic process	3/32	429/18670	0.0365241	0.0700264	0.0311628	PLEK/CD74/IL1B	3
BP	GO:0062013	positive regulation of small molecule metabolic process	2/32	141/18670	0.0242262	0.0542544	0.024144	CD74/IL1B	2
BP	GO:0062149	detection of stimulus involved in sensory perception of pain	1/32	23/18670	0.0387095	0.0721405	0.0321036	CXCL12	1
BP	GO:0062197	cellular response to chemical stress	4/32	350/18670	0.002884	0.00985365	0.00438502	AIF1/IL10/TLR4/CYBB	4
BP	GO:0070098	chemokine-mediated signaling pathway	6/32	88/18670	7.5752e-09	1.37645e-07	6.1254e-08	CCR2/CCR5/CX3CR1/CXCR3/CXCL12/CCL2	6
BP	GO:0070227	lymphocyte apoptotic process	2/32	69/18670	0.00621558	0.018859	0.00839255	IL10/CD74	2
BP	GO:0070228	regulation of lymphocyte apoptotic process	2/32	53/18670	0.00371372	0.0121437	0.00540411	IL10/CD74	2
BP	GO:0070229	negative regulation of lymphocyte apoptotic process	1/32	29/18670	0.0485664	0.0843189	0.0375232	CD74	1
BP	GO:0070230	positive regulation of lymphocyte apoptotic process	1/32	18/18670	0.0304199	0.0622809	0.0277159	IL10	1
BP	GO:0070302	regulation of stress-activated protein kinase signaling cascade	3/32	239/18670	0.00781409	0.0228841	0.0101838	IL1B/TLR4/CD40LG	3
BP	GO:0070304	positive regulation of stress-activated protein kinase signaling cascade	3/32	173/18670	0.00318334	0.0106266	0.00472902	IL1B/TLR4/CD40LG	3
BP	GO:0070371	ERK1 and ERK2 cascade	4/32	317/18670	0.00201529	0.00722522	0.00321533	CD74/CCL2/IL1B/TLR4	4
BP	GO:0070372	regulation of ERK1 and ERK2 cascade	4/32	300/18670	0.001648	0.00612827	0.00272717	CD74/CCL2/IL1B/TLR4	4
BP	GO:0070374	positive regulation of ERK1 and ERK2 cascade	3/32	215/18670	0.00584028	0.01789	0.00796134	CD74/CCL2/TLR4	3
BP	GO:0070391	response to lipoteichoic acid	1/32	10/18670	0.0170123	0.0433854	0.0193071	TLR4	1
BP	GO:0070431	nucleotide-binding oligomerization domain containing 2 signaling pathway	1/32	13/18670	0.022061	0.0506106	0.0225225	TLR4	1
BP	GO:0070486	leukocyte aggregation	1/32	12/18670	0.0203809	0.0484227	0.0215488	IL1B	1
BP	GO:0070493	thrombin-activated receptor signaling pathway	1/32	12/18670	0.0203809	0.0484227	0.0215488	PLEK	1
BP	GO:0070509	calcium ion import	2/32	80/18670	0.00827475	0.024057	0.0107057	CXCL12/CCL2	2
BP	GO:0070528	protein kinase C signaling	1/32	29/18670	0.0485664	0.0843189	0.0375232	PLEK	1
BP	GO:0070555	response to interleukin-1	2/32	207/18670	0.0488167	0.0846614	0.0376756	CCL2/IL1B	2
BP	GO:0070586	cell-cell adhesion involved in gastrulation	1/32	12/18670	0.0203809	0.0484227	0.0215488	IL10	1
BP	GO:0070587	regulation of cell-cell adhesion involved in gastrulation	1/32	11/18670	0.018698	0.0459264	0.0204379	IL10	1
BP	GO:0070661	leukocyte proliferation	14/32	298/18670	1.87079e-17	1.66189e-15	7.39565e-16	TYROBP/LILRB2/CCR2/AIF1/IL10/CD74/IL1B/IL18/CD86/MNDA/TLR4/TNFSF13B/CD40LG/CD80	14
BP	GO:0070663	regulation of leukocyte proliferation	14/32	222/18670	2.91704e-19	5.36644e-17	2.38814e-17	TYROBP/LILRB2/CCR2/AIF1/IL10/CD74/IL1B/IL18/CD86/MNDA/TLR4/TNFSF13B/CD40LG/CD80	14
BP	GO:0070664	negative regulation of leukocyte proliferation	6/32	78/18670	3.63354e-09	7.44876e-08	3.31481e-08	TYROBP/LILRB2/IL10/CD86/MNDA/CD80	6
BP	GO:0070665	positive regulation of leukocyte proliferation	11/32	139/18670	2.94206e-16	1.80937e-14	8.05196e-15	LILRB2/CCR2/AIF1/CD74/IL1B/IL18/CD86/TLR4/TNFSF13B/CD40LG/CD80	11
BP	GO:0070673	response to interleukin-18	1/32	11/18670	0.018698	0.0459264	0.0204379	IL18	1
BP	GO:0070723	response to cholesterol	1/32	29/18670	0.0485664	0.0843189	0.0375232	CCR5	1
BP	GO:0070838	divalent metal ion transport	4/32	479/18670	0.00871129	0.0250528	0.0111489	LILRB2/CCR5/CXCL12/CCL2	4
BP	GO:0070997	neuron death	5/32	348/18670	0.000291003	0.00140748	0.000626349	TYROBP/CX3CR1/IL10/CCL2/TLR4	5
BP	GO:0071214	cellular response to abiotic stimulus	5/32	331/18670	0.000230902	0.0011574	0.000515062	TLR8/IL1B/TLR4/TLR7/CASP1	5
BP	GO:0071216	cellular response to biotic stimulus	14/32	236/18670	6.95395e-19	1.01085e-16	4.49844e-17	LILRB2/CCR5/CX3CR1/IL10/CCL2/IL1B/IL18/CD86/NLRP3/TLR4/CASP1/LY86/MRC1/CD80	14
BP	GO:0071219	cellular response to molecule of bacterial origin	14/32	212/18670	1.51318e-19	3.45653e-17	1.53821e-17	LILRB2/CCR5/CX3CR1/IL10/CCL2/IL1B/IL18/CD86/NLRP3/TLR4/CASP1/LY86/MRC1/CD80	14
BP	GO:0071222	cellular response to lipopolysaccharide	14/32	205/18670	9.3724e-20	3.29095e-17	1.46452e-17	LILRB2/CCR5/CX3CR1/IL10/CCL2/IL1B/IL18/CD86/NLRP3/TLR4/CASP1/LY86/MRC1/CD80	14
BP	GO:0071223	cellular response to lipoteichoic acid	1/32	10/18670	0.0170123	0.0433854	0.0193071	TLR4	1
BP	GO:0071236	cellular response to antibiotic	2/32	147/18670	0.026173	0.0570171	0.0253735	IL10/CYBB	2
BP	GO:0071260	cellular response to mechanical stimulus	5/32	79/18670	2.19698e-07	2.6022e-06	1.15802e-06	TLR8/IL1B/TLR4/TLR7/CASP1	5
BP	GO:0071346	cellular response to interferon-gamma	6/32	180/18670	5.4365e-07	5.64478e-06	2.51201e-06	AIF1/CCL2/FCGR1A/TLR4/CASP1/MRC1	6
BP	GO:0071347	cellular response to interleukin-1	2/32	179/18670	0.0375658	0.0709053	0.0315539	CCL2/IL1B	2
BP	GO:0071356	cellular response to tumor necrosis factor	4/32	291/18670	0.00147386	0.0055714	0.00247935	CCL2/CASP1/TNFSF13B/CD40LG	4
BP	GO:0071361	cellular response to ethanol	1/32	14/18670	0.0237384	0.0532366	0.0236911	CYBB	1
BP	GO:0071496	cellular response to external stimulus	7/32	339/18670	1.39314e-06	1.2657e-05	5.63257e-06	TLR8/AIF1/IL1B/TLR4/TLR7/CASP1/CYBB	7
BP	GO:0071605	monocyte chemotactic protein-1 production	1/32	18/18670	0.0304199	0.0622809	0.0277159	IL1B	1
BP	GO:0071609	chemokine (C-C motif) ligand 5 production	1/32	10/18670	0.0170123	0.0433854	0.0193071	IL10	1
BP	GO:0071621	granulocyte chemotaxis	3/32	123/18670	0.00120377	0.0046719	0.00207906	CD74/CCL2/IL1B	3
BP	GO:0071624	positive regulation of granulocyte chemotaxis	1/32	26/18670	0.0436503	0.0784234	0.0348996	CD74	1
BP	GO:0071637	regulation of monocyte chemotactic protein-1 production	1/32	18/18670	0.0304199	0.0622809	0.0277159	IL1B	1
BP	GO:0071639	positive regulation of monocyte chemotactic protein-1 production	1/32	12/18670	0.0203809	0.0484227	0.0215488	IL1B	1
BP	GO:0071670	smooth muscle cell chemotaxis	1/32	10/18670	0.0170123	0.0433854	0.0193071	AIF1	1
BP	GO:0071674	mononuclear cell migration	4/32	90/18670	1.6375e-05	0.00010731	4.77544e-05	CCR2/AIF1/CXCL12/CCL2	4
BP	GO:0071675	regulation of mononuclear cell migration	3/32	46/18670	6.60368e-05	0.000381202	0.00016964	CCR2/AIF1/CXCL12	3
BP	GO:0071677	positive regulation of mononuclear cell migration	3/32	24/18670	9.0334e-06	6.28018e-05	2.79477e-05	CCR2/AIF1/CXCL12	3
BP	GO:0071706	tumor necrosis factor superfamily cytokine production	7/32	168/18670	1.17367e-08	2.01795e-07	8.9802e-08	TYROBP/CCR2/CX3CR1/IL10/CD86/TLR4/CYBB	7
BP	GO:0071711	basement membrane organization	1/32	26/18670	0.0436503	0.0784234	0.0348996	CTSS	1
BP	GO:0071887	leukocyte apoptotic process	4/32	104/18670	2.89762e-05	0.000180284	8.0229e-05	CCR5/IL10/CXCL12/CD74	4
BP	GO:0071888	macrophage apoptotic process	1/32	12/18670	0.0203809	0.0484227	0.0215488	CCR5	1
BP	GO:0071902	positive regulation of protein serine/threonine kinase activity	4/32	334/18670	0.00243595	0.00854184	0.00380125	CD74/IL1B/TLR4/CD40LG	4
BP	GO:0072503	cellular divalent inorganic cation homeostasis	5/32	493/18670	0.00140509	0.00534936	0.00238055	CCR2/CCR5/CX3CR1/CXCR3/CXCL12	5
BP	GO:0072511	divalent inorganic cation transport	4/32	486/18670	0.00915656	0.0260059	0.011573	LILRB2/CCR5/CXCL12/CCL2	4
BP	GO:0072538	T-helper 17 type immune response	1/32	29/18670	0.0485664	0.0843189	0.0375232	NLRP3	1
BP	GO:0072539	T-helper 17 cell differentiation	1/32	26/18670	0.0436503	0.0784234	0.0348996	NLRP3	1
BP	GO:0072567	chemokine (C-X-C motif) ligand 2 production	1/32	14/18670	0.0237384	0.0532366	0.0236911	CD74	1
BP	GO:0072577	endothelial cell apoptotic process	3/32	65/18670	0.000185864	0.000958698	0.000426635	IL10/CCL2/CD40LG	3
BP	GO:0072593	reactive oxygen species metabolic process	7/32	284/18670	4.254e-07	4.59604e-06	2.04531e-06	TYROBP/CX3CR1/AIF1/IL10/IL1B/TLR4/CYBB	7
BP	GO:0072604	interleukin-6 secretion	3/32	48/18670	7.5067e-05	0.000427161	0.000190093	TLR8/AIF1/IL1B	3
BP	GO:0072610	interleukin-12 secretion	1/32	10/18670	0.0170123	0.0433854	0.0193071	TLR8	1
BP	GO:0072676	lymphocyte migration	5/32	111/18670	1.20201e-06	1.14557e-05	5.09795e-06	CCR2/AIF1/CXCR3/CXCL12/CCL2	5
BP	GO:0072677	eosinophil migration	1/32	25/18670	0.0420061	0.0764138	0.0340053	CCL2	1
BP	GO:0072678	T cell migration	5/32	65/18670	8.18904e-08	1.0733e-06	4.77635e-07	CCR2/AIF1/CXCR3/CXCL12/CCL2	5
BP	GO:0072683	T cell extravasation	2/32	11/18670	0.000155032	0.000815447	0.000362886	CCR2/CCL2	2
BP	GO:0090022	regulation of neutrophil chemotaxis	1/32	30/18670	0.0501997	0.0862184	0.0383685	CD74	1
BP	GO:0090023	positive regulation of neutrophil chemotaxis	1/32	24/18670	0.0403592	0.0743483	0.0330861	CD74	1
BP	GO:0090025	regulation of monocyte chemotaxis	3/32	25/18670	1.02533e-05	6.97659e-05	3.10469e-05	CCR2/AIF1/CXCL12	3
BP	GO:0090026	positive regulation of monocyte chemotaxis	3/32	18/18670	3.66747e-06	2.81937e-05	1.25466e-05	CCR2/AIF1/CXCL12	3
BP	GO:0090195	chemokine secretion	1/32	20/18670	0.033744	0.0664491	0.0295709	AIF1	1
BP	GO:0090196	regulation of chemokine secretion	1/32	18/18670	0.0304199	0.0622809	0.0277159	AIF1	1
BP	GO:0090197	positive regulation of chemokine secretion	1/32	15/18670	0.0254129	0.0557411	0.0248056	AIF1	1
BP	GO:0090279	regulation of calcium ion import	2/32	41/18670	0.0022384	0.00793613	0.0035317	CXCL12/CCL2	2
BP	GO:0090280	positive regulation of calcium ion import	2/32	21/18670	0.000585636	0.00256557	0.00114172	CXCL12/CCL2	2
BP	GO:0090303	positive regulation of wound healing	2/32	61/18670	0.00488997	0.0154383	0.00687029	PLEK/TLR4	2
BP	GO:0090594	inflammatory response to wounding	1/32	13/18670	0.022061	0.0506106	0.0225225	CCR2	1
BP	GO:0097048	dendritic cell apoptotic process	1/32	10/18670	0.0170123	0.0433854	0.0193071	CXCL12	1
BP	GO:0097066	response to thyroid hormone	1/32	26/18670	0.0436503	0.0784234	0.0348996	CTSS	1
BP	GO:0097067	cellular response to thyroid hormone stimulus	1/32	16/18670	0.0270847	0.0577446	0.0256972	CTSS	1
BP	GO:0097421	liver regeneration	1/32	30/18670	0.0501997	0.0862184	0.0383685	IL10	1
BP	GO:0097529	myeloid leukocyte migration	7/32	210/18670	5.46423e-08	7.46778e-07	3.32327e-07	CCR2/CX3CR1/AIF1/CXCL12/CD74/CCL2/IL1B	7
BP	GO:0097530	granulocyte migration	3/32	141/18670	0.00178149	0.00651854	0.00290085	CD74/CCL2/IL1B	3
BP	GO:0097696	receptor signaling pathway via STAT	4/32	169/18670	0.000191163	0.00098286	0.000437388	CCR2/IL10/CCL2/IL18	4
BP	GO:0098543	detection of other organism	1/32	14/18670	0.0237384	0.0532366	0.0236911	TLR4	1
BP	GO:0098581	detection of external biotic stimulus	1/32	19/18670	0.0320833	0.0642873	0.0286088	TLR4	1
BP	GO:0098883	synapse pruning	1/32	11/18670	0.018698	0.0459264	0.0204379	CX3CR1	1
BP	GO:0099024	plasma membrane invagination	2/32	127/18670	0.0199318	0.0484227	0.0215488	AIF1/FCGR1A	2
BP	GO:0099177	regulation of trans-synaptic signaling	6/32	437/18670	8.58978e-05	0.000478573	0.000212972	TYROBP/LILRB2/CCR2/CX3CR1/CCL2/IL1B	6
BP	GO:0099601	regulation of neurotransmitter receptor activity	2/32	74/18670	0.00711813	0.0211559	0.0094147	CCR2/CCL2	2
BP	GO:0104004	cellular response to environmental stimulus	5/32	331/18670	0.000230902	0.0011574	0.000515062	TLR8/IL1B/TLR4/TLR7/CASP1	5
BP	GO:0106106	cold-induced thermogenesis	3/32	143/18670	0.00185463	0.00672461	0.00299255	CCR2/IL18/TLR4	3
BP	GO:0120161	regulation of cold-induced thermogenesis	3/32	143/18670	0.00185463	0.00672461	0.00299255	CCR2/IL18/TLR4	3
BP	GO:0120162	positive regulation of cold-induced thermogenesis	2/32	97/18670	0.0119738	0.0327845	0.0145896	CCR2/IL18	2
BP	GO:0140052	cellular response to oxidised low-density lipoprotein particle stimulus	1/32	10/18670	0.0170123	0.0433854	0.0193071	TLR4	1
BP	GO:0140131	positive regulation of lymphocyte chemotaxis	1/32	21/18670	0.0354019	0.06812	0.0303144	CCR2	1
BP	GO:0150076	neuroinflammatory response	6/32	75/18670	2.85877e-09	6.17726e-08	2.74897e-08	TYROBP/TLR8/AIF1/IL1B/IL18/TLR7	6
BP	GO:0150077	regulation of neuroinflammatory response	2/32	41/18670	0.0022384	0.00793613	0.0035317	IL1B/IL18	2
BP	GO:0150078	positive regulation of neuroinflammatory response	2/32	18/18670	0.00042805	0.00194447	0.000865316	IL1B/IL18	2
BP	GO:0150146	cell junction disassembly	1/32	15/18670	0.0254129	0.0557411	0.0248056	CX3CR1	1
BP	GO:1900017	positive regulation of cytokine production involved in inflammatory response	1/32	20/18670	0.033744	0.0664491	0.0295709	TLR4	1
BP	GO:1900046	regulation of hemostasis	2/32	80/18670	0.00827475	0.024057	0.0107057	PLEK/TLR4	2
BP	GO:1900048	positive regulation of hemostasis	2/32	26/18670	0.000901507	0.00369618	0.00164485	PLEK/TLR4	2
BP	GO:1900120	regulation of receptor binding	1/32	26/18670	0.0436503	0.0784234	0.0348996	IL10	1
BP	GO:1900121	negative regulation of receptor binding	1/32	14/18670	0.0237384	0.0532366	0.0236911	IL10	1
BP	GO:1900225	regulation of NLRP3 inflammasome complex assembly	1/32	13/18670	0.022061	0.0506106	0.0225225	TLR4	1
BP	GO:1900271	regulation of long-term synaptic potentiation	3/32	45/18670	6.1802e-05	0.000360662	0.0001605	TYROBP/LILRB2/CX3CR1	3
BP	GO:1900272	negative regulation of long-term synaptic potentiation	2/32	13/18670	0.000219393	0.00111016	0.000494036	TYROBP/CX3CR1	2
BP	GO:1900407	regulation of cellular response to oxidative stress	2/32	88/18670	0.00993905	0.0278328	0.012386	IL10/TLR4	2
BP	GO:1900409	positive regulation of cellular response to oxidative stress	1/32	19/18670	0.0320833	0.0642873	0.0286088	TLR4	1
BP	GO:1900449	regulation of glutamate receptor signaling pathway	2/32	64/18670	0.00536979	0.0165759	0.00737651	CCR2/CCL2	2
BP	GO:1900451	positive regulation of glutamate receptor signaling pathway	2/32	16/18670	0.000336445	0.00156844	0.00069798	CCR2/CCL2	2
BP	GO:1900452	regulation of long-term synaptic depression	1/32	14/18670	0.0237384	0.0532366	0.0236911	LILRB2	1
BP	GO:1901032	negative regulation of response to reactive oxygen species	1/32	23/18670	0.0387095	0.0721405	0.0321036	IL10	1
BP	GO:1901214	regulation of neuron death	5/32	313/18670	0.000178116	0.000927714	0.000412847	TYROBP/CX3CR1/IL10/CCL2/TLR4	5
BP	GO:1901215	negative regulation of neuron death	3/32	208/18670	0.00532867	0.0165759	0.00737651	CX3CR1/IL10/CCL2	3
BP	GO:1901216	positive regulation of neuron death	2/32	94/18670	0.0112768	0.0311964	0.0138829	TYROBP/TLR4	2
BP	GO:1901222	regulation of NIK/NF-kappaB signaling	5/32	117/18670	1.56005e-06	1.40933e-05	6.27173e-06	IL1B/IL18/NLRP3/TLR4/TLR7	5
BP	GO:1901224	positive regulation of NIK/NF-kappaB signaling	4/32	77/18670	8.80885e-06	6.15081e-05	2.7372e-05	IL1B/IL18/TLR4/TLR7	4
BP	GO:1901342	regulation of vasculature development	5/32	422/18670	0.00070125	0.00300616	0.00133779	CCR2/CX3CR1/IL10/IL1B/CYBB	5
BP	GO:1901343	negative regulation of vasculature development	2/32	187/18670	0.0406646	0.0748248	0.0332981	CCR2/CX3CR1	2
BP	GO:1901550	regulation of endothelial cell development	1/32	13/18670	0.022061	0.0506106	0.0225225	IL1B	1
BP	GO:1901568	fatty acid derivative metabolic process	2/32	167/18670	0.0331007	0.0660775	0.0294055	CD74/IL1B	2
BP	GO:1901570	fatty acid derivative biosynthetic process	2/32	99/18670	0.0124488	0.0337957	0.0150396	CD74/IL1B	2
BP	GO:1901623	regulation of lymphocyte chemotaxis	2/32	27/18670	0.000972587	0.00390745	0.00173887	CCR2/CCL2	2
BP	GO:1901881	positive regulation of protein depolymerization	1/32	20/18670	0.033744	0.0664491	0.0295709	PLEK	1
BP	GO:1902105	regulation of leukocyte differentiation	9/32	272/18670	5.42116e-10	1.39813e-08	6.2219e-09	TYROBP/LILRB2/CCR2/CD74/IL18/CD86/NLRP3/TLR4/CD80	9
BP	GO:1902106	negative regulation of leukocyte differentiation	2/32	103/18670	0.0134233	0.0360132	0.0160264	CD74/TLR4	2
BP	GO:1902107	positive regulation of leukocyte differentiation	7/32	144/18670	4.01685e-09	8.13031e-08	3.61811e-08	TYROBP/LILRB2/CD74/IL18/CD86/NLRP3/CD80	7
BP	GO:1902165	regulation of intrinsic apoptotic signaling pathway in response to DNA damage by p53 class mediator	1/32	18/18670	0.0304199	0.0622809	0.0277159	CD74	1
BP	GO:1902166	negative regulation of intrinsic apoptotic signaling pathway in response to DNA damage by p53 class mediator	1/32	16/18670	0.0270847	0.0577446	0.0256972	CD74	1
BP	GO:1902229	regulation of intrinsic apoptotic signaling pathway in response to DNA damage	2/32	39/18670	0.00202707	0.0072512	0.00322689	CXCL12/CD74	2
BP	GO:1902230	negative regulation of intrinsic apoptotic signaling pathway in response to DNA damage	2/32	31/18670	0.00128297	0.0049433	0.00219984	CXCL12/CD74	2
BP	GO:1902254	negative regulation of intrinsic apoptotic signaling pathway by p53 class mediator	1/32	23/18670	0.0387095	0.0721405	0.0321036	CD74	1
BP	GO:1902473	regulation of protein localization to synapse	1/32	26/18670	0.0436503	0.0784234	0.0348996	TYROBP	1
BP	GO:1902474	positive regulation of protein localization to synapse	1/32	10/18670	0.0170123	0.0433854	0.0193071	TYROBP	1
BP	GO:1902624	positive regulation of neutrophil migration	1/32	29/18670	0.0485664	0.0843189	0.0375232	CD74	1
BP	GO:1902683	regulation of receptor localization to synapse	1/32	17/18670	0.0287537	0.0599441	0.026676	TYROBP	1
BP	GO:1902806	regulation of cell cycle G1/S phase transition	2/32	202/18670	0.0467261	0.0825542	0.0367379	AIF1/CCL2	2
BP	GO:1902882	regulation of response to oxidative stress	2/32	97/18670	0.0119738	0.0327845	0.0145896	IL10/TLR4	2
BP	GO:1902884	positive regulation of response to oxidative stress	1/32	21/18670	0.0354019	0.06812	0.0303144	TLR4	1
BP	GO:1902930	regulation of alcohol biosynthetic process	2/32	81/18670	0.00847522	0.0244178	0.0108663	PLEK/IL1B	2
BP	GO:1902931	negative regulation of alcohol biosynthetic process	1/32	17/18670	0.0287537	0.0599441	0.026676	PLEK	1
BP	GO:1902932	positive regulation of alcohol biosynthetic process	1/32	28/18670	0.0469305	0.0825542	0.0367379	IL1B	1
BP	GO:1903010	regulation of bone development	1/32	24/18670	0.0403592	0.0743483	0.0330861	TYROBP	1
BP	GO:1903034	regulation of response to wounding	3/32	179/18670	0.00350381	0.0115756	0.00515132	PLEK/IL10/TLR4	3
BP	GO:1903036	positive regulation of response to wounding	2/32	74/18670	0.00711813	0.0211559	0.0094147	PLEK/TLR4	2
BP	GO:1903037	regulation of leukocyte cell-cell adhesion	14/32	304/18670	2.47484e-17	2.08278e-15	9.26867e-16	LILRB2/CCR2/AIF1/IL10/CXCL12/CD74/CCL2/IL1B/IL18/CD86/NLRP3/TNFSF13B/CD40LG/CD80	14
BP	GO:1903038	negative regulation of leukocyte cell-cell adhesion	6/32	129/18670	7.57011e-08	1.00038e-06	4.45185e-07	LILRB2/IL10/CXCL12/CD74/CD86/CD80	6
BP	GO:1903039	positive regulation of leukocyte cell-cell adhesion	12/32	218/18670	8.71298e-16	4.97573e-14	2.21428e-14	LILRB2/CCR2/AIF1/CD74/CCL2/IL1B/IL18/CD86/NLRP3/TNFSF13B/CD40LG/CD80	12
BP	GO:1903140	regulation of establishment of endothelial barrier	1/32	13/18670	0.022061	0.0506106	0.0225225	IL1B	1
BP	GO:1903201	regulation of oxidative stress-induced cell death	2/32	75/18670	0.00730536	0.021592	0.00960877	IL10/TLR4	2
BP	GO:1903203	regulation of oxidative stress-induced neuron death	2/32	26/18670	0.000901507	0.00369618	0.00164485	IL10/TLR4	2
BP	GO:1903204	negative regulation of oxidative stress-induced neuron death	1/32	20/18670	0.033744	0.0664491	0.0295709	IL10	1
BP	GO:1903205	regulation of hydrogen peroxide-induced cell death	1/32	30/18670	0.0501997	0.0862184	0.0383685	IL10	1
BP	GO:1903206	negative regulation of hydrogen peroxide-induced cell death	1/32	23/18670	0.0387095	0.0721405	0.0321036	IL10	1
BP	GO:1903209	positive regulation of oxidative stress-induced cell death	1/32	17/18670	0.0287537	0.0599441	0.026676	TLR4	1
BP	GO:1903265	positive regulation of tumor necrosis factor-mediated signaling pathway	1/32	10/18670	0.0170123	0.0433854	0.0193071	CASP1	1
BP	GO:1903306	negative regulation of regulated secretory pathway	1/32	25/18670	0.0420061	0.0764138	0.0340053	CCR2	1
BP	GO:1903409	reactive oxygen species biosynthetic process	6/32	122/18670	5.42475e-08	7.46778e-07	3.32327e-07	CX3CR1/AIF1/IL10/IL1B/TLR4/CYBB	6
BP	GO:1903426	regulation of reactive oxygen species biosynthetic process	5/32	101/18670	7.51896e-07	7.56152e-06	3.36499e-06	CX3CR1/AIF1/IL10/IL1B/TLR4	5
BP	GO:1903428	positive regulation of reactive oxygen species biosynthetic process	3/32	57/18670	0.000125669	0.000676582	0.000301089	AIF1/IL1B/TLR4	3
BP	GO:1903531	negative regulation of secretion by cell	5/32	212/18670	2.82496e-05	0.000177142	7.88307e-05	CCR2/TLR8/IL10/IL1B/NLRP3	5
BP	GO:1903532	positive regulation of secretion by cell	8/32	403/18670	2.93767e-07	3.32104e-06	1.47791e-06	TLR8/AIF1/IL10/CXCL12/IL1B/NLRP3/TLR4/CASP1	8
BP	GO:1903555	regulation of tumor necrosis factor superfamily cytokine production	7/32	163/18670	9.51792e-09	1.69102e-07	7.52528e-08	TYROBP/CCR2/CX3CR1/IL10/CD86/TLR4/CYBB	7
BP	GO:1903556	negative regulation of tumor necrosis factor superfamily cytokine production	2/32	72/18670	0.00675036	0.0202891	0.00902897	IL10/TLR4	2
BP	GO:1903557	positive regulation of tumor necrosis factor superfamily cytokine production	5/32	88/18670	3.77762e-07	4.13727e-06	1.84115e-06	TYROBP/CCR2/CD86/TLR4/CYBB	5
BP	GO:1903706	regulation of hemopoiesis	9/32	475/18670	6.90249e-08	9.19757e-07	4.09306e-07	TYROBP/LILRB2/CCR2/CD74/IL18/CD86/NLRP3/TLR4/CD80	9
BP	GO:1903707	negative regulation of hemopoiesis	2/32	155/18670	0.0288646	0.0600969	0.026744	CD74/TLR4	2
BP	GO:1903708	positive regulation of hemopoiesis	7/32	185/18670	2.28558e-08	3.58299e-07	1.59448e-07	TYROBP/LILRB2/CD74/IL18/CD86/NLRP3/CD80	7
BP	GO:1903975	regulation of glial cell migration	2/32	17/18670	0.000380896	0.0017552	0.000781089	CCR2/CX3CR1	2
BP	GO:1903977	positive regulation of glial cell migration	1/32	11/18670	0.018698	0.0459264	0.0204379	CCR2	1
BP	GO:1904018	positive regulation of vasculature development	4/32	230/18670	0.00061538	0.00268118	0.00119316	CX3CR1/IL10/IL1B/CYBB	4
BP	GO:1904019	epithelial cell apoptotic process	3/32	111/18670	0.000894714	0.00369618	0.00164485	IL10/CCL2/CD40LG	3
BP	GO:1904035	regulation of epithelial cell apoptotic process	2/32	88/18670	0.00993905	0.0278328	0.012386	CCL2/CD40LG	2
BP	GO:1904037	positive regulation of epithelial cell apoptotic process	2/32	38/18670	0.00192517	0.00691765	0.00307846	CCL2/CD40LG	2
BP	GO:1904062	regulation of cation transmembrane transport	3/32	342/18670	0.0204108	0.0484227	0.0215488	CCR2/CCL2/CTSS	3
BP	GO:1904064	positive regulation of cation transmembrane transport	3/32	144/18670	0.0018919	0.00684421	0.00304578	CCR2/CCL2/CTSS	3
BP	GO:1904406	negative regulation of nitric oxide metabolic process	1/32	20/18670	0.033744	0.0664491	0.0295709	IL10	1
BP	GO:1904407	positive regulation of nitric oxide metabolic process	3/32	44/18670	5.7749e-05	0.000339488	0.000151077	AIF1/IL1B/TLR4	3
BP	GO:1904892	regulation of receptor signaling pathway via STAT	2/32	146/18670	0.0258442	0.0564547	0.0251232	IL10/IL18	2
BP	GO:1904894	positive regulation of receptor signaling pathway via STAT	2/32	92/18670	0.0108225	0.0300958	0.0133931	IL10/IL18	2
BP	GO:1904950	negative regulation of establishment of protein localization	4/32	197/18670	0.000343051	0.00158997	0.00070756	TLR8/IL10/IL1B/NLRP3	4
BP	GO:1904951	positive regulation of establishment of protein localization	7/32	456/18670	9.81942e-06	6.73873e-05	2.99884e-05	TLR8/AIF1/IL10/IL1B/NLRP3/TLR4/CASP1	7
BP	GO:1904994	regulation of leukocyte adhesion to vascular endothelial cell	2/32	28/18670	0.00104628	0.00413087	0.0018383	CCR2/CXCL12	2
BP	GO:1904995	negative regulation of leukocyte adhesion to vascular endothelial cell	1/32	11/18670	0.018698	0.0459264	0.0204379	CXCL12	1
BP	GO:1904996	positive regulation of leukocyte adhesion to vascular endothelial cell	1/32	17/18670	0.0287537	0.0599441	0.026676	CCR2	1
BP	GO:1905517	macrophage migration	3/32	53/18670	0.000101082	0.00055543	0.000247175	CCR2/CX3CR1/CCL2	3
BP	GO:1905563	negative regulation of vascular endothelial cell proliferation	1/32	27/18670	0.0452917	0.0804683	0.0358096	CCL2	1
BP	GO:1905809	negative regulation of synapse organization	1/32	25/18670	0.0420061	0.0764138	0.0340053	LILRB2	1
BP	GO:1905874	regulation of postsynaptic density organization	1/32	15/18670	0.0254129	0.0557411	0.0248056	LILRB2	1
BP	GO:1990266	neutrophil migration	3/32	118/18670	0.00106792	0.00420592	0.0018717	CD74/CCL2/IL1B	3
BP	GO:1990776	response to angiotensin	1/32	28/18670	0.0469305	0.0825542	0.0367379	CYBB	1
BP	GO:1990845	adaptive thermogenesis	3/32	154/18670	0.0022905	0.0081029	0.00360591	CCR2/IL18/TLR4	3
BP	GO:1990868	response to chemokine	6/32	97/18670	1.36648e-08	2.25258e-07	1.00243e-07	CCR2/CCR5/CX3CR1/CXCR3/CXCL12/CCL2	6
BP	GO:1990869	cellular response to chemokine	6/32	97/18670	1.36648e-08	2.25258e-07	1.00243e-07	CCR2/CCR5/CX3CR1/CXCR3/CXCL12/CCL2	6
BP	GO:2000010	positive regulation of protein localization to cell surface	1/32	19/18670	0.0320833	0.0642873	0.0286088	TYROBP	1
BP	GO:2000045	regulation of G1/S transition of mitotic cell cycle	2/32	184/18670	0.0394914	0.0734264	0.0326759	AIF1/CCL2	2
BP	GO:2000106	regulation of leukocyte apoptotic process	4/32	83/18670	1.18758e-05	8.04633e-05	3.58074e-05	CCR5/IL10/CXCL12/CD74	4
BP	GO:2000107	negative regulation of leukocyte apoptotic process	3/32	47/18670	7.04573e-05	0.000405256	0.000180345	CCR5/CXCL12/CD74	3
BP	GO:2000108	positive regulation of leukocyte apoptotic process	1/32	28/18670	0.0469305	0.0825542	0.0367379	IL10	1
BP	GO:2000109	regulation of macrophage apoptotic process	1/32	10/18670	0.0170123	0.0433854	0.0193071	CCR5	1
BP	GO:2000146	negative regulation of cell motility	5/32	349/18670	0.000294875	0.00140748	0.000626349	CX3CR1/AIF1/CXCL12/CD74/CCL2	5
BP	GO:2000181	negative regulation of blood vessel morphogenesis	2/32	175/18670	0.0360527	0.0692056	0.0307975	CCR2/CX3CR1	2
BP	GO:2000191	regulation of fatty acid transport	1/32	27/18670	0.0452917	0.0804683	0.0358096	IL1B	1
BP	GO:2000193	positive regulation of fatty acid transport	1/32	18/18670	0.0304199	0.0622809	0.0277159	IL1B	1
BP	GO:2000273	positive regulation of signaling receptor activity	2/32	34/18670	0.00154289	0.00577769	0.00257116	CCR2/CCL2	2
BP	GO:2000310	regulation of NMDA receptor activity	2/32	36/18670	0.00172895	0.0063554	0.00282825	CCR2/CCL2	2
BP	GO:2000316	regulation of T-helper 17 type immune response	1/32	21/18670	0.0354019	0.06812	0.0303144	NLRP3	1
BP	GO:2000318	positive regulation of T-helper 17 type immune response	1/32	11/18670	0.018698	0.0459264	0.0204379	NLRP3	1
BP	GO:2000319	regulation of T-helper 17 cell differentiation	1/32	18/18670	0.0304199	0.0622809	0.0277159	NLRP3	1
BP	GO:2000341	regulation of chemokine (C-X-C motif) ligand 2 production	1/32	12/18670	0.0203809	0.0484227	0.0215488	CD74	1
BP	GO:2000351	regulation of endothelial cell apoptotic process	2/32	59/18670	0.00458175	0.0145651	0.00648167	CCL2/CD40LG	2
BP	GO:2000353	positive regulation of endothelial cell apoptotic process	2/32	25/18670	0.000833051	0.00346888	0.0015437	CCL2/CD40LG	2
BP	GO:2000377	regulation of reactive oxygen species metabolic process	6/32	195/18670	8.68798e-07	8.62862e-06	3.83987e-06	TYROBP/CX3CR1/AIF1/IL10/IL1B/TLR4	6
BP	GO:2000379	positive regulation of reactive oxygen species metabolic process	4/32	102/18670	2.68441e-05	0.000168991	7.52034e-05	TYROBP/AIF1/IL1B/TLR4	4
BP	GO:2000401	regulation of lymphocyte migration	4/32	63/18670	3.94306e-06	3.00236e-05	1.33609e-05	CCR2/AIF1/CXCL12/CCL2	4
BP	GO:2000402	negative regulation of lymphocyte migration	1/32	15/18670	0.0254129	0.0557411	0.0248056	CCL2	1
BP	GO:2000403	positive regulation of lymphocyte migration	3/32	37/18670	3.41575e-05	0.000206886	9.20673e-05	CCR2/AIF1/CXCL12	3
BP	GO:2000404	regulation of T cell migration	3/32	44/18670	5.7749e-05	0.000339488	0.000151077	CCR2/AIF1/CXCL12	3
BP	GO:2000406	positive regulation of T cell migration	3/32	31/18670	1.98989e-05	0.000127785	5.68661e-05	CCR2/AIF1/CXCL12	3
BP	GO:2000425	regulation of apoptotic cell clearance	1/32	10/18670	0.0170123	0.0433854	0.0193071	CCL2	1
BP	GO:2000514	regulation of CD4-positive, alpha-beta T cell activation	4/32	61/18670	3.46277e-06	2.7142e-05	1.20786e-05	IL18/CD86/NLRP3/CD80	4
BP	GO:2000516	positive regulation of CD4-positive, alpha-beta T cell activation	4/32	36/18670	4.02772e-07	4.38117e-06	1.94969e-06	IL18/CD86/NLRP3/CD80	4
BP	GO:2000551	regulation of T-helper 2 cell cytokine production	1/32	11/18670	0.018698	0.0459264	0.0204379	NLRP3	1
BP	GO:2000668	regulation of dendritic cell apoptotic process	1/32	10/18670	0.0170123	0.0433854	0.0193071	CXCL12	1
BP	GO:2000778	positive regulation of interleukin-6 secretion	3/32	32/18670	2.19319e-05	0.000140276	6.2425e-05	TLR8/AIF1/IL1B	3
BP	GO:2001021	negative regulation of response to DNA damage stimulus	2/32	81/18670	0.00847522	0.0244178	0.0108663	CXCL12/CD74	2
BP	GO:2001023	regulation of response to drug	2/32	106/18670	0.0141754	0.0379037	0.0168677	IL10/CXCL12	2
BP	GO:2001039	negative regulation of cellular response to drug	1/32	27/18670	0.0452917	0.0804683	0.0358096	IL10	1
BP	GO:2001056	positive regulation of cysteine-type endopeptidase activity	2/32	149/18670	0.0268357	0.0577446	0.0256972	NLRP3/CASP1	2
BP	GO:2001057	reactive nitrogen species metabolic process	5/32	85/18670	3.17445e-07	3.52496e-06	1.56866e-06	CX3CR1/AIF1/IL10/IL1B/TLR4	5
BP	GO:2001198	regulation of dendritic cell differentiation	1/32	12/18670	0.0203809	0.0484227	0.0215488	LILRB2	1
BP	GO:2001204	regulation of osteoclast development	1/32	11/18670	0.018698	0.0459264	0.0204379	TYROBP	1
BP	GO:2001233	regulation of apoptotic signaling pathway	4/32	406/18670	0.00489508	0.0154383	0.00687029	CX3CR1/CXCL12/CD74/IL1B	4
BP	GO:2001234	negative regulation of apoptotic signaling pathway	4/32	230/18670	0.00061538	0.00268118	0.00119316	CX3CR1/CXCL12/CD74/IL1B	4
BP	GO:2001242	regulation of intrinsic apoptotic signaling pathway	2/32	165/18670	0.0323785	0.0647165	0.0287998	CXCL12/CD74	2
BP	GO:2001243	negative regulation of intrinsic apoptotic signaling pathway	2/32	98/18670	0.0122103	0.0332611	0.0148017	CXCL12/CD74	2
BP	GO:2001257	regulation of cation channel activity	3/32	180/18670	0.00355907	0.0117339	0.00522178	CCR2/CCL2/CTSS	3
BP	GO:2001259	positive regulation of cation channel activity	3/32	72/18670	0.000251718	0.00124999	0.000556264	CCR2/CCL2/CTSS	3
BP	GO:2001279	regulation of unsaturated fatty acid biosynthetic process	2/32	14/18670	0.000255684	0.00125027	0.00055639	CD74/IL1B	2
CC	GO:0001726	ruffle	2/32	172/19717	0.0316221	0.0867058	0.0493928	PLEK/AIF1	2
CC	GO:0001891	phagocytic cup	2/32	27/19717	0.000873275	0.0103117	0.00587416	AIF1/TLR4	2
CC	GO:0005623	cell	2/32	90/19717	0.00935011	0.0489775	0.0279005	TYROBP/CCL2	2
CC	GO:0005765	lysosomal membrane	3/32	354/19717	0.0193709	0.0650707	0.0370681	TLR8/CD74/TLR7	3
CC	GO:0005774	vacuolar membrane	3/32	412/19717	0.028705	0.0841353	0.0479285	TLR8/CD74/TLR7	3
CC	GO:0005775	vacuolar lumen	3/32	172/19717	0.00268667	0.0190306	0.010841	CD74/MNDA/CTSS	3
CC	GO:0009897	external side of plasma membrane	12/32	393/19717	5.24562e-13	4.45878e-11	2.53999e-11	CD163/CCR2/CCR5/TLR8/CX3CR1/CXCR3/CXCL12/CD74/CD86/TLR4/CD40LG/CD80	12
CC	GO:0010008	endosome membrane	5/32	479/19717	0.000970513	0.0103117	0.00587416	TLR8/FCGR1A/TLR4/TLR7/MRC1	5
CC	GO:0030139	endocytic vesicle	6/32	303/19717	8.11295e-06	0.000229867	0.000130946	CD163/CD74/MPEG1/FCGR1A/TLR7/CYBB	6
CC	GO:0030665	clathrin-coated vesicle membrane	2/32	115/19717	0.0149234	0.0634244	0.0361303	CD74/FCGR1A	2
CC	GO:0030666	endocytic vesicle membrane	4/32	167/19717	0.000148353	0.0031525	0.00179585	CD163/CD74/FCGR1A/CYBB	4
CC	GO:0030667	secretory granule membrane	3/32	298/19717	0.0122634	0.0548628	0.0312531	TYROBP/LILRB2/CYBB	3
CC	GO:0030669	clathrin-coated endocytic vesicle membrane	2/32	44/19717	0.00231347	0.0181396	0.0103334	CD74/FCGR1A	2
CC	GO:0031256	leading edge membrane	2/32	170/19717	0.0309506	0.0867058	0.0493928	PLEK/AIF1	2
CC	GO:0032009	early phagosome	1/32	12/19717	0.019308	0.0650707	0.0370681	TLR7	1
CC	GO:0032587	ruffle membrane	2/32	94/19717	0.0101636	0.0489775	0.0279005	PLEK/AIF1	2
CC	GO:0036019	endolysosome	3/32	20/19717	4.34444e-06	0.000184639	0.000105181	TLR8/CTSS/TLR7	3
CC	GO:0036020	endolysosome membrane	2/32	14/19717	0.000229407	0.00324993	0.00185135	TLR8/TLR7	2
CC	GO:0042613	MHC class II protein complex	1/32	16/19717	0.0256634	0.0779067	0.0443803	CD74	1
CC	GO:0043020	NADPH oxidase complex	1/32	15/19717	0.0240783	0.075802	0.0431813	CYBB	1
CC	GO:0043025	neuronal cell body	4/32	497/19717	0.0082002	0.0464678	0.0264708	CCR2/CX3CR1/AIF1/CYBB	4
CC	GO:0043202	lysosomal lumen	2/32	95/19717	0.0103717	0.0489775	0.0279005	CD74/CTSS	2
CC	GO:0043204	perikaryon	2/32	134/19717	0.019904	0.0650707	0.0370681	CCR2/AIF1	2
CC	GO:0045334	clathrin-coated endocytic vesicle	2/32	63/19717	0.00468531	0.0306347	0.0174514	CD74/FCGR1A	2
CC	GO:0045335	phagocytic vesicle	3/32	132/19717	0.00126213	0.0119202	0.00679043	MPEG1/TLR7/CYBB	3
CC	GO:0061702	inflammasome complex	2/32	14/19717	0.000229407	0.00324993	0.00185135	NLRP3/CASP1	2
CC	GO:0070820	tertiary granule	3/32	164/19717	0.00234747	0.0181396	0.0103334	LILRB2/CTSS/CYBB	3
CC	GO:0070821	tertiary granule membrane	2/32	73/19717	0.00624136	0.037894	0.0215867	LILRB2/CYBB	2
CC	GO:0098852	lytic vacuole membrane	3/32	355/19717	0.0195148	0.0650707	0.0370681	TLR8/CD74/TLR7	3
CC	GO:0101002	ficolin-1-rich granule	2/32	124/19717	0.0172055	0.0650707	0.0370681	MNDA/CTSS	2
CC	GO:1904813	ficolin-1-rich granule lumen	2/32	124/19717	0.0172055	0.0650707	0.0370681	MNDA/CTSS	2
KEGG	hsa04060	Cytokine-cytokine receptor interaction	11/26	295/8102	5.8834e-10	1.66696e-08	7.63809e-09	CCR2/CCR5/CX3CR1/IL10/CXCR3/CXCL12/CCL2/IL1B/IL18/TNFSF13B/CD40LG	11
KEGG	hsa04061	Viral protein interaction with cytokine and cytokine receptor	8/26	100/8102	5.27701e-10	1.66696e-08	7.63809e-09	CCR2/CCR5/CX3CR1/IL10/CXCR3/CXCL12/CCL2/IL18	8
KEGG	hsa04062	Chemokine signaling pathway	6/26	192/8102	2.53947e-05	0.00011992	5.49477e-05	CCR2/CCR5/CX3CR1/CXCR3/CXCL12/CCL2	6
KEGG	hsa04064	NF-kappa B signaling pathway	5/26	104/8102	1.67973e-05	9.51849e-05	4.36141e-05	CXCL12/IL1B/TLR4/TNFSF13B/CD40LG	5
KEGG	hsa04066	HIF-1 signaling pathway	2/26	109/8102	0.0472615	0.085473	0.0391641	TLR4/CYBB	2
KEGG	hsa04145	Phagosome	5/26	152/8102	0.000104106	0.000384739	0.000176289	CTSS/FCGR1A/TLR4/CYBB/MRC1	5
KEGG	hsa04217	Necroptosis	5/26	159/8102	0.000128798	0.000456158	0.000209014	IL1B/NLRP3/TLR4/CASP1/CYBB	5
KEGG	hsa04380	Osteoclast differentiation	5/26	128/8102	4.58679e-05	0.000194938	8.93216e-05	TYROBP/LILRB2/LCP2/IL1B/FCGR1A	5
KEGG	hsa04514	Cell adhesion molecules	3/26	149/8102	0.0116255	0.0235279	0.0107806	CD86/CD40LG/CD80	3
KEGG	hsa04612	Antigen processing and presentation	2/26	78/8102	0.0256134	0.0506311	0.0231994	CD74/CTSS	2
KEGG	hsa04613	Neutrophil extracellular trap formation	6/26	190/8102	2.39307e-05	0.000119654	5.48258e-05	TLR8/FCGR1A/TLR4/TLR7/CASP1/CYBB	6
KEGG	hsa04620	Toll-like receptor signaling pathway	6/26	104/8102	7.23348e-07	6.83162e-06	3.13028e-06	TLR8/IL1B/CD86/TLR4/TLR7/CD80	6
KEGG	hsa04621	NOD-like receptor signaling pathway	7/26	181/8102	1.13615e-06	8.77934e-06	4.02273e-06	CCL2/IL1B/IL18/NLRP3/TLR4/CASP1/CYBB	7
KEGG	hsa04623	Cytosolic DNA-sensing pathway	3/26	63/8102	0.0010255	0.0024905	0.00114116	IL1B/IL18/CASP1	3
KEGG	hsa04625	C-type lectin receptor signaling pathway	4/26	104/8102	0.000308211	0.000941085	0.000431209	IL10/IL1B/NLRP3/CASP1	4
KEGG	hsa04640	Hematopoietic cell lineage	2/26	99/8102	0.0397157	0.0733877	0.0336266	IL1B/FCGR1A	2
KEGG	hsa04657	IL-17 signaling pathway	2/26	94/8102	0.0361359	0.0698081	0.0319864	CCL2/IL1B	2
KEGG	hsa04660	T cell receptor signaling pathway	3/26	104/8102	0.00431048	0.00947855	0.00434311	IL10/LCP2/CD40LG	3
KEGG	hsa04668	TNF signaling pathway	2/26	112/8102	0.0496213	0.0878711	0.0402629	CCL2/IL1B	2
KEGG	hsa04672	Intestinal immune network for IgA production	6/26	49/8102	7.49434e-09	1.20391e-07	5.51638e-08	IL10/CXCL12/CD86/TNFSF13B/CD40LG/CD80	6
KEGG	hsa04933	AGE-RAGE signaling pathway in diabetic complications	3/26	100/8102	0.00386013	0.00911421	0.00417617	CCL2/IL1B/CYBB	3
KEGG	hsa04940	Type I diabetes mellitus	3/26	43/8102	0.000332546	0.000974705	0.000446614	IL1B/CD86/CD80	3
KEGG	hsa05130	Pathogenic Escherichia coli infection	5/26	197/8102	0.000350476	0.000993014	0.000455003	IL1B/IL18/NLRP3/TLR4/CASP1	5
KEGG	hsa05131	Shigellosis	5/26	246/8102	0.000966093	0.00248842	0.00114021	IL1B/IL18/NLRP3/TLR4/CASP1	5
KEGG	hsa05132	Salmonella infection	5/26	249/8102	0.00102026	0.0024905	0.00114116	IL1B/IL18/NLRP3/TLR4/CASP1	5
KEGG	hsa05133	Pertussis	5/26	76/8102	3.58604e-06	2.50211e-05	1.14648e-05	IL10/IL1B/NLRP3/TLR4/CASP1	5
KEGG	hsa05134	Legionellosis	4/26	57/8102	2.93304e-05	0.000131215	6.01233e-05	IL1B/IL18/TLR4/CASP1	4
KEGG	hsa05135	Yersinia infection	8/26	137/8102	6.58247e-09	1.20391e-07	5.51638e-08	IL10/LCP2/CCL2/IL1B/IL18/NLRP3/TLR4/CASP1	8
KEGG	hsa05140	Leishmaniasis	5/26	77/8102	3.82675e-06	2.50211e-05	1.14648e-05	IL10/IL1B/FCGR1A/TLR4/CYBB	5
KEGG	hsa05142	Chagas disease	4/26	102/8102	0.000286091	0.000935299	0.000428558	IL10/CCL2/IL1B/TLR4	4
KEGG	hsa05143	African trypanosomiasis	3/26	37/8102	0.000212065	0.000721022	0.000330375	IL10/IL1B/IL18	3
KEGG	hsa05144	Malaria	6/26	50/8102	8.49821e-09	1.20391e-07	5.51638e-08	IL10/CCL2/IL1B/IL18/TLR4/CD40LG	6
KEGG	hsa05145	Toxoplasmosis	4/26	112/8102	0.00040912	0.00112178	0.000514005	CCR5/IL10/TLR4/CD40LG	4
KEGG	hsa05146	Amoebiasis	3/26	102/8102	0.0040815	0.00937641	0.00429631	IL10/IL1B/TLR4	3
KEGG	hsa05150	Staphylococcus aureus infection	2/26	96/8102	0.0375519	0.0709314	0.0325011	IL10/FCGR1A	2
KEGG	hsa05152	Tuberculosis	8/26	180/8102	5.64005e-08	6.84863e-07	3.13807e-07	IL10/CD74/IL1B/IL18/CTSS/FCGR1A/TLR4/MRC1	8
KEGG	hsa05162	Measles	3/26	139/8102	0.00962619	0.0199567	0.00914426	IL1B/TLR4/TLR7	3
KEGG	hsa05163	Human cytomegalovirus infection	4/26	225/8102	0.00535427	0.0113778	0.00521336	CCR5/CXCL12/CCL2/IL1B	4
KEGG	hsa05164	Influenza A	7/26	172/8102	8.05047e-07	6.8429e-06	3.13545e-06	CCL2/IL1B/IL18/NLRP3/TLR4/TLR7/CASP1	7
KEGG	hsa05171	Coronavirus disease - COVID-19	8/26	232/8102	4.00943e-07	4.26002e-06	1.95196e-06	TLR8/CCL2/IL1B/NLRP3/TLR4/TLR7/CASP1/CYBB	8
KEGG	hsa05310	Asthma	2/26	31/8102	0.00434898	0.00947855	0.00434311	IL10/CD40LG	2
KEGG	hsa05320	Autoimmune thyroid disease	4/26	53/8102	2.19331e-05	0.00011652	5.33898e-05	IL10/CD86/CD40LG/CD80	4
KEGG	hsa05321	Inflammatory bowel disease	4/26	65/8102	4.94039e-05	0.000199968	9.16263e-05	IL10/IL1B/IL18/TLR4	4
KEGG	hsa05322	Systemic lupus erythematosus	5/26	136/8102	6.13252e-05	0.000236938	0.000108566	IL10/CD86/FCGR1A/CD40LG/CD80	5
KEGG	hsa05323	Rheumatoid arthritis	8/26	93/8102	2.92857e-10	1.66696e-08	7.63809e-09	CXCL12/CCL2/IL1B/IL18/CD86/TLR4/TNFSF13B/CD80	8
KEGG	hsa05330	Allograft rejection	4/26	38/8102	5.71238e-06	3.46823e-05	1.58916e-05	IL10/CD86/CD40LG/CD80	4
KEGG	hsa05332	Graft-versus-host disease	3/26	42/8102	0.000310005	0.000941085	0.000431209	IL1B/CD86/CD80	3
KEGG	hsa05416	Viral myocarditis	3/26	60/8102	0.000889355	0.00236235	0.00108244	CD86/CD40LG/CD80	3
MF	GO:0001540	amyloid-beta binding	3/31	78/17696	0.0003388	0.0017475	0.000732034	LILRB2/CD74/TLR4	3
MF	GO:0001618	virus receptor activity	4/31	74/17696	8.13743e-06	6.64556e-05	2.78386e-05	CCR5/CD86/MRC1/CD80	4
MF	GO:0001637	G protein-coupled chemoattractant receptor activity	4/31	26/17696	1.12113e-07	1.56958e-06	6.57504e-07	CCR2/CCR5/CX3CR1/CXCR3	4
MF	GO:0001653	peptide receptor activity	4/31	152/17696	0.000137429	0.00079224	0.000331873	CCR2/CCR5/CX3CR1/CXCR3	4
MF	GO:0001664	G protein-coupled receptor binding	3/31	280/17696	0.0127014	0.0429219	0.0179802	CCR2/CXCL12/CCL2	3
MF	GO:0001968	fibronectin binding	1/31	27/17696	0.0462705	0.0795527	0.033325	CTSS	1
MF	GO:0003725	double-stranded RNA binding	2/31	75/17696	0.00761167	0.0283434	0.0118732	TLR8/TLR7	2
MF	GO:0003727	single-stranded RNA binding	2/31	95/17696	0.0119845	0.0419456	0.0175712	TLR8/TLR7	2
MF	GO:0004197	cysteine-type endopeptidase activity	2/31	116/17696	0.0175006	0.0550741	0.0230708	CTSS/CASP1	2
MF	GO:0004435	phosphatidylinositol phospholipase C activity	1/31	26/17696	0.0445943	0.07804	0.0326913	CCR5	1
MF	GO:0004629	phospholipase C activity	1/31	28/17696	0.0479438	0.0810084	0.0339348	CCR5	1
MF	GO:0004896	cytokine receptor activity	5/31	96/17696	6.42724e-07	6.99855e-06	2.93172e-06	CCR2/CCR5/CX3CR1/CXCR3/CD74	5
MF	GO:0004950	chemokine receptor activity	4/31	26/17696	1.12113e-07	1.56958e-06	6.57504e-07	CCR2/CCR5/CX3CR1/CXCR3	4
MF	GO:0005125	cytokine activity	7/31	220/17696	8.51367e-08	1.56958e-06	6.57504e-07	IL10/CXCL12/CCL2/IL1B/IL18/TNFSF13B/CD40LG	7
MF	GO:0005126	cytokine receptor binding	8/31	286/17696	2.4121e-08	1.56958e-06	6.57504e-07	CCR2/IL10/CXCL12/CCL2/IL1B/IL18/TNFSF13B/CD40LG	8
MF	GO:0005149	interleukin-1 receptor binding	1/31	16/17696	0.0276752	0.0602705	0.0252476	IL1B	1
MF	GO:0005164	tumor necrosis factor receptor binding	2/31	31/17696	0.00133801	0.00624405	0.00261566	TNFSF13B/CD40LG	2
MF	GO:0005178	integrin binding	2/31	132/17696	0.0222964	0.0590553	0.0247385	CXCL12/IL1B	2
MF	GO:0005537	mannose binding	1/31	22/17696	0.0378612	0.0713537	0.0298904	MRC1	1
MF	GO:0008009	chemokine activity	2/31	49/17696	0.00331817	0.0130072	0.00544878	CXCL12/CCL2	2
MF	GO:0008083	growth factor activity	2/31	163/17696	0.0329294	0.0658587	0.0275885	IL10/CXCL12	2
MF	GO:0008157	protein phosphatase 1 binding	1/31	20/17696	0.0344774	0.0662506	0.0277527	LILRB2	1
MF	GO:0008234	cysteine-type peptidase activity	2/31	184/17696	0.0410533	0.0734705	0.0307771	CTSS/CASP1	2
MF	GO:0008528	G protein-coupled peptide receptor activity	4/31	146/17696	0.000117647	0.000720589	0.000301858	CCR2/CCR5/CX3CR1/CXCR3	4
MF	GO:0008656	cysteine-type endopeptidase activator activity involved in apoptotic process	1/31	16/17696	0.0276752	0.0602705	0.0252476	CASP1	1
MF	GO:0015026	coreceptor activity	3/31	44/17696	6.14068e-05	0.000401191	0.000168061	CCR5/CD86/CD80	3
MF	GO:0016175	superoxide-generating NADPH oxidase activity	1/31	12/17696	0.0208267	0.056695	0.0237498	CYBB	1
MF	GO:0016493	C-C chemokine receptor activity	4/31	23/17696	6.66491e-08	1.56958e-06	6.57504e-07	CCR2/CCR5/CX3CR1/CXCR3	4
MF	GO:0016505	peptidase activator activity involved in apoptotic process	1/31	19/17696	0.0327812	0.0658587	0.0275885	CASP1	1
MF	GO:0019864	IgG binding	1/31	11/17696	0.0191073	0.0550741	0.0230708	FCGR1A	1
MF	GO:0019865	immunoglobulin binding	1/31	24/17696	0.0412334	0.0734705	0.0307771	FCGR1A	1
MF	GO:0019955	cytokine binding	5/31	128/17696	2.67481e-06	2.62131e-05	1.09808e-05	CCR2/CCR5/CX3CR1/CXCR3/CD74	5
MF	GO:0019956	chemokine binding	4/31	32/17696	2.67702e-07	3.27934e-06	1.37373e-06	CCR2/CCR5/CX3CR1/CXCR3	4
MF	GO:0019957	C-C chemokine binding	4/31	24/17696	7.98813e-08	1.56958e-06	6.57504e-07	CCR2/CCR5/CX3CR1/CXCR3	4
MF	GO:0023023	MHC protein complex binding	2/31	25/17696	0.0008689	0.00425761	0.00178353	LILRB2/CD74	2
MF	GO:0023026	MHC class II protein complex binding	1/31	16/17696	0.0276752	0.0602705	0.0252476	CD74	1
MF	GO:0030546	signaling receptor activator activity	7/31	487/17696	1.69714e-05	0.0001188	4.97657e-05	IL10/CXCL12/CCL2/IL1B/IL18/TNFSF13B/CD40LG	7
MF	GO:0032813	tumor necrosis factor receptor superfamily binding	2/31	46/17696	0.00292988	0.0119637	0.00501163	TNFSF13B/CD40LG	2
MF	GO:0033218	amide binding	3/31	356/17696	0.023934	0.0594292	0.0248951	LILRB2/CD74/TLR4	3
MF	GO:0035197	siRNA binding	1/31	11/17696	0.0191073	0.0550741	0.0230708	TLR7	1
MF	GO:0038024	cargo receptor activity	2/31	76/17696	0.00780891	0.0283434	0.0118732	CD163/MRC1	2
MF	GO:0038187	pattern recognition receptor activity	1/31	12/17696	0.0208267	0.056695	0.0237498	TLR4	1
MF	GO:0042277	peptide binding	3/31	295/17696	0.0146026	0.0477018	0.0199825	LILRB2/CD74/TLR4	3
MF	GO:0042287	MHC protein binding	2/31	40/17696	0.0022225	0.00990022	0.00414725	LILRB2/CD74	2
MF	GO:0042288	MHC class I protein binding	1/31	20/17696	0.0344774	0.0662506	0.0277527	LILRB2	1
MF	GO:0042379	chemokine receptor binding	3/31	66/17696	0.000206708	0.00112541	0.000471438	CCR2/CXCL12/CCL2	3
MF	GO:0042834	peptidoglycan binding	1/31	17/17696	0.0293801	0.0612607	0.0256624	NLRP3	1
MF	GO:0043236	laminin binding	1/31	29/17696	0.0496142	0.0824101	0.0345219	CTSS	1
MF	GO:0043325	phosphatidylinositol-3,4-bisphosphate binding	1/31	30/17696	0.0512819	0.0837604	0.0350876	PLEK	1
MF	GO:0044183	protein folding chaperone	1/31	23/17696	0.0395487	0.0731278	0.0306336	CD74	1
MF	GO:0045236	CXCR chemokine receptor binding	1/31	11/17696	0.0191073	0.0550741	0.0230708	CXCL12	1
MF	GO:0048018	receptor ligand activity	7/31	482/17696	1.58769e-05	0.0001188	4.97657e-05	IL10/CXCL12/CCL2/IL1B/IL18/TNFSF13B/CD40LG	7
MF	GO:0048020	CCR chemokine receptor binding	2/31	43/17696	0.00256458	0.0109273	0.0045775	CCR2/CCL2	2
MF	GO:0050664	oxidoreductase activity, acting on NAD(P)H, oxygen as acceptor	1/31	17/17696	0.0293801	0.0612607	0.0256624	CYBB	1
MF	GO:0050700	CARD domain binding	1/31	16/17696	0.0276752	0.0602705	0.0252476	CASP1	1
MF	GO:0050998	nitric-oxide synthase binding	1/31	14/17696	0.0242568	0.0594292	0.0248951	CD74	1
MF	GO:0070851	growth factor receptor binding	2/31	134/17696	0.0229302	0.0591359	0.0247723	IL10/IL1B	2
MF	GO:0097153	cysteine-type endopeptidase activity involved in apoptotic process	1/31	15/17696	0.0259675	0.0602705	0.0252476	CASP1	1
MF	GO:0140272	exogenous protein binding	4/31	74/17696	8.13743e-06	6.64556e-05	2.78386e-05	CCR5/CD86/MRC1/CD80	4
MF	GO:0140375	immune receptor activity	6/31	128/17696	8.08107e-08	1.56958e-06	6.57504e-07	LILRB2/CCR2/CCR5/CX3CR1/CXCR3/CD74	6
