# Supplementary material for: TYROBP, TLR4 and ITGAM regulated macrophages polarization and immune checkpoints expression in osteosarcoma
Source: Sci Rep. 2021 Sep 29;11:19315. doi: 10.1038/s41598-021-98637-x (PMC8481262; doi:10.1038/s41598-021-98637-x)
Supplement: Supplementary file 7 — Supplementary Information 3. [file 41598_2021_98637_MOESM7_ESM.xlsx]

## Sheet: Sheet 1
ONTOLOGY	ID	Description	GeneRatio	BgRatio	pvalue	p.adjust	qvalue	geneID	Count
BP	GO:0000768	syncytium formation by plasma membrane fusion	2/41	56/18670	0.0067225	0.0229263	0.0122334	TREM2/CD53	2
BP	GO:0001505	regulation of neurotransmitter levels	4/41	355/18670	0.00747748	0.024971	0.0133244	TLR2/ITGB2/CD34/CLEC7A	4
BP	GO:0001562	response to protozoan	2/41	25/18670	0.0013671	0.00617647	0.00329574	IRF8/CLEC7A	2
BP	GO:0001771	immunological synapse formation	1/41	14/18670	0.0303199	0.0748167	0.0399218	HAVCR2	1
BP	GO:0001773	myeloid dendritic cell activation	2/41	28/18670	0.00171538	0.00729539	0.00389279	CD2/HAVCR2	2
BP	GO:0001774	microglial cell activation	5/41	48/18670	6.33791e-08	1.9093e-06	1.01879e-06	C1QA/TREM2/TLR2/ITGB2/ITGAM	5
BP	GO:0001776	leukocyte homeostasis	2/41	86/18670	0.0153077	0.0465019	0.0248132	FCER1G/IL2RA	2
BP	GO:0001818	negative regulation of cytokine production	5/41	296/18670	0.000454684	0.00270565	0.00144372	TREM2/CD200R1/FCGR2B/CD34/HAVCR2	5
BP	GO:0001819	positive regulation of cytokine production	14/41	464/18670	5.38971e-13	3.89676e-10	2.07929e-10	CD14/C3/C3AR1/TREM2/TLR2/IRF8/FCER1G/TLR1/CD2/CD34/HAVCR2/CLEC7A/CD28/IRF5	14
BP	GO:0001820	serotonin secretion	1/41	10/18670	0.0217498	0.06095	0.0325227	FCER1G	1
BP	GO:0001906	cell killing	5/41	168/18670	3.20498e-05	0.000313135	0.000167088	C3/FCGR2B/ITGAM/HAVCR2/CLEC7A	5
BP	GO:0001909	leukocyte mediated cytotoxicity	3/41	107/18670	0.00166525	0.0071665	0.00382401	FCGR2B/ITGAM/HAVCR2	3
BP	GO:0001910	regulation of leukocyte mediated cytotoxicity	3/41	78/18670	0.000667016	0.00362596	0.0019348	FCGR2B/ITGAM/HAVCR2	3
BP	GO:0001911	negative regulation of leukocyte mediated cytotoxicity	2/41	18/18670	0.000704036	0.00374278	0.00199713	FCGR2B/HAVCR2	2
BP	GO:0001961	positive regulation of cytokine-mediated signaling pathway	2/41	50/18670	0.00539204	0.0189705	0.0101226	TREM2/CSF1	2
BP	GO:0002218	activation of innate immune response	3/41	142/18670	0.00371694	0.0139241	0.00742982	CLEC10A/FCER1G/CD209	3
BP	GO:0002220	innate immune response activating cell surface receptor signaling pathway	3/41	116/18670	0.00209763	0.0085116	0.00454175	CLEC10A/FCER1G/CD209	3
BP	GO:0002221	pattern recognition receptor signaling pathway	7/41	197/18670	2.17196e-07	5.14861e-06	2.74728e-06	CD14/TLR2/TLR1/ITGB2/ITGAM/HAVCR2/CLEC7A	7
BP	GO:0002223	stimulatory C-type lectin receptor signaling pathway	3/41	113/18670	0.00194654	0.008133	0.00433973	CLEC10A/FCER1G/CD209	3
BP	GO:0002224	toll-like receptor signaling pathway	6/41	146/18670	7.4025e-07	1.2593e-05	6.71955e-06	CD14/TLR2/TLR1/ITGB2/ITGAM/HAVCR2	6
BP	GO:0002237	response to molecule of bacterial origin	11/41	343/18670	1.32477e-10	1.3683e-08	7.30118e-09	CD14/TREM2/IL10RA/TLR2/IRF8/FCGR2B/TLR1/CSF2RB/HAVCR2/TNFRSF1B/IRF5	11
BP	GO:0002269	leukocyte activation involved in inflammatory response	5/41	48/18670	6.33791e-08	1.9093e-06	1.01879e-06	C1QA/TREM2/TLR2/ITGB2/ITGAM	5
BP	GO:0002281	macrophage activation involved in immune response	2/41	13/18670	0.000361426	0.00219589	0.00117172	TREM2/HAVCR2	2
BP	GO:0002283	neutrophil activation involved in immune response	12/41	488/18670	3.5275e-10	2.68461e-08	1.4325e-08	CD14/C3/C3AR1/TLR2/CD53/FCGR2A/FCER1G/ITGB2/ITGAM/ITGAL/FGL2/TNFRSF1B	12
BP	GO:0002285	lymphocyte activation involved in immune response	6/41	181/18670	2.59217e-06	3.50306e-05	1.86922e-05	FCER1G/FCGR2B/ITGAL/FGL2/HAVCR2/CD28	6
BP	GO:0002286	T cell activation involved in immune response	5/41	106/18670	3.41691e-06	4.41148e-05	2.35395e-05	FCER1G/FCGR2B/ITGAL/FGL2/HAVCR2	5
BP	GO:0002291	T cell activation via T cell receptor contact with antigen bound to MHC molecule on antigen presenting cell	3/41	10/18670	1.16703e-06	1.75784e-05	9.37976e-06	ITGAL/FGL2/HAVCR2	3
BP	GO:0002292	T cell differentiation involved in immune response	2/41	68/18670	0.00978047	0.0316388	0.0168823	FCER1G/FGL2	2
BP	GO:0002312	B cell activation involved in immune response	2/41	73/18670	0.0112055	0.0356899	0.019044	FCGR2B/CD28	2
BP	GO:0002313	mature B cell differentiation involved in immune response	1/41	19/18670	0.0409296	0.0899455	0.0479945	FCGR2B	1
BP	GO:0002367	cytokine production involved in immune response	3/41	102/18670	0.0014515	0.00647801	0.00345663	TLR2/FCER1G/TNFRSF1B	3
BP	GO:0002374	cytokine secretion involved in immune response	2/41	20/18670	0.000871865	0.00442357	0.0023604	TLR2/TNFRSF1B	2
BP	GO:0002377	immunoglobulin production	3/41	193/18670	0.00868865	0.0284093	0.0151591	FCGR2B/FGL2/CD28	3
BP	GO:0002381	immunoglobulin production involved in immunoglobulin mediated immune response	2/41	56/18670	0.0067225	0.0229263	0.0122334	FGL2/CD28	2
BP	GO:0002418	immune response to tumor cell	1/41	17/18670	0.0366993	0.0837023	0.0446632	HAVCR2	1
BP	GO:0002429	immune response-activating cell surface receptor signaling pathway	9/41	473/18670	6.7911e-07	1.18312e-05	6.3131e-06	C3AR1/CLEC10A/FCGR2A/FCER1G/FCGR2B/HLA-DRA/FCGR3A/CD28/CD209	9
BP	GO:0002430	complement receptor mediated signaling pathway	1/41	13/18670	0.0281843	0.0713738	0.0380847	C3AR1	1
BP	GO:0002431	Fc receptor mediated stimulatory signaling pathway	4/41	145/18670	0.000282731	0.00185831	0.000991586	FCGR2A/FCER1G/FCGR2B/FCGR3A	4
BP	GO:0002433	immune response-regulating cell surface receptor signaling pathway involved in phagocytosis	3/41	139/18670	0.00350056	0.0132162	0.00705212	FCGR2A/FCGR2B/FCGR3A	3
BP	GO:0002437	inflammatory response to antigenic stimulus	5/41	46/18670	5.09005e-08	1.67278e-06	8.92585e-07	C3/FCER1G/FCGR2B/CD28/IL2RA	5
BP	GO:0002438	acute inflammatory response to antigenic stimulus	3/41	21/18670	1.27192e-05	0.000138285	7.37883e-05	C3/FCER1G/FCGR2B	3
BP	GO:0002440	production of molecular mediator of immune response	6/41	286/18670	3.51296e-05	0.000338649	0.000180702	TLR2/FCER1G/FCGR2B/FGL2/TNFRSF1B/CD28	6
BP	GO:0002446	neutrophil mediated immunity	12/41	499/18670	4.54941e-10	3.28922e-08	1.75511e-08	CD14/C3/C3AR1/TLR2/CD53/FCGR2A/FCER1G/ITGB2/ITGAM/ITGAL/FGL2/TNFRSF1B	12
BP	GO:0002449	lymphocyte mediated immunity	9/41	352/18670	5.59466e-08	1.75867e-06	9.38418e-07	C1QB/C1QA/C3/FCER1G/FCGR2B/FGL2/HAVCR2/TNFRSF1B/CD28	9
BP	GO:0002455	humoral immune response mediated by circulating immunoglobulin	4/41	150/18670	0.000321692	0.00202246	0.00107918	C1QB/C1QA/C3/FCGR2B	4
BP	GO:0002456	T cell mediated immunity	2/41	106/18670	0.0226745	0.063174	0.0337094	FCGR2B/TNFRSF1B	2
BP	GO:0002460	adaptive immune response based on somatic recombination of immune receptors built from immunoglobulin superfamily domains	9/41	361/18670	6.94184e-08	1.99797e-06	1.06611e-06	C1QB/C1QA/C3/FCER1G/FCGR2B/FGL2/HAVCR2/TNFRSF1B/CD28	9
BP	GO:0002468	dendritic cell antigen processing and presentation	2/41	12/18670	0.000306248	0.00194226	0.00103638	FCGR2B/FGL2	2
BP	GO:0002474	antigen processing and presentation of peptide antigen via MHC class I	3/41	96/18670	0.00121893	0.00574126	0.00306351	FCER1G/NCF4/NCF2	3
BP	GO:0002478	antigen processing and presentation of exogenous peptide antigen	5/41	175/18670	3.89613e-05	0.000370645	0.000197774	FCER1G/FCGR2B/HLA-DRA/NCF4/NCF2	5
BP	GO:0002479	antigen processing and presentation of exogenous peptide antigen via MHC class I, TAP-dependent	2/41	75/18670	0.0117997	0.0372542	0.0198786	NCF4/NCF2	2
BP	GO:0002495	antigen processing and presentation of peptide antigen via MHC class II	4/41	101/18670	7.00555e-05	0.000593232	0.000316546	TREM2/FCER1G/FCGR2B/HLA-DRA	4
BP	GO:0002504	antigen processing and presentation of peptide or polysaccharide antigen via MHC class II	4/41	102/18670	7.27996e-05	0.000594735	0.000317348	TREM2/FCER1G/FCGR2B/HLA-DRA	4
BP	GO:0002507	tolerance induction	2/41	25/18670	0.0013671	0.00617647	0.00329574	HAVCR2/IL2RA	2
BP	GO:0002517	T cell tolerance induction	1/41	11/18670	0.0238992	0.0655755	0.0349908	IL2RA	1
BP	GO:0002523	leukocyte migration involved in inflammatory response	1/41	14/18670	0.0303199	0.0748167	0.0399218	ITGB2	1
BP	GO:0002526	acute inflammatory response	3/41	108/18670	0.00171023	0.00729539	0.00389279	C3/FCER1G/FCGR2B	3
BP	GO:0002532	production of molecular mediator involved in inflammatory response	2/41	72/18670	0.0109136	0.035069	0.0187127	FCER1G/CLEC7A	2
BP	GO:0002573	myeloid leukocyte differentiation	4/41	204/18670	0.0010214	0.00504077	0.00268973	TREM2/TLR2/FCER1G/CSF1	4
BP	GO:0002577	regulation of antigen processing and presentation	3/41	20/18670	1.09188e-05	0.000121451	6.48055e-05	TREM2/FCGR2B/FGL2	3
BP	GO:0002604	regulation of dendritic cell antigen processing and presentation	2/41	11/18670	0.000255562	0.00171085	0.0009129	FCGR2B/FGL2	2
BP	GO:0002637	regulation of immunoglobulin production	2/41	63/18670	0.00844323	0.0278742	0.0148736	FCGR2B/CD28	2
BP	GO:0002638	negative regulation of immunoglobulin production	1/41	11/18670	0.0238992	0.0655755	0.0349908	FCGR2B	1
BP	GO:0002643	regulation of tolerance induction	2/41	16/18670	0.000553724	0.0031155	0.00166242	HAVCR2/IL2RA	2
BP	GO:0002673	regulation of acute inflammatory response	3/41	46/18670	0.00013974	0.00104156	0.000555774	C3/FCER1G/FCGR2B	3
BP	GO:0002674	negative regulation of acute inflammatory response	1/41	12/18670	0.026044	0.0684722	0.0365364	FCGR2B	1
BP	GO:0002675	positive regulation of acute inflammatory response	2/41	31/18670	0.00210141	0.0085116	0.00454175	C3/FCER1G	2
BP	GO:0002683	negative regulation of immune system process	6/41	435/18670	0.000348184	0.00216084	0.00115301	FCER1G/CD200R1/FCGR2B/FGL2/HAVCR2/IL2RA	6
BP	GO:0002685	regulation of leukocyte migration	5/41	196/18670	6.67977e-05	0.000571535	0.000304968	C3AR1/TREM2/CD200R1/CSF1/CCL8	5
BP	GO:0002687	positive regulation of leukocyte migration	4/41	128/18670	0.000175385	0.00126803	0.000676617	C3AR1/TREM2/CSF1/CCL8	4
BP	GO:0002688	regulation of leukocyte chemotaxis	2/41	114/18670	0.0259571	0.0684722	0.0365364	C3AR1/CSF1	2
BP	GO:0002690	positive regulation of leukocyte chemotaxis	2/41	87/18670	0.0156463	0.0474309	0.0253089	C3AR1/CSF1	2
BP	GO:0002695	negative regulation of leukocyte activation	4/41	175/18670	0.00057621	0.00320461	0.00170997	FCGR2B/FGL2/HAVCR2/IL2RA	4
BP	GO:0002696	positive regulation of leukocyte activation	10/41	380/18670	6.92982e-09	3.35501e-07	1.79022e-07	TREM2/FCER1G/ITGB2/ITGAM/CD2/HAVCR2/CLEC7A/CD28/CD209/IL2RA	10
BP	GO:0002697	regulation of immune effector process	13/41	462/18670	1.03451e-11	4.98634e-09	2.66069e-09	C1QB/C1QA/C3/C3AR1/FCER1G/FCGR2B/ITGB2/ITGAM/FGL2/HAVCR2/TNFRSF1B/CD28/IL2RA	13
BP	GO:0002698	negative regulation of immune effector process	4/41	120/18670	0.000136771	0.00102472	0.000546784	FCGR2B/FGL2/HAVCR2/IL2RA	4
BP	GO:0002699	positive regulation of immune effector process	5/41	219/18670	0.00011272	0.000871625	0.000465095	C3/FCER1G/ITGB2/ITGAM/CD28	5
BP	GO:0002700	regulation of production of molecular mediator of immune response	4/41	139/18670	0.000240599	0.00164884	0.000879815	FCER1G/FCGR2B/TNFRSF1B/CD28	4
BP	GO:0002702	positive regulation of production of molecular mediator of immune response	2/41	95/18670	0.0184698	0.0548405	0.0292626	FCER1G/CD28	2
BP	GO:0002703	regulation of leukocyte mediated immunity	8/41	205/18670	1.29044e-08	5.65449e-07	3.01721e-07	C3/FCER1G/FCGR2B/ITGB2/ITGAM/HAVCR2/TNFRSF1B/CD28	8
BP	GO:0002704	negative regulation of leukocyte mediated immunity	2/41	49/18670	0.00518353	0.0184615	0.009851	FCGR2B/HAVCR2	2
BP	GO:0002705	positive regulation of leukocyte mediated immunity	5/41	136/18670	1.15642e-05	0.000126681	6.75963e-05	C3/FCER1G/ITGB2/ITGAM/CD28	5
BP	GO:0002706	regulation of lymphocyte mediated immunity	6/41	149/18670	8.34067e-07	1.35925e-05	7.25291e-06	C3/FCER1G/FCGR2B/HAVCR2/TNFRSF1B/CD28	6
BP	GO:0002707	negative regulation of lymphocyte mediated immunity	2/41	38/18670	0.00314626	0.012132	0.00647357	FCGR2B/HAVCR2	2
BP	GO:0002708	positive regulation of lymphocyte mediated immunity	3/41	105/18670	0.00157753	0.00690557	0.00368478	C3/FCER1G/CD28	3
BP	GO:0002709	regulation of T cell mediated immunity	2/41	70/18670	0.0103401	0.0333744	0.0178084	FCGR2B/TNFRSF1B	2
BP	GO:0002710	negative regulation of T cell mediated immunity	1/41	19/18670	0.0409296	0.0899455	0.0479945	FCGR2B	1
BP	GO:0002712	regulation of B cell mediated immunity	4/41	51/18670	4.64133e-06	5.7346e-05	3.05996e-05	C3/FCER1G/FCGR2B/CD28	4
BP	GO:0002713	negative regulation of B cell mediated immunity	1/41	10/18670	0.0217498	0.06095	0.0325227	FCGR2B	1
BP	GO:0002714	positive regulation of B cell mediated immunity	3/41	37/18670	7.25149e-05	0.000594735	0.000317348	C3/FCER1G/CD28	3
BP	GO:0002716	negative regulation of natural killer cell mediated immunity	1/41	15/18670	0.0324509	0.0783373	0.0418004	HAVCR2	1
BP	GO:0002718	regulation of cytokine production involved in immune response	2/41	84/18670	0.0146402	0.0446618	0.0238313	FCER1G/TNFRSF1B	2
BP	GO:0002739	regulation of cytokine secretion involved in immune response	1/41	16/18670	0.0345774	0.0807738	0.0431005	TNFRSF1B	1
BP	GO:0002755	MyD88-dependent toll-like receptor signaling pathway	3/41	36/18670	6.6737e-05	0.000571535	0.000304968	CD14/TLR2/TLR1	3
BP	GO:0002757	immune response-activating signal transduction	9/41	473/18670	6.7911e-07	1.18312e-05	6.3131e-06	C3AR1/CLEC10A/FCGR2A/FCER1G/FCGR2B/HLA-DRA/FCGR3A/CD28/CD209	9
BP	GO:0002758	innate immune response-activating signal transduction	3/41	117/18670	0.00214956	0.00865813	0.00461994	CLEC10A/FCER1G/CD209	3
BP	GO:0002761	regulation of myeloid leukocyte differentiation	2/41	117/18670	0.0272351	0.0712151	0.038	TREM2/CSF1	2
BP	GO:0002763	positive regulation of myeloid leukocyte differentiation	2/41	54/18670	0.006264	0.0215661	0.0115076	TREM2/CSF1	2
BP	GO:0002791	regulation of peptide secretion	11/41	500/18670	6.96059e-09	3.35501e-07	1.79022e-07	CD14/TREM2/APOE/TLR2/CD200R1/FCGR2B/TLR1/CD2/CD34/HAVCR2/TNFRSF1B	11
BP	GO:0002792	negative regulation of peptide secretion	4/41	148/18670	0.000305673	0.00194226	0.00103638	APOE/CD200R1/FCGR2B/CD34	4
BP	GO:0002793	positive regulation of peptide secretion	7/41	288/18670	2.77254e-06	3.64463e-05	1.94476e-05	CD14/TREM2/TLR2/TLR1/CD2/CD34/HAVCR2	7
BP	GO:0002819	regulation of adaptive immune response	6/41	160/18670	1.26527e-06	1.88617e-05	1.00645e-05	C3/FCER1G/FCGR2B/HAVCR2/TNFRSF1B/CD28	6
BP	GO:0002820	negative regulation of adaptive immune response	2/41	45/18670	0.00438794	0.0159421	0.00850663	FCGR2B/HAVCR2	2
BP	GO:0002821	positive regulation of adaptive immune response	3/41	105/18670	0.00157753	0.00690557	0.00368478	C3/FCER1G/CD28	3
BP	GO:0002822	regulation of adaptive immune response based on somatic recombination of immune receptors built from immunoglobulin superfamily domains	6/41	145/18670	7.10974e-07	1.22389e-05	6.53062e-06	C3/FCER1G/FCGR2B/HAVCR2/TNFRSF1B/CD28	6
BP	GO:0002823	negative regulation of adaptive immune response based on somatic recombination of immune receptors built from immunoglobulin superfamily domains	2/41	40/18670	0.00348121	0.0132121	0.00704993	FCGR2B/HAVCR2	2
BP	GO:0002824	positive regulation of adaptive immune response based on somatic recombination of immune receptors built from immunoglobulin superfamily domains	3/41	100/18670	0.00137112	0.00617647	0.00329574	C3/FCER1G/CD28	3
BP	GO:0002831	regulation of response to biotic stimulus	9/41	400/18670	1.66058e-07	4.23389e-06	2.25918e-06	TREM2/APOE/CLEC10A/FCER1G/FCGR2B/FGL2/HAVCR2/CD209/IL2RA	9
BP	GO:0002832	negative regulation of response to biotic stimulus	3/41	95/18670	0.00118263	0.0055885	0.002982	FGL2/HAVCR2/IL2RA	3
BP	GO:0002833	positive regulation of response to biotic stimulus	4/41	249/18670	0.00212307	0.00857532	0.00457575	CLEC10A/FCER1G/HAVCR2/CD209	4
BP	GO:0002834	regulation of response to tumor cell	1/41	14/18670	0.0303199	0.0748167	0.0399218	HAVCR2	1
BP	GO:0002837	regulation of immune response to tumor cell	1/41	14/18670	0.0303199	0.0748167	0.0399218	HAVCR2	1
BP	GO:0002861	regulation of inflammatory response to antigenic stimulus	4/41	24/18670	2.05988e-07	5.04846e-06	2.69383e-06	C3/FCER1G/FCGR2B/CD28	4
BP	GO:0002862	negative regulation of inflammatory response to antigenic stimulus	1/41	12/18670	0.026044	0.0684722	0.0365364	FCGR2B	1
BP	GO:0002863	positive regulation of inflammatory response to antigenic stimulus	3/41	12/18670	2.13303e-06	2.93749e-05	1.56743e-05	C3/FCER1G/CD28	3
BP	GO:0002864	regulation of acute inflammatory response to antigenic stimulus	3/41	13/18670	2.76871e-06	3.64463e-05	1.94476e-05	C3/FCER1G/FCGR2B	3
BP	GO:0002886	regulation of myeloid leukocyte mediated immunity	5/41	57/18670	1.52754e-07	4.09041e-06	2.18262e-06	C3/FCER1G/FCGR2B/ITGB2/ITGAM	5
BP	GO:0002887	negative regulation of myeloid leukocyte mediated immunity	1/41	11/18670	0.0238992	0.0655755	0.0349908	FCGR2B	1
BP	GO:0002888	positive regulation of myeloid leukocyte mediated immunity	4/41	33/18670	7.82003e-07	1.31486e-05	7.01601e-06	C3/FCER1G/ITGB2/ITGAM	4
BP	GO:0002889	regulation of immunoglobulin mediated immune response	4/41	51/18670	4.64133e-06	5.7346e-05	3.05996e-05	C3/FCER1G/FCGR2B/CD28	4
BP	GO:0002890	negative regulation of immunoglobulin mediated immune response	1/41	10/18670	0.0217498	0.06095	0.0325227	FCGR2B	1
BP	GO:0002891	positive regulation of immunoglobulin mediated immune response	3/41	37/18670	7.25149e-05	0.000594735	0.000317348	C3/FCER1G/CD28	3
BP	GO:0002920	regulation of humoral immune response	5/41	134/18670	1.07611e-05	0.000121451	6.48055e-05	C1QB/C1QA/C3/C3AR1/FCGR2B	5
BP	GO:0002921	negative regulation of humoral immune response	1/41	12/18670	0.026044	0.0684722	0.0365364	FCGR2B	1
BP	GO:0002922	positive regulation of humoral immune response	2/41	19/18670	0.000785771	0.00410189	0.00218875	C3/FCGR2B	2
BP	GO:0002923	regulation of humoral immune response mediated by circulating immunoglobulin	1/41	11/18670	0.0238992	0.0655755	0.0349908	FCGR2B	1
BP	GO:0002931	response to ischemia	2/41	50/18670	0.00539204	0.0189705	0.0101226	TREM2/CSF1	2
BP	GO:0003002	regionalization	3/41	351/18670	0.0415233	0.0911119	0.0486169	C1QA/C3/ITGAM	3
BP	GO:0003094	glomerular filtration	1/41	22/18670	0.0472409	0.0975708	0.0520633	CD34	1
BP	GO:0003177	pulmonary valve development	1/41	21/18670	0.0451416	0.0951528	0.0507731	TNFRSF1B	1
BP	GO:0006509	membrane protein ectodomain proteolysis	2/41	42/18670	0.00383207	0.0142814	0.00762048	APOE/TNFRSF1B	2
BP	GO:0006584	catecholamine metabolic process	2/41	54/18670	0.006264	0.0215661	0.0115076	ITGB2/ITGAM	2
BP	GO:0006638	neutral lipid metabolic process	2/41	130/18670	0.0330584	0.079406	0.0423707	C3/APOE	2
BP	GO:0006639	acylglycerol metabolic process	2/41	129/18670	0.0325944	0.0784217	0.0418455	C3/APOE	2
BP	GO:0006641	triglyceride metabolic process	2/41	105/18670	0.0222773	0.0621871	0.0331827	C3/APOE	2
BP	GO:0006707	cholesterol catabolic process	1/41	13/18670	0.0281843	0.0713738	0.0380847	APOE	1
BP	GO:0006801	superoxide metabolic process	5/41	73/18670	5.34049e-07	9.90044e-06	5.28283e-06	NCF4/ITGB2/ITGAM/NCF2/CLEC7A	5
BP	GO:0006809	nitric oxide biosynthetic process	3/41	77/18670	0.000642338	0.00350499	0.00187024	ITGB2/CD34/CLEC7A	3
BP	GO:0006837	serotonin transport	1/41	16/18670	0.0345774	0.0807738	0.0431005	FCER1G	1
BP	GO:0006898	receptor-mediated endocytosis	7/41	314/18670	4.89975e-06	5.95381e-05	3.17693e-05	CD14/C3/APOE/FCER1G/FCGR2B/ITGB2/ITGAM	7
BP	GO:0006909	phagocytosis	15/41	369/18670	8.22471e-16	1.18929e-12	6.34601e-13	CD14/C3/TREM2/TLR2/IRF8/FCGR2A/FCER1G/FCGR2B/NCF4/ITGB2/ITGAM/NCF2/FCGR3A/ITGAL/CLEC7A	15
BP	GO:0006911	phagocytosis, engulfment	6/41	118/18670	2.10499e-07	5.07304e-06	2.70695e-06	C3/TREM2/FCER1G/FCGR2B/ITGB2/ITGAM	6
BP	GO:0006949	syncytium formation	2/41	58/18670	0.00719584	0.0242545	0.0129421	TREM2/CD53	2
BP	GO:0006956	complement activation	4/41	175/18670	0.00057621	0.00320461	0.00170997	C1QB/C1QA/C3/C3AR1	4
BP	GO:0006957	complement activation, alternative pathway	1/41	16/18670	0.0345774	0.0807738	0.0431005	C3	1
BP	GO:0006958	complement activation, classical pathway	3/41	137/18670	0.00336072	0.0128222	0.00684185	C1QB/C1QA/C3	3
BP	GO:0006959	humoral immune response	7/41	356/18670	1.11171e-05	0.000122712	6.54787e-05	C1QB/C1QA/C3/C3AR1/TREM2/FCGR2B/CD28	7
BP	GO:0007157	heterophilic cell-cell adhesion via plasma membrane cell adhesion molecules	2/41	46/18670	0.00458104	0.0165191	0.00881454	ITGAL/CD209	2
BP	GO:0007159	leukocyte cell-cell adhesion	8/41	337/18670	5.89673e-07	1.05268e-05	5.61703e-06	FCGR2B/ITGB2/ITGAL/FGL2/HAVCR2/CD28/CD209/IL2RA	8
BP	GO:0007160	cell-matrix adhesion	5/41	225/18670	0.00012795	0.0009653	0.000515079	CSF1/SIGLEC1/ITGB2/ITGAL/CD34	5
BP	GO:0007162	negative regulation of cell adhesion	4/41	289/18670	0.00362946	0.0136672	0.00729274	FCGR2B/FGL2/HAVCR2/IL2RA	4
BP	GO:0007229	integrin-mediated signaling pathway	4/41	103/18670	7.56211e-05	0.000614315	0.000327796	FCER1G/ITGB2/ITGAM/ITGAL	4
BP	GO:0007249	I-kappaB kinase/NF-kappaB signaling	3/41	269/18670	0.0210755	0.06095	0.0325227	CD14/TLR2/TNFSF10	3
BP	GO:0007252	I-kappaB phosphorylation	1/41	18/18670	0.0388167	0.0870217	0.0464344	TLR2	1
BP	GO:0007272	ensheathment of neurons	2/41	134/18670	0.0349404	0.0813587	0.0434126	TLR2/TNFRSF1B	2
BP	GO:0007398	ectoderm development	1/41	22/18670	0.0472409	0.0975708	0.0520633	ITGAM	1
BP	GO:0007568	aging	3/41	321/18670	0.0331889	0.0795873	0.0424674	C1QA/ITGB2/TNFRSF1B	3
BP	GO:0007596	blood coagulation	3/41	336/18670	0.0372344	0.0846555	0.0451718	APOE/FCER1G/CD34	3
BP	GO:0007599	hemostasis	3/41	341/18670	0.0386371	0.0870217	0.0464344	APOE/FCER1G/CD34	3
BP	GO:0008037	cell recognition	3/41	215/18670	0.0116381	0.0368243	0.0196493	HAVCR2/CLEC7A/CD209	3
BP	GO:0008347	glial cell migration	2/41	49/18670	0.00518353	0.0184615	0.009851	TREM2/CSF1	2
BP	GO:0008366	axon ensheathment	2/41	134/18670	0.0349404	0.0813587	0.0434126	TLR2/TNFRSF1B	2
BP	GO:0009308	amine metabolic process	2/41	138/18670	0.0368633	0.0839439	0.0447921	ITGB2/ITGAM	2
BP	GO:0009595	detection of biotic stimulus	4/41	30/18670	5.26222e-07	9.88204e-06	5.27301e-06	TREM2/TLR2/TLR1/CLEC7A	4
BP	GO:0009615	response to virus	4/41	323/18670	0.00537988	0.0189705	0.0101226	FGL2/CCL8/IRF5/IL2RA	4
BP	GO:0009712	catechol-containing compound metabolic process	2/41	54/18670	0.006264	0.0215661	0.0115076	ITGB2/ITGAM	2
BP	GO:0009988	cell-cell recognition	2/41	73/18670	0.0112055	0.0356899	0.019044	HAVCR2/CD209	2
BP	GO:0010001	glial cell differentiation	4/41	218/18670	0.00130536	0.00599224	0.00319743	C1QA/TREM2/TLR2/TNFRSF1B	4
BP	GO:0010324	membrane invagination	6/41	135/18670	4.66905e-07	9.24071e-06	4.9308e-06	C3/TREM2/FCER1G/FCGR2B/ITGB2/ITGAM	6
BP	GO:0010507	negative regulation of autophagy	2/41	84/18670	0.0146402	0.0446618	0.0238313	TREM2/IL10RA	2
BP	GO:0010543	regulation of platelet activation	2/41	31/18670	0.00210141	0.0085116	0.00454175	APOE/FCER1G	2
BP	GO:0010544	negative regulation of platelet activation	1/41	19/18670	0.0409296	0.0899455	0.0479945	APOE	1
BP	GO:0010573	vascular endothelial growth factor production	2/41	36/18670	0.00282739	0.0109903	0.00586439	C3/C3AR1	2
BP	GO:0010574	regulation of vascular endothelial growth factor production	2/41	34/18670	0.00252472	0.00989361	0.00527918	C3/C3AR1	2
BP	GO:0010575	positive regulation of vascular endothelial growth factor production	2/41	29/18670	0.00183988	0.00775648	0.00413882	C3/C3AR1	2
BP	GO:0010744	positive regulation of macrophage derived foam cell differentiation	1/41	17/18670	0.0366993	0.0837023	0.0446632	CSF1	1
BP	GO:0010758	regulation of macrophage chemotaxis	2/41	26/18670	0.00147896	0.00656006	0.00350042	C3AR1/CSF1	2
BP	GO:0010759	positive regulation of macrophage chemotaxis	2/41	15/18670	0.000485183	0.00281001	0.00149941	C3AR1/CSF1	2
BP	GO:0010822	positive regulation of mitochondrion organization	2/41	116/18670	0.0268063	0.0703482	0.0375375	TREM2/TNFSF10	2
BP	GO:0010866	regulation of triglyceride biosynthetic process	1/41	22/18670	0.0472409	0.0975708	0.0520633	C3	1
BP	GO:0010872	regulation of cholesterol esterification	1/41	13/18670	0.0281843	0.0713738	0.0380847	APOE	1
BP	GO:0010875	positive regulation of cholesterol efflux	1/41	16/18670	0.0345774	0.0807738	0.0431005	APOE	1
BP	GO:0010884	positive regulation of lipid storage	1/41	22/18670	0.0472409	0.0975708	0.0520633	C3	1
BP	GO:0014002	astrocyte development	2/41	44/18670	0.00419873	0.0152931	0.00816033	C1QA/TREM2	2
BP	GO:0014009	glial cell proliferation	2/41	50/18670	0.00539204	0.0189705	0.0101226	TREM2/CSF1	2
BP	GO:0014013	regulation of gliogenesis	4/41	124/18670	0.00015521	0.00115094	0.000614137	TREM2/TLR2/CSF1/TNFRSF1B	4
BP	GO:0014015	positive regulation of gliogenesis	4/41	74/18670	2.06053e-05	0.000214354	0.000114379	TREM2/TLR2/CSF1/TNFRSF1B	4
BP	GO:0016045	detection of bacterium	2/41	12/18670	0.000306248	0.00194226	0.00103638	TLR2/TLR1	2
BP	GO:0016064	immunoglobulin mediated immune response	7/41	218/18670	4.31248e-07	8.78288e-06	4.68651e-06	C1QB/C1QA/C3/FCER1G/FCGR2B/FGL2/CD28	7
BP	GO:0016127	sterol catabolic process	1/41	13/18670	0.0281843	0.0713738	0.0380847	APOE	1
BP	GO:0016322	neuron remodeling	2/41	13/18670	0.000361426	0.00219589	0.00117172	C1QA/C3	2
BP	GO:0017157	regulation of exocytosis	4/41	217/18670	0.00128344	0.00594824	0.00317395	FCER1G/FCGR2B/ITGB2/ITGAM	4
BP	GO:0018958	phenol-containing compound metabolic process	2/41	103/18670	0.0214917	0.06095	0.0325227	ITGB2/ITGAM	2
BP	GO:0019058	viral life cycle	4/41	328/18670	0.00567761	0.0198785	0.0106071	APOE/CCL8/CD28/CD209	4
BP	GO:0019062	virion attachment to host cell	1/41	10/18670	0.0217498	0.06095	0.0325227	CD209	1
BP	GO:0019079	viral genome replication	3/41	122/18670	0.00242126	0.00964501	0.00514653	CCL8/CD28/CD209	3
BP	GO:0019724	B cell mediated immunity	7/41	221/18670	4.729e-07	9.24071e-06	4.9308e-06	C1QB/C1QA/C3/FCER1G/FCGR2B/FGL2/CD28	7
BP	GO:0019882	antigen processing and presentation	8/41	226/18670	2.75924e-08	9.73137e-07	5.19261e-07	TREM2/FCER1G/FCGR2B/HLA-DRA/NCF4/NCF2/FGL2/CD209	8
BP	GO:0019884	antigen processing and presentation of exogenous antigen	5/41	182/18670	4.69767e-05	0.000435438	0.000232348	FCER1G/FCGR2B/HLA-DRA/NCF4/NCF2	5
BP	GO:0019886	antigen processing and presentation of exogenous peptide antigen via MHC class II	3/41	98/18670	0.00129361	0.00597624	0.00318889	FCER1G/FCGR2B/HLA-DRA	3
BP	GO:0019915	lipid storage	2/41	68/18670	0.00978047	0.0316388	0.0168823	C3/APOE	2
BP	GO:0021700	developmental maturation	3/41	284/18670	0.0242638	0.0664498	0.0354573	C1QA/C3/CLEC7A	3
BP	GO:0021782	glial cell development	3/41	116/18670	0.00209763	0.0085116	0.00454175	C1QA/TREM2/TLR2	3
BP	GO:0022010	central nervous system myelination	1/41	22/18670	0.0472409	0.0975708	0.0520633	TLR2	1
BP	GO:0022407	regulation of cell-cell adhesion	7/41	402/18670	2.43375e-05	0.000247831	0.000132241	FCGR2B/ITGB2/FGL2/HAVCR2/CD28/CD209/IL2RA	7
BP	GO:0022408	negative regulation of cell-cell adhesion	4/41	180/18670	0.000640481	0.00350499	0.00187024	FCGR2B/FGL2/HAVCR2/IL2RA	4
BP	GO:0022409	positive regulation of cell-cell adhesion	5/41	255/18670	0.000229184	0.00160874	0.000858417	ITGB2/HAVCR2/CD28/CD209/IL2RA	5
BP	GO:0030098	lymphocyte differentiation	6/41	353/18670	0.000112598	0.000871625	0.000465095	FCER1G/FCGR2B/CD2/FGL2/CD28/IL2RA	6
BP	GO:0030099	myeloid cell differentiation	5/41	416/18670	0.00207624	0.00850495	0.0045382	TREM2/TLR2/IRF8/FCER1G/CSF1	5
BP	GO:0030100	regulation of endocytosis	4/41	205/18670	0.00104008	0.00511208	0.00272778	CD14/C3/TREM2/APOE	4
BP	GO:0030101	natural killer cell activation	3/41	86/18670	0.000886444	0.00448181	0.00239147	ITGB2/CD2/HAVCR2	3
BP	GO:0030168	platelet activation	2/41	153/18670	0.0444255	0.0947481	0.0505572	APOE/FCER1G	2
BP	GO:0030193	regulation of blood coagulation	3/41	79/18670	0.000692292	0.00372139	0.00198572	APOE/FCER1G/CD34	3
BP	GO:0030195	negative regulation of blood coagulation	2/41	53/18670	0.00604036	0.0210466	0.0112304	APOE/CD34	2
BP	GO:0030198	extracellular matrix organization	4/41	368/18670	0.00846493	0.0278822	0.0148778	ITGB2/ITGAM/ITGAL/TNFRSF1B	4
BP	GO:0030217	T cell differentiation	5/41	240/18670	0.000172956	0.0012631	0.000673984	FCER1G/CD2/FGL2/CD28/IL2RA	5
BP	GO:0030225	macrophage differentiation	2/41	44/18670	0.00419873	0.0152931	0.00816033	TLR2/CSF1	2
BP	GO:0030316	osteoclast differentiation	3/41	97/18670	0.00125592	0.00585596	0.00312471	TREM2/FCER1G/CSF1	3
BP	GO:0030449	regulation of complement activation	4/41	115/18670	0.00011602	0.000892366	0.000476163	C1QB/C1QA/C3/C3AR1	4
BP	GO:0030593	neutrophil chemotaxis	4/41	104/18670	7.85215e-05	0.000634314	0.000338467	C3AR1/FCER1G/ITGB2/CCL8	4
BP	GO:0030595	leukocyte chemotaxis	5/41	224/18670	0.000125308	0.000953662	0.00050887	C3AR1/FCER1G/CSF1/ITGB2/CCL8	5
BP	GO:0030889	negative regulation of B cell proliferation	1/41	16/18670	0.0345774	0.0807738	0.0431005	FCGR2B	1
BP	GO:0031331	positive regulation of cellular catabolic process	3/41	362/18670	0.0448216	0.0951528	0.0507731	TREM2/APOE/TNFRSF1B	3
BP	GO:0031341	regulation of cell killing	4/41	98/18670	6.22753e-05	0.00054247	0.000289459	FCGR2B/ITGAM/HAVCR2/CLEC7A	4
BP	GO:0031342	negative regulation of cell killing	2/41	22/18670	0.00105706	0.00511208	0.00272778	FCGR2B/HAVCR2	2
BP	GO:0031343	positive regulation of cell killing	2/41	68/18670	0.00978047	0.0316388	0.0168823	ITGAM/CLEC7A	2
BP	GO:0031348	negative regulation of defense response	7/41	239/18670	8.00656e-07	1.33075e-05	7.1008e-06	APOE/CD200R1/FCGR2B/FGL2/HAVCR2/TNFRSF1B/IL2RA	7
BP	GO:0031349	positive regulation of defense response	9/41	384/18670	1.17467e-07	3.20485e-06	1.71009e-06	C3/TREM2/CLEC10A/TLR2/FCER1G/HAVCR2/CLEC7A/CD28/CD209	9
BP	GO:0031589	cell-substrate adhesion	5/41	354/18670	0.00101912	0.00504077	0.00268973	CSF1/SIGLEC1/ITGB2/ITGAL/CD34	5
BP	GO:0031623	receptor internalization	2/41	111/18670	0.0247045	0.0674013	0.035965	FCER1G/ITGB2	2
BP	GO:0031643	positive regulation of myelination	1/41	17/18670	0.0366993	0.0837023	0.0446632	TNFRSF1B	1
BP	GO:0031663	lipopolysaccharide-mediated signaling pathway	2/41	58/18670	0.00719584	0.0242545	0.0129421	CD14/TLR2	2
BP	GO:0032026	response to magnesium ion	1/41	19/18670	0.0409296	0.0899455	0.0479945	CD14	1
BP	GO:0032102	negative regulation of response to external stimulus	8/41	400/18670	2.12985e-06	2.93749e-05	1.56743e-05	APOE/CD200R1/FCGR2B/CD34/FGL2/HAVCR2/TNFRSF1B/IL2RA	8
BP	GO:0032288	myelin assembly	1/41	19/18670	0.0409296	0.0899455	0.0479945	TLR2	1
BP	GO:0032291	axon ensheathment in central nervous system	1/41	22/18670	0.0472409	0.0975708	0.0520633	TLR2	1
BP	GO:0032386	regulation of intracellular transport	3/41	370/18670	0.0473009	0.0975708	0.0520633	FCER1G/ITGB2/ITGAM	3
BP	GO:0032388	positive regulation of intracellular transport	3/41	229/18670	0.0137813	0.0423994	0.0226241	FCER1G/ITGB2/ITGAM	3
BP	GO:0032462	regulation of protein homooligomerization	1/41	20/18670	0.0430378	0.0919243	0.0490504	APOE	1
BP	GO:0032479	regulation of type I interferon production	4/41	126/18670	0.000165075	0.00121785	0.000649837	CD14/TLR2/HAVCR2/IRF5	4
BP	GO:0032481	positive regulation of type I interferon production	3/41	77/18670	0.000642338	0.00350499	0.00187024	CD14/TLR2/IRF5	3
BP	GO:0032488	Cdc42 protein signal transduction	1/41	13/18670	0.0281843	0.0713738	0.0380847	APOE	1
BP	GO:0032490	detection of molecule of bacterial origin	3/41	11/18670	1.60222e-06	2.31681e-05	1.23624e-05	TREM2/TLR2/TLR1	3
BP	GO:0032494	response to peptidoglycan	2/41	11/18670	0.000255562	0.00171085	0.0009129	TREM2/IRF5	2
BP	GO:0032495	response to muramyl dipeptide	1/41	20/18670	0.0430378	0.0919243	0.0490504	IRF5	1
BP	GO:0032496	response to lipopolysaccharide	8/41	330/18670	5.0319e-07	9.57385e-06	5.10856e-06	CD14/TREM2/IL10RA/TLR2/IRF8/CSF2RB/HAVCR2/TNFRSF1B	8
BP	GO:0032602	chemokine production	4/41	89/18670	4.26976e-05	0.000403534	0.000215324	TREM2/TLR2/HAVCR2/CLEC7A	4
BP	GO:0032606	type I interferon production	4/41	128/18670	0.000175385	0.00126803	0.000676617	CD14/TLR2/HAVCR2/IRF5	4
BP	GO:0032607	interferon-alpha production	2/41	30/18670	0.00196857	0.008133	0.00433973	HAVCR2/IRF5	2
BP	GO:0032608	interferon-beta production	2/41	50/18670	0.00539204	0.0189705	0.0101226	TLR2/IRF5	2
BP	GO:0032609	interferon-gamma production	5/41	113/18670	4.67969e-06	5.7346e-05	3.05996e-05	CD14/IRF8/CD2/HAVCR2/CLEC7A	5
BP	GO:0032611	interleukin-1 beta production	2/41	101/18670	0.020718	0.0605217	0.0322941	TREM2/CLEC7A	2
BP	GO:0032612	interleukin-1 production	3/41	115/18670	0.00204648	0.00840684	0.00448585	TREM2/HAVCR2/CLEC7A	3
BP	GO:0032613	interleukin-10 production	7/41	55/18670	2.69656e-11	5.00689e-09	2.67165e-09	TREM2/TLR2/FCER1G/FCGR2B/CD34/CLEC7A/CD28	7
BP	GO:0032615	interleukin-12 production	4/41	56/18670	6.76773e-06	7.89205e-05	4.21116e-05	TLR2/IRF8/CLEC7A/IRF5	4
BP	GO:0032621	interleukin-18 production	1/41	10/18670	0.0217498	0.06095	0.0325227	TLR2	1
BP	GO:0032623	interleukin-2 production	5/41	62/18670	2.34184e-07	5.46177e-06	2.91438e-06	FCER1G/CD34/HAVCR2/CLEC7A/CD28	5
BP	GO:0032633	interleukin-4 production	3/41	33/18670	5.12306e-05	0.000465909	0.000248607	FCER1G/HAVCR2/CD28	3
BP	GO:0032635	interleukin-6 production	7/41	161/18670	5.46754e-08	1.7569e-06	9.37475e-07	TREM2/TLR2/FCER1G/CD200R1/TLR1/HAVCR2/CLEC7A	7
BP	GO:0032637	interleukin-8 production	5/41	82/18670	9.56188e-07	1.53628e-05	8.1975e-06	CD14/TLR2/TLR1/CD2/CLEC7A	5
BP	GO:0032640	tumor necrosis factor production	9/41	163/18670	6.50926e-11	8.55672e-09	4.56582e-09	CD14/TREM2/TLR2/FCER1G/TLR1/CD2/CD34/HAVCR2/CLEC7A	9
BP	GO:0032642	regulation of chemokine production	4/41	82/18670	3.09275e-05	0.000304226	0.000162333	TREM2/TLR2/HAVCR2/CLEC7A	4
BP	GO:0032647	regulation of interferon-alpha production	2/41	28/18670	0.00171538	0.00729539	0.00389279	HAVCR2/IRF5	2
BP	GO:0032648	regulation of interferon-beta production	2/41	48/18670	0.00497885	0.0178646	0.00953245	TLR2/IRF5	2
BP	GO:0032649	regulation of interferon-gamma production	5/41	101/18670	2.69225e-06	3.60462e-05	1.92341e-05	CD14/IRF8/CD2/HAVCR2/CLEC7A	5
BP	GO:0032651	regulation of interleukin-1 beta production	2/41	90/18670	0.0166814	0.0500441	0.0267033	TREM2/CLEC7A	2
BP	GO:0032652	regulation of interleukin-1 production	3/41	103/18670	0.00149278	0.0066011	0.00352232	TREM2/HAVCR2/CLEC7A	3
BP	GO:0032653	regulation of interleukin-10 production	7/41	52/18670	1.7863e-11	5.00689e-09	2.67165e-09	TREM2/TLR2/FCER1G/FCGR2B/CD34/CLEC7A/CD28	7
BP	GO:0032655	regulation of interleukin-12 production	4/41	54/18670	5.84579e-06	6.87236e-05	3.66706e-05	TLR2/IRF8/CLEC7A/IRF5	4
BP	GO:0032663	regulation of interleukin-2 production	4/41	54/18670	5.84579e-06	6.87236e-05	3.66706e-05	CD34/HAVCR2/CLEC7A/CD28	4
BP	GO:0032673	regulation of interleukin-4 production	3/41	27/18670	2.77176e-05	0.000276412	0.000147492	FCER1G/HAVCR2/CD28	3
BP	GO:0032675	regulation of interleukin-6 production	7/41	152/18670	3.67893e-08	1.2666e-06	6.75853e-07	TREM2/TLR2/FCER1G/CD200R1/TLR1/HAVCR2/CLEC7A	7
BP	GO:0032677	regulation of interleukin-8 production	5/41	74/18670	5.71827e-07	1.03358e-05	5.51512e-06	CD14/TLR2/TLR1/CD2/CLEC7A	5
BP	GO:0032680	regulation of tumor necrosis factor production	9/41	160/18670	5.50911e-11	8.55672e-09	4.56582e-09	CD14/TREM2/TLR2/FCER1G/TLR1/CD2/CD34/HAVCR2/CLEC7A	9
BP	GO:0032693	negative regulation of interleukin-10 production	1/41	18/18670	0.0388167	0.0870217	0.0464344	FCGR2B	1
BP	GO:0032703	negative regulation of interleukin-2 production	2/41	23/18670	0.00115613	0.00548117	0.00292473	CD34/HAVCR2	2
BP	GO:0032715	negative regulation of interleukin-6 production	2/41	53/18670	0.00604036	0.0210466	0.0112304	CD200R1/HAVCR2	2
BP	GO:0032720	negative regulation of tumor necrosis factor production	3/41	70/18670	0.000485824	0.00281001	0.00149941	TREM2/CD34/HAVCR2	3
BP	GO:0032722	positive regulation of chemokine production	3/41	58/18670	0.0002789	0.0018415	0.000982617	TLR2/HAVCR2/CLEC7A	3
BP	GO:0032727	positive regulation of interferon-alpha production	1/41	22/18670	0.0472409	0.0975708	0.0520633	IRF5	1
BP	GO:0032728	positive regulation of interferon-beta production	2/41	30/18670	0.00196857	0.008133	0.00433973	TLR2/IRF5	2
BP	GO:0032729	positive regulation of interferon-gamma production	5/41	65/18670	2.97484e-07	6.72128e-06	3.58644e-06	CD14/IRF8/CD2/HAVCR2/CLEC7A	5
BP	GO:0032732	positive regulation of interleukin-1 production	2/41	59/18670	0.00743803	0.0248968	0.0132848	HAVCR2/CLEC7A	2
BP	GO:0032733	positive regulation of interleukin-10 production	6/41	36/18670	1.4199e-10	1.36879e-08	7.30378e-09	TREM2/TLR2/FCER1G/CD34/CLEC7A/CD28	6
BP	GO:0032735	positive regulation of interleukin-12 production	4/41	35/18670	9.97458e-07	1.56774e-05	8.36541e-06	TLR2/IRF8/CLEC7A/IRF5	4
BP	GO:0032743	positive regulation of interleukin-2 production	2/41	30/18670	0.00196857	0.008133	0.00433973	CLEC7A/CD28	2
BP	GO:0032753	positive regulation of interleukin-4 production	3/41	23/18670	1.6885e-05	0.000178216	9.50955e-05	FCER1G/HAVCR2/CD28	3
BP	GO:0032755	positive regulation of interleukin-6 production	4/41	96/18670	5.74518e-05	0.000509665	0.000271955	TLR2/FCER1G/TLR1/CLEC7A	4
BP	GO:0032757	positive regulation of interleukin-8 production	5/41	49/18670	7.04679e-08	1.99797e-06	1.06611e-06	CD14/TLR2/TLR1/CD2/CLEC7A	5
BP	GO:0032760	positive regulation of tumor necrosis factor production	7/41	86/18670	6.79507e-10	4.46621e-08	2.38315e-08	CD14/TLR2/FCER1G/TLR1/CD2/HAVCR2/CLEC7A	7
BP	GO:0032802	low-density lipoprotein particle receptor catabolic process	1/41	14/18670	0.0303199	0.0748167	0.0399218	APOE	1
BP	GO:0032928	regulation of superoxide anion generation	3/41	22/18670	1.4705e-05	0.000156349	8.3427e-05	ITGB2/ITGAM/CLEC7A	3
BP	GO:0032930	positive regulation of superoxide anion generation	3/41	19/18670	9.29516e-06	0.000106673	5.69202e-05	ITGB2/ITGAM/CLEC7A	3
BP	GO:0032943	mononuclear cell proliferation	7/41	274/18670	1.99295e-06	2.79787e-05	1.49293e-05	CSF1/FCGR2B/HAVCR2/TNFRSF1B/CD28/CD209/IL2RA	7
BP	GO:0032944	regulation of mononuclear cell proliferation	7/41	209/18670	3.24324e-07	7.13087e-06	3.805e-06	CSF1/FCGR2B/HAVCR2/TNFRSF1B/CD28/CD209/IL2RA	7
BP	GO:0032945	negative regulation of mononuclear cell proliferation	3/41	73/18670	0.000549483	0.0031155	0.00166242	FCGR2B/HAVCR2/IL2RA	3
BP	GO:0032946	positive regulation of mononuclear cell proliferation	5/41	131/18670	9.63882e-06	0.000109746	5.85599e-05	CSF1/HAVCR2/CD28/CD209/IL2RA	5
BP	GO:0033005	positive regulation of mast cell activation	1/41	20/18670	0.0430378	0.0919243	0.0490504	FCER1G	1
BP	GO:0033008	positive regulation of mast cell activation involved in immune response	1/41	15/18670	0.0324509	0.0783373	0.0418004	FCER1G	1
BP	GO:0033033	negative regulation of myeloid cell apoptotic process	1/41	16/18670	0.0345774	0.0807738	0.0431005	FCER1G	1
BP	GO:0033238	regulation of cellular amine metabolic process	2/41	81/18670	0.0136634	0.0421265	0.0224785	ITGB2/ITGAM	2
BP	GO:0033619	membrane protein proteolysis	2/41	59/18670	0.00743803	0.0248968	0.0132848	APOE/TNFRSF1B	2
BP	GO:0033700	phospholipid efflux	1/41	12/18670	0.026044	0.0684722	0.0365364	APOE	1
BP	GO:0034113	heterotypic cell-cell adhesion	3/41	61/18670	0.000323822	0.00202704	0.00108162	CD200R1/ITGB2/CD2	3
BP	GO:0034121	regulation of toll-like receptor signaling pathway	3/41	70/18670	0.000485824	0.00281001	0.00149941	CD14/TLR2/TLR1	3
BP	GO:0034123	positive regulation of toll-like receptor signaling pathway	2/41	23/18670	0.00115613	0.00548117	0.00292473	TLR2/TLR1	2
BP	GO:0034134	toll-like receptor 2 signaling pathway	2/41	15/18670	0.000485183	0.00281001	0.00149941	TLR2/TLR1	2
BP	GO:0034135	regulation of toll-like receptor 2 signaling pathway	1/41	10/18670	0.0217498	0.06095	0.0325227	TLR1	1
BP	GO:0034138	toll-like receptor 3 signaling pathway	1/41	19/18670	0.0409296	0.0899455	0.0479945	HAVCR2	1
BP	GO:0034142	toll-like receptor 4 signaling pathway	3/41	35/18670	6.12689e-05	0.000540213	0.000288255	CD14/ITGB2/ITGAM	3
BP	GO:0034340	response to type I interferon	2/41	99/18670	0.0199564	0.0585334	0.0312331	IRF8/IRF5	2
BP	GO:0034341	response to interferon-gamma	5/41	199/18670	7.17779e-05	0.000594735	0.000317348	TLR2/IRF8/HLA-DRA/CCL8/IRF5	5
BP	GO:0034370	triglyceride-rich lipoprotein particle remodeling	1/41	14/18670	0.0303199	0.0748167	0.0399218	APOE	1
BP	GO:0034372	very-low-density lipoprotein particle remodeling	1/41	12/18670	0.026044	0.0684722	0.0365364	APOE	1
BP	GO:0034374	low-density lipoprotein particle remodeling	1/41	13/18670	0.0281843	0.0713738	0.0380847	APOE	1
BP	GO:0034375	high-density lipoprotein particle remodeling	1/41	18/18670	0.0388167	0.0870217	0.0464344	APOE	1
BP	GO:0034378	chylomicron assembly	1/41	10/18670	0.0217498	0.06095	0.0325227	APOE	1
BP	GO:0034380	high-density lipoprotein particle assembly	1/41	15/18670	0.0324509	0.0783373	0.0418004	APOE	1
BP	GO:0034384	high-density lipoprotein particle clearance	1/41	17/18670	0.0366993	0.0837023	0.0446632	APOE	1
BP	GO:0034433	steroid esterification	1/41	17/18670	0.0366993	0.0837023	0.0446632	APOE	1
BP	GO:0034434	sterol esterification	1/41	17/18670	0.0366993	0.0837023	0.0446632	APOE	1
BP	GO:0034435	cholesterol esterification	1/41	17/18670	0.0366993	0.0837023	0.0446632	APOE	1
BP	GO:0034447	very-low-density lipoprotein particle clearance	1/41	10/18670	0.0217498	0.06095	0.0325227	APOE	1
BP	GO:0034612	response to tumor necrosis factor	3/41	312/18670	0.0308795	0.0760676	0.0405893	CD14/CCL8/TNFRSF1B	3
BP	GO:0035641	locomotory exploration behavior	1/41	13/18670	0.0281843	0.0713738	0.0380847	APOE	1
BP	GO:0035821	modulation of process of other organism	3/41	113/18670	0.00194654	0.008133	0.00433973	APOE/CCL8/CD209	3
BP	GO:0036005	response to macrophage colony-stimulating factor	2/41	12/18670	0.000306248	0.00194226	0.00103638	TLR2/CSF1	2
BP	GO:0036006	cellular response to macrophage colony-stimulating factor stimulus	2/41	12/18670	0.000306248	0.00194226	0.00103638	TLR2/CSF1	2
BP	GO:0038061	NIK/NF-kappaB signaling	4/41	183/18670	0.0006814	0.00369028	0.00196912	CD14/TREM2/TLR2/HAVCR2	4
BP	GO:0038093	Fc receptor signaling pathway	5/41	241/18670	0.000176336	0.00126857	0.000676902	FCGR2A/FCER1G/CD200R1/FCGR2B/FCGR3A	5
BP	GO:0038094	Fc-gamma receptor signaling pathway	4/41	142/18670	0.000261053	0.00173955	0.000928218	FCGR2A/FCER1G/FCGR2B/FCGR3A	4
BP	GO:0038096	Fc-gamma receptor signaling pathway involved in phagocytosis	3/41	139/18670	0.00350056	0.0132162	0.00705212	FCGR2A/FCGR2B/FCGR3A	3
BP	GO:0038110	interleukin-2-mediated signaling pathway	1/41	12/18670	0.026044	0.0684722	0.0365364	IL2RA	1
BP	GO:0042035	regulation of cytokine biosynthetic process	3/41	114/18670	0.00199612	0.00822333	0.00438793	TLR1/CLEC7A/CD28	3
BP	GO:0042053	regulation of dopamine metabolic process	2/41	20/18670	0.000871865	0.00442357	0.0023604	ITGB2/ITGAM	2
BP	GO:0042063	gliogenesis	5/41	290/18670	0.000414116	0.0024847	0.00132582	C1QA/TREM2/TLR2/CSF1/TNFRSF1B	5
BP	GO:0042069	regulation of catecholamine metabolic process	2/41	20/18670	0.000871865	0.00442357	0.0023604	ITGB2/ITGAM	2
BP	GO:0042089	cytokine biosynthetic process	3/41	123/18670	0.00247803	0.00984403	0.00525273	TLR1/CLEC7A/CD28	3
BP	GO:0042094	interleukin-2 biosynthetic process	2/41	22/18670	0.00105706	0.00511208	0.00272778	CLEC7A/CD28	2
BP	GO:0042095	interferon-gamma biosynthetic process	1/41	18/18670	0.0388167	0.0870217	0.0464344	CLEC7A	1
BP	GO:0042098	T cell proliferation	5/41	184/18670	4.94859e-05	0.000455775	0.000243199	HAVCR2/TNFRSF1B/CD28/CD209/IL2RA	5
BP	GO:0042102	positive regulation of T cell proliferation	4/41	95/18670	5.51453e-05	0.00049528	0.000264279	HAVCR2/CD28/CD209/IL2RA	4
BP	GO:0042107	cytokine metabolic process	3/41	124/18670	0.00253562	0.00990947	0.00528765	TLR1/CLEC7A/CD28	3
BP	GO:0042108	positive regulation of cytokine biosynthetic process	3/41	67/18670	0.000427109	0.00255206	0.00136177	TLR1/CLEC7A/CD28	3
BP	GO:0042110	T cell activation	11/41	464/18670	3.20182e-09	1.7807e-07	9.50176e-08	FCER1G/FCGR2B/ITGAL/CD2/FGL2/HAVCR2/TNFRSF1B/CLEC7A/CD28/CD209/IL2RA	11
BP	GO:0042116	macrophage activation	8/41	95/18670	2.77007e-11	5.00689e-09	2.67165e-09	C1QA/TREM2/TLR2/FCGR2B/TLR1/ITGB2/ITGAM/HAVCR2	8
BP	GO:0042119	neutrophil activation	13/41	498/18670	2.6395e-11	5.00689e-09	2.67165e-09	CD14/C3/C3AR1/TLR2/CD53/FCGR2A/FCER1G/FCGR2B/ITGB2/ITGAM/ITGAL/FGL2/TNFRSF1B	13
BP	GO:0042129	regulation of T cell proliferation	5/41	156/18670	2.24521e-05	0.000231898	0.00012374	HAVCR2/TNFRSF1B/CD28/CD209/IL2RA	5
BP	GO:0042130	negative regulation of T cell proliferation	2/41	59/18670	0.00743803	0.0248968	0.0132848	HAVCR2/IL2RA	2
BP	GO:0042133	neurotransmitter metabolic process	4/41	153/18670	0.000346838	0.00216084	0.00115301	TLR2/ITGB2/CD34/CLEC7A	4
BP	GO:0042136	neurotransmitter biosynthetic process	3/41	106/18670	0.00162102	0.00699698	0.00373356	ITGB2/CD34/CLEC7A	3
BP	GO:0042159	lipoprotein catabolic process	1/41	15/18670	0.0324509	0.0783373	0.0418004	APOE	1
BP	GO:0042226	interleukin-6 biosynthetic process	2/41	29/18670	0.00183988	0.00775648	0.00413882	TLR1/CLEC7A	2
BP	GO:0042228	interleukin-8 biosynthetic process	1/41	20/18670	0.0430378	0.0919243	0.0490504	CLEC7A	1
BP	GO:0042417	dopamine metabolic process	2/41	39/18670	0.00331173	0.0126687	0.00675996	ITGB2/ITGAM	2
BP	GO:0042476	odontogenesis	2/41	132/18670	0.0339942	0.0807738	0.0431005	CSF1/CD34	2
BP	GO:0042481	regulation of odontogenesis	2/41	26/18670	0.00147896	0.00656006	0.00350042	CSF1/CD34	2
BP	GO:0042482	positive regulation of odontogenesis	2/41	11/18670	0.000255562	0.00171085	0.0009129	CSF1/CD34	2
BP	GO:0042487	regulation of odontogenesis of dentin-containing tooth	1/41	14/18670	0.0303199	0.0748167	0.0399218	CSF1	1
BP	GO:0042533	tumor necrosis factor biosynthetic process	2/41	34/18670	0.00252472	0.00989361	0.00527918	TLR1/CLEC7A	2
BP	GO:0042534	regulation of tumor necrosis factor biosynthetic process	2/41	34/18670	0.00252472	0.00989361	0.00527918	TLR1/CLEC7A	2
BP	GO:0042535	positive regulation of tumor necrosis factor biosynthetic process	2/41	20/18670	0.000871865	0.00442357	0.0023604	TLR1/CLEC7A	2
BP	GO:0042551	neuron maturation	2/41	47/18670	0.00477801	0.0171866	0.00917068	C1QA/C3	2
BP	GO:0042552	myelination	2/41	132/18670	0.0339942	0.0807738	0.0431005	TLR2/TNFRSF1B	2
BP	GO:0042554	superoxide anion generation	4/41	36/18670	1.12036e-06	1.74198e-05	9.29514e-06	ITGB2/ITGAM/NCF2/CLEC7A	4
BP	GO:0042590	antigen processing and presentation of exogenous peptide antigen via MHC class I	3/41	79/18670	0.000692292	0.00372139	0.00198572	FCER1G/NCF4/NCF2	3
BP	GO:0042742	defense response to bacterium	5/41	330/18670	0.000744083	0.0039268	0.00209532	TREM2/TLR2/IRF8/FCER1G/HAVCR2	5
BP	GO:0042832	defense response to protozoan	2/41	24/18670	0.00125948	0.00585596	0.00312471	IRF8/CLEC7A	2
BP	GO:0043030	regulation of macrophage activation	3/41	55/18670	0.000238217	0.00164815	0.000879443	TREM2/FCGR2B/HAVCR2	3
BP	GO:0043031	negative regulation of macrophage activation	1/41	16/18670	0.0345774	0.0807738	0.0431005	FCGR2B	1
BP	GO:0043032	positive regulation of macrophage activation	2/41	27/18670	0.00159506	0.00690557	0.00368478	TREM2/HAVCR2	2
BP	GO:0043062	extracellular structure organization	4/41	369/18670	0.00854426	0.0280796	0.0149831	ITGB2/ITGAM/ITGAL/TNFRSF1B	4
BP	GO:0043112	receptor metabolic process	3/41	192/18670	0.00856652	0.0280888	0.0149881	APOE/FCER1G/ITGB2	3
BP	GO:0043113	receptor clustering	3/41	55/18670	0.000238217	0.00164815	0.000879443	APOE/ITGB2/ITGAL	3
BP	GO:0043117	positive regulation of vascular permeability	1/41	12/18670	0.026044	0.0684722	0.0365364	APOE	1
BP	GO:0043277	apoptotic cell clearance	2/41	46/18670	0.00458104	0.0165191	0.00881454	C3/TREM2	2
BP	GO:0043280	positive regulation of cysteine-type endopeptidase activity involved in apoptotic process	2/41	132/18670	0.0339942	0.0807738	0.0431005	CLEC7A/TNFSF10	2
BP	GO:0043300	regulation of leukocyte degranulation	4/41	46/18670	3.05492e-06	3.97965e-05	2.12352e-05	FCER1G/FCGR2B/ITGB2/ITGAM	4
BP	GO:0043301	negative regulation of leukocyte degranulation	1/41	13/18670	0.0281843	0.0713738	0.0380847	FCGR2B	1
BP	GO:0043302	positive regulation of leukocyte degranulation	3/41	24/18670	1.92677e-05	0.000201892	0.000107728	FCER1G/ITGB2/ITGAM	3
BP	GO:0043306	positive regulation of mast cell degranulation	1/41	15/18670	0.0324509	0.0783373	0.0418004	FCER1G	1
BP	GO:0043312	neutrophil degranulation	12/41	485/18670	3.28752e-10	2.66778e-08	1.42351e-08	CD14/C3/C3AR1/TLR2/CD53/FCGR2A/FCER1G/ITGB2/ITGAM/ITGAL/FGL2/TNFRSF1B	12
BP	GO:0043379	memory T cell differentiation	1/41	10/18670	0.0217498	0.06095	0.0325227	FGL2	1
BP	GO:0043383	negative T cell selection	1/41	12/18670	0.026044	0.0684722	0.0365364	CD28	1
BP	GO:0043652	engulfment of apoptotic cell	1/41	15/18670	0.0324509	0.0783373	0.0418004	TREM2	1
BP	GO:0043687	post-translational protein modification	3/41	361/18670	0.0445165	0.0948024	0.0505861	C3/APOE/CSF1	3
BP	GO:0043691	reverse cholesterol transport	1/41	20/18670	0.0430378	0.0919243	0.0490504	APOE	1
BP	GO:0043903	regulation of interspecies interactions between organisms	3/41	222/18670	0.0126835	0.0396119	0.0211367	APOE/CCL8/CD28	3
BP	GO:0043954	cellular component maintenance	2/41	55/18670	0.00649139	0.0222958	0.011897	APOE/FCGR2B	2
BP	GO:0044106	cellular amine metabolic process	2/41	129/18670	0.0325944	0.0784217	0.0418455	ITGB2/ITGAM	2
BP	GO:0044406	adhesion of symbiont to host	1/41	15/18670	0.0324509	0.0783373	0.0418004	CD209	1
BP	GO:0044650	adhesion of symbiont to host cell	1/41	12/18670	0.026044	0.0684722	0.0365364	CD209	1
BP	GO:0044788	modulation by host of viral process	2/41	30/18670	0.00196857	0.008133	0.00433973	APOE/CCL8	2
BP	GO:0044793	negative regulation by host of viral process	1/41	13/18670	0.0281843	0.0713738	0.0380847	CCL8	1
BP	GO:0044794	positive regulation by host of viral process	1/41	16/18670	0.0345774	0.0807738	0.0431005	APOE	1
BP	GO:0044827	modulation by host of viral genome replication	1/41	16/18670	0.0345774	0.0807738	0.0431005	CCL8	1
BP	GO:0045019	negative regulation of nitric oxide biosynthetic process	1/41	20/18670	0.0430378	0.0919243	0.0490504	CD34	1
BP	GO:0045060	negative thymic T cell selection	1/41	11/18670	0.0238992	0.0655755	0.0349908	CD28	1
BP	GO:0045061	thymic T cell selection	1/41	21/18670	0.0451416	0.0951528	0.0507731	CD28	1
BP	GO:0045066	regulatory T cell differentiation	2/41	34/18670	0.00252472	0.00989361	0.00527918	CD28/IL2RA	2
BP	GO:0045069	regulation of viral genome replication	2/41	95/18670	0.0184698	0.0548405	0.0292626	CCL8/CD28	2
BP	GO:0045072	regulation of interferon-gamma biosynthetic process	1/41	17/18670	0.0366993	0.0837023	0.0446632	CLEC7A	1
BP	GO:0045076	regulation of interleukin-2 biosynthetic process	2/41	19/18670	0.000785771	0.00410189	0.00218875	CLEC7A/CD28	2
BP	GO:0045078	positive regulation of interferon-gamma biosynthetic process	1/41	13/18670	0.0281843	0.0713738	0.0380847	CLEC7A	1
BP	GO:0045086	positive regulation of interleukin-2 biosynthetic process	2/41	13/18670	0.000361426	0.00219589	0.00117172	CLEC7A/CD28	2
BP	GO:0045088	regulation of innate immune response	7/41	305/18670	4.04735e-06	5.0891e-05	2.71552e-05	TREM2/APOE/CLEC10A/FCER1G/FCGR2B/HAVCR2/CD209	7
BP	GO:0045089	positive regulation of innate immune response	3/41	214/18670	0.011493	0.036445	0.0194469	CLEC10A/FCER1G/CD209	3
BP	GO:0045408	regulation of interleukin-6 biosynthetic process	2/41	28/18670	0.00171538	0.00729539	0.00389279	TLR1/CLEC7A	2
BP	GO:0045410	positive regulation of interleukin-6 biosynthetic process	2/41	15/18670	0.000485183	0.00281001	0.00149941	TLR1/CLEC7A	2
BP	GO:0045414	regulation of interleukin-8 biosynthetic process	1/41	19/18670	0.0409296	0.0899455	0.0479945	CLEC7A	1
BP	GO:0045416	positive regulation of interleukin-8 biosynthetic process	1/41	12/18670	0.026044	0.0684722	0.0365364	CLEC7A	1
BP	GO:0045428	regulation of nitric oxide biosynthetic process	3/41	66/18670	0.000408606	0.00247215	0.00131913	ITGB2/CD34/CLEC7A	3
BP	GO:0045429	positive regulation of nitric oxide biosynthetic process	2/41	43/18670	0.00401344	0.0148047	0.0078997	ITGB2/CLEC7A	2
BP	GO:0045454	cell redox homeostasis	2/41	76/18670	0.0121019	0.0379596	0.0202551	NCF4/NCF2	2
BP	GO:0045580	regulation of T cell differentiation	4/41	139/18670	0.000240599	0.00164884	0.000879815	CD2/FGL2/CD28/IL2RA	4
BP	GO:0045589	regulation of regulatory T cell differentiation	2/41	32/18670	0.0022384	0.00899089	0.0047975	CD28/IL2RA	2
BP	GO:0045619	regulation of lymphocyte differentiation	4/41	169/18670	0.00050531	0.00291107	0.00155333	CD2/FGL2/CD28/IL2RA	4
BP	GO:0045639	positive regulation of myeloid cell differentiation	2/41	91/18670	0.0170328	0.0509925	0.0272094	TREM2/CSF1	2
BP	GO:0045649	regulation of macrophage differentiation	1/41	22/18670	0.0472409	0.0975708	0.0520633	CSF1	1
BP	GO:0045651	positive regulation of macrophage differentiation	1/41	14/18670	0.0303199	0.0748167	0.0399218	CSF1	1
BP	GO:0045655	regulation of monocyte differentiation	1/41	20/18670	0.0430378	0.0919243	0.0490504	CSF1	1
BP	GO:0045657	positive regulation of monocyte differentiation	1/41	10/18670	0.0217498	0.06095	0.0325227	CSF1	1
BP	GO:0045670	regulation of osteoclast differentiation	2/41	64/18670	0.00870355	0.0284093	0.0151591	TREM2/CSF1	2
BP	GO:0045672	positive regulation of osteoclast differentiation	2/41	25/18670	0.0013671	0.00617647	0.00329574	TREM2/CSF1	2
BP	GO:0045685	regulation of glial cell differentiation	2/41	73/18670	0.0112055	0.0356899	0.019044	TLR2/TNFRSF1B	2
BP	GO:0045687	positive regulation of glial cell differentiation	2/41	43/18670	0.00401344	0.0148047	0.0078997	TLR2/TNFRSF1B	2
BP	GO:0045730	respiratory burst	3/41	37/18670	7.25149e-05	0.000594735	0.000317348	NCF4/NCF2/CLEC7A	3
BP	GO:0045732	positive regulation of protein catabolic process	3/41	214/18670	0.011493	0.036445	0.0194469	TREM2/APOE/TNFRSF1B	3
BP	GO:0045765	regulation of angiogenesis	4/41	383/18670	0.00970679	0.0316127	0.0168684	C3/C3AR1/ITGB2/CD34	4
BP	GO:0045766	positive regulation of angiogenesis	4/41	204/18670	0.0010214	0.00504077	0.00268973	C3/C3AR1/ITGB2/CD34	4
BP	GO:0045785	positive regulation of cell adhesion	6/41	403/18670	0.000231182	0.00161493	0.000861718	CSF1/ITGB2/HAVCR2/CD28/CD209/IL2RA	6
BP	GO:0045807	positive regulation of endocytosis	4/41	98/18670	6.22753e-05	0.00054247	0.000289459	CD14/C3/TREM2/APOE	4
BP	GO:0045862	positive regulation of proteolysis	5/41	358/18670	0.00107145	0.00516438	0.00275569	TREM2/APOE/TNFRSF1B/CLEC7A/TNFSF10	5
BP	GO:0045921	positive regulation of exocytosis	3/41	88/18670	0.000947621	0.00475785	0.00253876	FCER1G/ITGB2/ITGAM	3
BP	GO:0045953	negative regulation of natural killer cell mediated cytotoxicity	1/41	14/18670	0.0303199	0.0748167	0.0399218	HAVCR2	1
BP	GO:0046209	nitric oxide metabolic process	4/41	82/18670	3.09275e-05	0.000304226	0.000162333	TLR2/ITGB2/CD34/CLEC7A	4
BP	GO:0046641	positive regulation of alpha-beta T cell proliferation	1/41	19/18670	0.0409296	0.0899455	0.0479945	CD28	1
BP	GO:0046651	lymphocyte proliferation	6/41	272/18670	2.65163e-05	0.000266268	0.000142079	FCGR2B/HAVCR2/TNFRSF1B/CD28/CD209/IL2RA	6
BP	GO:0048002	antigen processing and presentation of peptide antigen	7/41	189/18670	1.63825e-07	4.23389e-06	2.25918e-06	TREM2/FCER1G/FCGR2B/HLA-DRA/NCF4/NCF2/CD209	7
BP	GO:0048010	vascular endothelial growth factor receptor signaling pathway	2/41	96/18670	0.0188368	0.0558157	0.029783	NCF4/NCF2	2
BP	GO:0048102	autophagic cell death	1/41	10/18670	0.0217498	0.06095	0.0325227	TREM2	1
BP	GO:0048143	astrocyte activation	2/41	27/18670	0.00159506	0.00690557	0.00368478	C1QA/TREM2	2
BP	GO:0048245	eosinophil chemotaxis	1/41	21/18670	0.0451416	0.0951528	0.0507731	CCL8	1
BP	GO:0048246	macrophage chemotaxis	2/41	38/18670	0.00314626	0.012132	0.00647357	C3AR1/CSF1	2
BP	GO:0048291	isotype switching to IgG isotypes	1/41	13/18670	0.0281843	0.0713738	0.0380847	CD28	1
BP	GO:0048302	regulation of isotype switching to IgG isotypes	1/41	12/18670	0.026044	0.0684722	0.0365364	CD28	1
BP	GO:0048304	positive regulation of isotype switching to IgG isotypes	1/41	10/18670	0.0217498	0.06095	0.0325227	CD28	1
BP	GO:0048469	cell maturation	3/41	177/18670	0.00685612	0.0233269	0.0124471	C1QA/C3/CLEC7A	3
BP	GO:0048524	positive regulation of viral process	2/41	107/18670	0.0230747	0.0641653	0.0342383	APOE/CD28	2
BP	GO:0048708	astrocyte differentiation	2/41	81/18670	0.0136634	0.0421265	0.0224785	C1QA/TREM2	2
BP	GO:0048709	oligodendrocyte differentiation	2/41	97/18670	0.019207	0.0565647	0.0301827	TLR2/TNFRSF1B	2
BP	GO:0048713	regulation of oligodendrocyte differentiation	2/41	39/18670	0.00331173	0.0126687	0.00675996	TLR2/TNFRSF1B	2
BP	GO:0048714	positive regulation of oligodendrocyte differentiation	2/41	23/18670	0.00115613	0.00548117	0.00292473	TLR2/TNFRSF1B	2
BP	GO:0048872	homeostasis of number of cells	3/41	246/18670	0.0166677	0.0500441	0.0267033	FCER1G/CSF1/IL2RA	3
BP	GO:0048880	sensory system development	3/41	371/18670	0.0476156	0.0980799	0.052335	C1QA/C3/ITGAM	3
BP	GO:0050663	cytokine secretion	9/41	240/18670	2.02056e-09	1.16869e-07	6.23609e-08	CD14/TLR2/CD200R1/FCGR2B/TLR1/CD2/CD34/HAVCR2/TNFRSF1B	9
BP	GO:0050670	regulation of lymphocyte proliferation	6/41	208/18670	5.77867e-06	6.87236e-05	3.66706e-05	FCGR2B/HAVCR2/TNFRSF1B/CD28/CD209/IL2RA	6
BP	GO:0050671	positive regulation of lymphocyte proliferation	4/41	130/18670	0.000186153	0.001326	0.000707546	HAVCR2/CD28/CD209/IL2RA	4
BP	GO:0050672	negative regulation of lymphocyte proliferation	3/41	73/18670	0.000549483	0.0031155	0.00166242	FCGR2B/HAVCR2/IL2RA	3
BP	GO:0050687	negative regulation of defense response to virus	2/41	24/18670	0.00125948	0.00585596	0.00312471	FGL2/IL2RA	2
BP	GO:0050688	regulation of defense response to virus	2/41	73/18670	0.0112055	0.0356899	0.019044	FGL2/IL2RA	2
BP	GO:0050707	regulation of cytokine secretion	9/41	210/18670	6.22675e-10	4.28756e-08	2.28782e-08	CD14/TLR2/CD200R1/FCGR2B/TLR1/CD2/CD34/HAVCR2/TNFRSF1B	9
BP	GO:0050708	regulation of protein secretion	11/41	472/18670	3.82588e-09	2.04897e-07	1.09332e-07	CD14/TREM2/APOE/TLR2/CD200R1/FCGR2B/TLR1/CD2/CD34/HAVCR2/TNFRSF1B	11
BP	GO:0050709	negative regulation of protein secretion	4/41	141/18670	0.000254101	0.00171085	0.0009129	APOE/CD200R1/FCGR2B/CD34	4
BP	GO:0050710	negative regulation of cytokine secretion	3/41	74/18670	0.00057183	0.00320461	0.00170997	CD200R1/FCGR2B/CD34	3
BP	GO:0050714	positive regulation of protein secretion	7/41	268/18670	1.72032e-06	2.46295e-05	1.31422e-05	CD14/TREM2/TLR2/TLR1/CD2/CD34/HAVCR2	7
BP	GO:0050715	positive regulation of cytokine secretion	6/41	139/18670	5.54552e-07	1.01504e-05	5.41621e-06	CD14/TLR2/TLR1/CD2/CD34/HAVCR2	6
BP	GO:0050727	regulation of inflammatory response	11/41	374/18670	3.32089e-10	2.66778e-08	1.42351e-08	C3/TREM2/APOE/TLR2/FCER1G/CD200R1/FCGR2B/TNFRSF1B/CLEC7A/CD28/IL2RA	11
BP	GO:0050728	negative regulation of inflammatory response	5/41	169/18670	3.29739e-05	0.000320002	0.000170751	APOE/CD200R1/FCGR2B/TNFRSF1B/IL2RA	5
BP	GO:0050729	positive regulation of inflammatory response	6/41	153/18670	9.74101e-07	1.54786e-05	8.25929e-06	C3/TREM2/TLR2/FCER1G/CLEC7A/CD28	6
BP	GO:0050764	regulation of phagocytosis	6/41	98/18670	6.94445e-08	1.99797e-06	1.06611e-06	C3/TREM2/TLR2/FCER1G/FCGR2B/CLEC7A	6
BP	GO:0050765	negative regulation of phagocytosis	2/41	22/18670	0.00105706	0.00511208	0.00272778	TLR2/FCGR2B	2
BP	GO:0050766	positive regulation of phagocytosis	5/41	69/18670	4.02165e-07	8.30758e-06	4.43289e-06	C3/TREM2/FCER1G/FCGR2B/CLEC7A	5
BP	GO:0050769	positive regulation of neurogenesis	5/41	474/18670	0.00364388	0.0136858	0.0073027	TREM2/APOE/TLR2/CSF1/TNFRSF1B	5
BP	GO:0050777	negative regulation of immune response	4/41	150/18670	0.000321692	0.00202246	0.00107918	FCGR2B/FGL2/HAVCR2/IL2RA	4
BP	GO:0050792	regulation of viral process	3/41	208/18670	0.0106447	0.0342812	0.0182923	APOE/CCL8/CD28	3
BP	GO:0050803	regulation of synapse structure or activity	4/41	227/18670	0.00151467	0.0066775	0.00356308	IL10RA/APOE/TLR2/FCGR2B	4
BP	GO:0050807	regulation of synapse organization	4/41	218/18670	0.00130536	0.00599224	0.00319743	IL10RA/APOE/TLR2/FCGR2B	4
BP	GO:0050808	synapse organization	9/41	408/18670	1.96338e-07	4.89492e-06	2.61191e-06	C1QB/C1QA/C3/TREM2/IL10RA/APOE/TLR2/FCGR2B/ITGAM	9
BP	GO:0050817	coagulation	3/41	342/18670	0.0389209	0.0871201	0.0464869	APOE/FCER1G/CD34	3
BP	GO:0050818	regulation of coagulation	3/41	84/18670	0.00082784	0.00430596	0.00229764	APOE/FCER1G/CD34	3
BP	GO:0050819	negative regulation of coagulation	2/41	57/18670	0.00695733	0.0235604	0.0125717	APOE/CD34	2
BP	GO:0050830	defense response to Gram-positive bacterium	2/41	101/18670	0.020718	0.0605217	0.0322941	TLR2/HAVCR2	2
BP	GO:0050851	antigen receptor-mediated signaling pathway	3/41	316/18670	0.0318949	0.0783373	0.0418004	FCGR2B/HLA-DRA/CD28	3
BP	GO:0050863	regulation of T cell activation	8/41	314/18670	3.45283e-07	7.34235e-06	3.91784e-06	FCGR2B/CD2/FGL2/HAVCR2/TNFRSF1B/CD28/CD209/IL2RA	8
BP	GO:0050866	negative regulation of cell activation	5/41	199/18670	7.17779e-05	0.000594735	0.000317348	APOE/FCGR2B/FGL2/HAVCR2/IL2RA	5
BP	GO:0050867	positive regulation of cell activation	10/41	394/18670	9.78117e-09	4.56244e-07	2.4345e-07	TREM2/FCER1G/ITGB2/ITGAM/CD2/HAVCR2/CLEC7A/CD28/CD209/IL2RA	10
BP	GO:0050868	negative regulation of T cell activation	4/41	112/18670	0.000104726	0.000823013	0.000439156	FCGR2B/FGL2/HAVCR2/IL2RA	4
BP	GO:0050870	positive regulation of T cell activation	4/41	202/18670	0.000984747	0.00492714	0.0026291	HAVCR2/CD28/CD209/IL2RA	4
BP	GO:0050890	cognition	3/41	296/18670	0.0269933	0.0707108	0.037731	APOE/TLR2/HLA-DRA	3
BP	GO:0050900	leukocyte migration	11/41	499/18670	6.8177e-09	3.35501e-07	1.79022e-07	C3AR1/TREM2/FCER1G/CD200R1/CSF1/ITGB2/ITGAM/ITGAL/CD2/CD34/CCL8	11
BP	GO:0050920	regulation of chemotaxis	3/41	217/18670	0.0119315	0.037588	0.0200568	C3AR1/TREM2/CSF1	3
BP	GO:0050921	positive regulation of chemotaxis	3/41	135/18670	0.00322438	0.0124001	0.00661665	C3AR1/TREM2/CSF1	3
BP	GO:0051000	positive regulation of nitric-oxide synthase activity	1/41	22/18670	0.0472409	0.0975708	0.0520633	APOE	1
BP	GO:0051043	regulation of membrane protein ectodomain proteolysis	2/41	23/18670	0.00115613	0.00548117	0.00292473	APOE/TNFRSF1B	2
BP	GO:0051044	positive regulation of membrane protein ectodomain proteolysis	2/41	15/18670	0.000485183	0.00281001	0.00149941	APOE/TNFRSF1B	2
BP	GO:0051047	positive regulation of secretion	10/41	428/18670	2.14401e-08	8.15853e-07	4.35335e-07	CD14/TREM2/TLR2/FCER1G/TLR1/ITGB2/ITGAM/CD2/CD34/HAVCR2	10
BP	GO:0051048	negative regulation of secretion	5/41	238/18670	0.000166343	0.00122098	0.000651508	APOE/CD200R1/FCGR2B/CD34/TNFRSF1B	5
BP	GO:0051092	positive regulation of NF-kappaB transcription factor activity	2/41	149/18670	0.0423561	0.0919243	0.0490504	TLR2/ITGB2	2
BP	GO:0051222	positive regulation of protein transport	9/41	440/18670	3.70859e-07	7.77192e-06	4.14706e-06	CD14/TREM2/TLR2/TLR1/ITGB2/ITGAM/CD2/CD34/HAVCR2	9
BP	GO:0051224	negative regulation of protein transport	4/41	193/18670	0.000831214	0.00430801	0.00229874	APOE/CD200R1/FCGR2B/CD34	4
BP	GO:0051249	regulation of lymphocyte activation	9/41	485/18670	8.36607e-07	1.35925e-05	7.25291e-06	FCGR2B/CD2/FGL2/HAVCR2/TNFRSF1B/CLEC7A/CD28/CD209/IL2RA	9
BP	GO:0051250	negative regulation of lymphocyte activation	4/41	146/18670	0.000290235	0.00189901	0.0010133	FCGR2B/FGL2/HAVCR2/IL2RA	4
BP	GO:0051251	positive regulation of lymphocyte activation	5/41	334/18670	0.000785511	0.00410189	0.00218875	HAVCR2/CLEC7A/CD28/CD209/IL2RA	5
BP	GO:0051607	defense response to virus	3/41	238/18670	0.0152703	0.046486	0.0248047	FGL2/IRF5/IL2RA	3
BP	GO:0051668	localization within membrane	4/41	93/18670	5.0736e-05	0.000464331	0.000247765	APOE/ITGB2/ITGAL/CD2	4
BP	GO:0051702	interaction with symbiont	2/41	77/18670	0.0124075	0.0388339	0.0207216	APOE/CCL8	2
BP	GO:0051709	regulation of killing of cells of other organism	1/41	17/18670	0.0366993	0.0837023	0.0446632	CLEC7A	1
BP	GO:0051712	positive regulation of killing of cells of other organism	1/41	14/18670	0.0303199	0.0748167	0.0399218	CLEC7A	1
BP	GO:0051767	nitric-oxide synthase biosynthetic process	1/41	20/18670	0.0430378	0.0919243	0.0490504	TLR2	1
BP	GO:0051769	regulation of nitric-oxide synthase biosynthetic process	1/41	20/18670	0.0430378	0.0919243	0.0490504	TLR2	1
BP	GO:0051770	positive regulation of nitric-oxide synthase biosynthetic process	1/41	15/18670	0.0324509	0.0783373	0.0418004	TLR2	1
BP	GO:0051817	modulation of process of other organism involved in symbiotic interaction	3/41	99/18670	0.00133201	0.00609522	0.00325238	APOE/CCL8/CD209	3
BP	GO:0051851	modulation by host of symbiont process	2/41	60/18670	0.00768388	0.0256011	0.0136607	APOE/CCL8	2
BP	GO:0055089	fatty acid homeostasis	1/41	15/18670	0.0324509	0.0783373	0.0418004	APOE	1
BP	GO:0055094	response to lipoprotein particle	3/41	32/18670	4.66444e-05	0.000435147	0.000232192	APOE/FCER1G/ITGB2	3
BP	GO:0060099	regulation of phagocytosis, engulfment	2/41	15/18670	0.000485183	0.00281001	0.00149941	C3/TREM2	2
BP	GO:0060100	positive regulation of phagocytosis, engulfment	2/41	13/18670	0.000361426	0.00219589	0.00117172	C3/TREM2	2
BP	GO:0060142	regulation of syncytium formation by plasma membrane fusion	2/41	29/18670	0.00183988	0.00775648	0.00413882	TREM2/CD53	2
BP	GO:0060143	positive regulation of syncytium formation by plasma membrane fusion	2/41	27/18670	0.00159506	0.00690557	0.00368478	TREM2/CD53	2
BP	GO:0060263	regulation of respiratory burst	1/41	17/18670	0.0366993	0.0837023	0.0446632	CLEC7A	1
BP	GO:0060326	cell chemotaxis	5/41	304/18670	0.000513365	0.00294574	0.00157183	C3AR1/FCER1G/CSF1/ITGB2/CCL8	5
BP	GO:0060333	interferon-gamma-mediated signaling pathway	3/41	91/18670	0.00104431	0.00511208	0.00272778	IRF8/HLA-DRA/IRF5	3
BP	GO:0060337	type I interferon signaling pathway	2/41	95/18670	0.0184698	0.0548405	0.0292626	IRF8/IRF5	2
BP	GO:0060759	regulation of response to cytokine stimulus	3/41	190/18670	0.00832531	0.0275478	0.0146994	TREM2/TLR2/CSF1	3
BP	GO:0060760	positive regulation of response to cytokine stimulus	3/41	57/18670	0.000264877	0.00175694	0.000937492	TREM2/TLR2/CSF1	3
BP	GO:0061041	regulation of wound healing	4/41	148/18670	0.000305673	0.00194226	0.00103638	APOE/FCER1G/CD34/CLEC7A	4
BP	GO:0061042	vascular wound healing	1/41	13/18670	0.0281843	0.0713738	0.0380847	CD34	1
BP	GO:0061045	negative regulation of wound healing	2/41	76/18670	0.0121019	0.0379596	0.0202551	APOE/CD34	2
BP	GO:0061081	positive regulation of myeloid leukocyte cytokine production involved in immune response	1/41	19/18670	0.0409296	0.0899455	0.0479945	FCER1G	1
BP	GO:0061900	glial cell activation	5/41	58/18670	1.66896e-07	4.23389e-06	2.25918e-06	C1QA/TREM2/TLR2/ITGB2/ITGAM	5
BP	GO:0062207	regulation of pattern recognition receptor signaling pathway	3/41	93/18670	0.00111211	0.00534254	0.00285076	CD14/TLR2/TLR1	3
BP	GO:0062208	positive regulation of pattern recognition receptor signaling pathway	2/41	34/18670	0.00252472	0.00989361	0.00527918	TLR2/TLR1	2
BP	GO:0070098	chemokine-mediated signaling pathway	2/41	88/18670	0.0159881	0.0482648	0.0257539	TREM2/CCL8	2
BP	GO:0070099	regulation of chemokine-mediated signaling pathway	1/41	10/18670	0.0217498	0.06095	0.0325227	TREM2	1
BP	GO:0070278	extracellular matrix constituent secretion	1/41	11/18670	0.0238992	0.0655755	0.0349908	TNFRSF1B	1
BP	GO:0070371	ERK1 and ERK2 cascade	4/41	317/18670	0.0050367	0.0180274	0.00961933	TREM2/APOE/HAVCR2/CCL8	4
BP	GO:0070372	regulation of ERK1 and ERK2 cascade	4/41	300/18670	0.0041452	0.0152518	0.00813829	TREM2/APOE/HAVCR2/CCL8	4
BP	GO:0070374	positive regulation of ERK1 and ERK2 cascade	4/41	215/18670	0.00124036	0.00582325	0.00310726	TREM2/APOE/HAVCR2/CCL8	4
BP	GO:0070391	response to lipoteichoic acid	3/41	10/18670	1.16703e-06	1.75784e-05	9.37976e-06	CD14/TREM2/TLR2	3
BP	GO:0070661	leukocyte proliferation	9/41	298/18670	1.33425e-08	5.6745e-07	3.02788e-07	TREM2/CSF1/FCGR2B/HAVCR2/CCL8/TNFRSF1B/CD28/CD209/IL2RA	9
BP	GO:0070663	regulation of leukocyte proliferation	8/41	222/18670	2.40161e-08	8.90444e-07	4.75137e-07	CSF1/FCGR2B/HAVCR2/CCL8/TNFRSF1B/CD28/CD209/IL2RA	8
BP	GO:0070664	negative regulation of leukocyte proliferation	4/41	78/18670	2.53829e-05	0.000256669	0.000136957	FCGR2B/HAVCR2/CCL8/IL2RA	4
BP	GO:0070665	positive regulation of leukocyte proliferation	5/41	139/18670	1.2856e-05	0.000138729	7.40254e-05	CSF1/HAVCR2/CD28/CD209/IL2RA	5
BP	GO:0070669	response to interleukin-2	1/41	14/18670	0.0303199	0.0748167	0.0399218	IL2RA	1
BP	GO:0070997	neuron death	9/41	348/18670	5.07337e-08	1.67278e-06	8.92585e-07	C1QA/APOE/CD200R1/CSF1/FCGR2B/ITGB2/ITGAM/CD34/TNFRSF1B	9
BP	GO:0071216	cellular response to biotic stimulus	9/41	236/18670	1.74321e-09	1.05029e-07	5.60428e-08	CD14/TREM2/TLR2/IRF8/FCGR2B/TLR1/HAVCR2/TNFRSF1B/CLEC7A	9
BP	GO:0071219	cellular response to molecule of bacterial origin	8/41	212/18670	1.67723e-08	6.73688e-07	3.59477e-07	CD14/TREM2/TLR2/IRF8/FCGR2B/TLR1/HAVCR2/TNFRSF1B	8
BP	GO:0071222	cellular response to lipopolysaccharide	5/41	205/18670	8.25949e-05	0.000663512	0.000354047	CD14/TLR2/IRF8/HAVCR2/TNFRSF1B	5
BP	GO:0071223	cellular response to lipoteichoic acid	3/41	10/18670	1.16703e-06	1.75784e-05	9.37976e-06	CD14/TREM2/TLR2	3
BP	GO:0071346	cellular response to interferon-gamma	5/41	180/18670	4.45672e-05	0.000418468	0.000223293	TLR2/IRF8/HLA-DRA/CCL8/IRF5	5
BP	GO:0071352	cellular response to interleukin-2	1/41	13/18670	0.0281843	0.0713738	0.0380847	IL2RA	1
BP	GO:0071357	cellular response to type I interferon	2/41	95/18670	0.0184698	0.0548405	0.0292626	IRF8/IRF5	2
BP	GO:0071402	cellular response to lipoprotein particle stimulus	3/41	34/18670	5.61028e-05	0.00050077	0.000267208	APOE/FCER1G/ITGB2	3
BP	GO:0071404	cellular response to low-density lipoprotein particle stimulus	2/41	22/18670	0.00105706	0.00511208	0.00272778	FCER1G/ITGB2	2
BP	GO:0071605	monocyte chemotactic protein-1 production	1/41	18/18670	0.0388167	0.0870217	0.0464344	CLEC7A	1
BP	GO:0071621	granulocyte chemotaxis	5/41	123/18670	7.08879e-06	8.20031e-05	4.37565e-05	C3AR1/FCER1G/CSF1/ITGB2/CCL8	5
BP	GO:0071622	regulation of granulocyte chemotaxis	2/41	44/18670	0.00419873	0.0152931	0.00816033	C3AR1/CSF1	2
BP	GO:0071636	positive regulation of transforming growth factor beta production	1/41	20/18670	0.0430378	0.0919243	0.0490504	CD34	1
BP	GO:0071637	regulation of monocyte chemotactic protein-1 production	1/41	18/18670	0.0388167	0.0870217	0.0464344	CLEC7A	1
BP	GO:0071639	positive regulation of monocyte chemotactic protein-1 production	1/41	12/18670	0.026044	0.0684722	0.0365364	CLEC7A	1
BP	GO:0071674	mononuclear cell migration	3/41	90/18670	0.00101141	0.00504077	0.00268973	C3AR1/CSF1/CCL8	3
BP	GO:0071675	regulation of mononuclear cell migration	2/41	46/18670	0.00458104	0.0165191	0.00881454	C3AR1/CSF1	2
BP	GO:0071695	anatomical structure maturation	3/41	232/18670	0.0142679	0.0437105	0.0233237	C1QA/C3/CLEC7A	3
BP	GO:0071706	tumor necrosis factor superfamily cytokine production	9/41	168/18670	8.53516e-11	1.02849e-08	5.48796e-09	CD14/TREM2/TLR2/FCER1G/TLR1/CD2/CD34/HAVCR2/CLEC7A	9
BP	GO:0071887	leukocyte apoptotic process	2/41	104/18670	0.021883	0.0612046	0.0326585	FCER1G/IL2RA	2
BP	GO:0072010	glomerular epithelium development	1/41	21/18670	0.0451416	0.0951528	0.0507731	CD34	1
BP	GO:0072109	glomerular mesangium development	1/41	16/18670	0.0345774	0.0807738	0.0431005	CD34	1
BP	GO:0072224	metanephric glomerulus development	1/41	16/18670	0.0345774	0.0807738	0.0431005	CD34	1
BP	GO:0072578	neurotransmitter-gated ion channel clustering	1/41	12/18670	0.026044	0.0684722	0.0365364	APOE	1
BP	GO:0072593	reactive oxygen species metabolic process	7/41	284/18670	2.52751e-06	3.44791e-05	1.83979e-05	TLR2/NCF4/ITGB2/ITGAM/NCF2/CD34/CLEC7A	7
BP	GO:0072606	interleukin-8 secretion	4/41	29/18670	4.56783e-07	9.17372e-06	4.89506e-06	CD14/TLR2/TLR1/CD2	4
BP	GO:0072643	interferon-gamma secretion	1/41	22/18670	0.0472409	0.0975708	0.0520633	CD2	1
BP	GO:0072676	lymphocyte migration	2/41	111/18670	0.0247045	0.0674013	0.035965	CD200R1/CCL8	2
BP	GO:0090207	regulation of triglyceride metabolic process	2/41	40/18670	0.00348121	0.0132121	0.00704993	C3/APOE	2
BP	GO:0090209	negative regulation of triglyceride metabolic process	1/41	12/18670	0.026044	0.0684722	0.0365364	APOE	1
BP	GO:0090313	regulation of protein targeting to membrane	2/41	36/18670	0.00282739	0.0109903	0.00586439	ITGB2/ITGAM	2
BP	GO:0090314	positive regulation of protein targeting to membrane	2/41	30/18670	0.00196857	0.008133	0.00433973	ITGB2/ITGAM	2
BP	GO:0090322	regulation of superoxide metabolic process	3/41	36/18670	6.6737e-05	0.000571535	0.000304968	ITGB2/ITGAM/CLEC7A	3
BP	GO:0090713	immunological memory process	1/41	13/18670	0.0281843	0.0713738	0.0380847	FGL2	1
BP	GO:0090715	immunological memory formation process	1/41	10/18670	0.0217498	0.06095	0.0325227	FGL2	1
BP	GO:0097028	dendritic cell differentiation	2/41	42/18670	0.00383207	0.0142814	0.00762048	TREM2/FCGR2B	2
BP	GO:0097061	dendritic spine organization	2/41	80/18670	0.0133445	0.0415864	0.0221903	APOE/FCGR2B	2
BP	GO:0097062	dendritic spine maintenance	2/41	20/18670	0.000871865	0.00442357	0.0023604	APOE/FCGR2B	2
BP	GO:0097090	presynaptic membrane organization	1/41	12/18670	0.026044	0.0684722	0.0365364	APOE	1
BP	GO:0097242	amyloid-beta clearance	5/41	36/18670	1.42259e-08	5.87734e-07	3.13612e-07	C3/TREM2/APOE/ITGB2/ITGAM	5
BP	GO:0097278	complement-dependent cytotoxicity	1/41	10/18670	0.0217498	0.06095	0.0325227	C3	1
BP	GO:0097529	myeloid leukocyte migration	7/41	210/18670	3.34971e-07	7.22937e-06	3.85756e-06	C3AR1/TREM2/FCER1G/CD200R1/CSF1/ITGB2/CCL8	7
BP	GO:0097530	granulocyte migration	5/41	141/18670	1.37779e-05	0.000147577	7.87462e-05	C3AR1/FCER1G/CSF1/ITGB2/CCL8	5
BP	GO:0097734	extracellular exosome biogenesis	1/41	20/18670	0.0430378	0.0919243	0.0490504	CD34	1
BP	GO:0098543	detection of other organism	3/41	14/18670	3.51844e-06	4.50235e-05	2.40243e-05	TLR2/TLR1/CLEC7A	3
BP	GO:0098581	detection of external biotic stimulus	4/41	19/18670	7.57358e-08	2.10604e-06	1.12377e-06	TREM2/TLR2/TLR1/CLEC7A	4
BP	GO:0098742	cell-cell adhesion via plasma-membrane adhesion molecules	4/41	273/18670	0.00296016	0.0114756	0.00612332	ITGB2/ITGAM/ITGAL/CD209	4
BP	GO:0098883	synapse pruning	5/41	11/18670	1.81491e-11	5.00689e-09	2.67165e-09	C1QB/C1QA/C3/TREM2/ITGAM	5
BP	GO:0099024	plasma membrane invagination	6/41	127/18670	3.25475e-07	7.13087e-06	3.805e-06	C3/TREM2/FCER1G/FCGR2B/ITGB2/ITGAM	6
BP	GO:0099175	regulation of postsynapse organization	2/41	98/18670	0.0195801	0.0575465	0.0307066	APOE/FCGR2B	2
BP	GO:0106027	neuron projection organization	2/41	88/18670	0.0159881	0.0482648	0.0257539	APOE/FCGR2B	2
BP	GO:0110110	positive regulation of animal organ morphogenesis	2/41	81/18670	0.0136634	0.0421265	0.0224785	CSF1/CD34	2
BP	GO:0140112	extracellular vesicle biogenesis	1/41	22/18670	0.0472409	0.0975708	0.0520633	CD34	1
BP	GO:0140253	cell-cell fusion	2/41	56/18670	0.0067225	0.0229263	0.0122334	TREM2/CD53	2
BP	GO:0150063	visual system development	3/41	366/18670	0.0460528	0.0966508	0.0515724	C1QA/C3/ITGAM	3
BP	GO:0150076	neuroinflammatory response	7/41	75/18670	2.55457e-10	2.30869e-08	1.23191e-08	C1QA/TREM2/TLR2/CD200R1/ITGB2/ITGAM/TNFRSF1B	7
BP	GO:0150077	regulation of neuroinflammatory response	3/41	41/18670	9.88814e-05	0.000781325	0.000416912	TREM2/CD200R1/TNFRSF1B	3
BP	GO:0150078	positive regulation of neuroinflammatory response	1/41	18/18670	0.0388167	0.0870217	0.0464344	TREM2	1
BP	GO:0150079	negative regulation of neuroinflammatory response	2/41	18/18670	0.000704036	0.00374278	0.00199713	CD200R1/TNFRSF1B	2
BP	GO:0150146	cell junction disassembly	5/41	15/18670	1.17213e-10	1.30376e-08	6.95683e-09	C1QB/C1QA/C3/TREM2/ITGAM	5
BP	GO:1900017	positive regulation of cytokine production involved in inflammatory response	1/41	20/18670	0.0430378	0.0919243	0.0490504	CLEC7A	1
BP	GO:1900037	regulation of cellular response to hypoxia	1/41	15/18670	0.0324509	0.0783373	0.0418004	CD34	1
BP	GO:1900046	regulation of hemostasis	3/41	80/18670	0.000718172	0.00380394	0.00202977	APOE/FCER1G/CD34	3
BP	GO:1900047	negative regulation of hemostasis	2/41	54/18670	0.006264	0.0215661	0.0115076	APOE/CD34	2
BP	GO:1900165	negative regulation of interleukin-6 secretion	1/41	12/18670	0.026044	0.0684722	0.0365364	CD200R1	1
BP	GO:1900221	regulation of amyloid-beta clearance	2/41	18/18670	0.000704036	0.00374278	0.00199713	TREM2/APOE	2
BP	GO:1900272	negative regulation of long-term synaptic potentiation	1/41	13/18670	0.0281843	0.0713738	0.0380847	APOE	1
BP	GO:1900424	regulation of defense response to bacterium	1/41	20/18670	0.0430378	0.0919243	0.0490504	HAVCR2	1
BP	GO:1900426	positive regulation of defense response to bacterium	1/41	10/18670	0.0217498	0.06095	0.0325227	HAVCR2	1
BP	GO:1901214	regulation of neuron death	9/41	313/18670	2.03983e-08	7.97187e-07	4.25375e-07	C1QA/APOE/CD200R1/CSF1/FCGR2B/ITGB2/ITGAM/CD34/TNFRSF1B	9
BP	GO:1901215	negative regulation of neuron death	5/41	208/18670	8.84537e-05	0.000706652	0.000377066	APOE/CD200R1/CSF1/CD34/TNFRSF1B	5
BP	GO:1901216	positive regulation of neuron death	4/41	94/18670	5.29071e-05	0.000478148	0.000255138	C1QA/FCGR2B/ITGB2/ITGAM	4
BP	GO:1901222	regulation of NIK/NF-kappaB signaling	4/41	117/18670	0.000124024	0.000948881	0.000506319	CD14/TREM2/TLR2/HAVCR2	4
BP	GO:1901224	positive regulation of NIK/NF-kappaB signaling	4/41	77/18670	2.41194e-05	0.000247352	0.000131986	CD14/TREM2/TLR2/HAVCR2	4
BP	GO:1901342	regulation of vasculature development	4/41	422/18670	0.0134769	0.0419088	0.0223623	C3/C3AR1/ITGB2/CD34	4
BP	GO:1901626	regulation of postsynaptic membrane organization	1/41	14/18670	0.0303199	0.0748167	0.0399218	APOE	1
BP	GO:1901739	regulation of myoblast fusion	1/41	21/18670	0.0451416	0.0951528	0.0507731	CD53	1
BP	GO:1901741	positive regulation of myoblast fusion	1/41	19/18670	0.0409296	0.0899455	0.0479945	CD53	1
BP	GO:1902105	regulation of leukocyte differentiation	7/41	272/18670	1.89832e-06	2.69115e-05	1.43598e-05	TREM2/CSF1/FCGR2B/CD2/FGL2/CD28/IL2RA	7
BP	GO:1902106	negative regulation of leukocyte differentiation	2/41	103/18670	0.0214917	0.06095	0.0325227	FCGR2B/FGL2	2
BP	GO:1902107	positive regulation of leukocyte differentiation	3/41	144/18670	0.00386564	0.0143694	0.00766747	TREM2/CSF1/IL2RA	3
BP	GO:1902337	regulation of apoptotic process involved in morphogenesis	1/41	12/18670	0.026044	0.0684722	0.0365364	TNFRSF1B	1
BP	GO:1902430	negative regulation of amyloid-beta formation	1/41	13/18670	0.0281843	0.0713738	0.0380847	APOE	1
BP	GO:1902563	regulation of neutrophil activation	3/41	11/18670	1.60222e-06	2.31681e-05	1.23624e-05	FCGR2B/ITGB2/ITGAM	3
BP	GO:1902713	regulation of interferon-gamma secretion	1/41	13/18670	0.0281843	0.0713738	0.0380847	CD2	1
BP	GO:1902931	negative regulation of alcohol biosynthetic process	1/41	17/18670	0.0366993	0.0837023	0.0446632	APOE	1
BP	GO:1902950	regulation of dendritic spine maintenance	2/41	12/18670	0.000306248	0.00194226	0.00103638	APOE/FCGR2B	2
BP	GO:1902992	negative regulation of amyloid precursor protein catabolic process	1/41	16/18670	0.0345774	0.0807738	0.0431005	APOE	1
BP	GO:1903034	regulation of response to wounding	4/41	179/18670	0.000627238	0.00346178	0.00184719	APOE/FCER1G/CD34/CLEC7A	4
BP	GO:1903035	negative regulation of response to wounding	2/41	90/18670	0.0166814	0.0500441	0.0267033	APOE/CD34	2
BP	GO:1903037	regulation of leukocyte cell-cell adhesion	7/41	304/18670	3.96081e-06	5.02398e-05	2.68077e-05	FCGR2B/ITGB2/FGL2/HAVCR2/CD28/CD209/IL2RA	7
BP	GO:1903038	negative regulation of leukocyte cell-cell adhesion	4/41	129/18670	0.000180711	0.00129361	0.000690262	FCGR2B/FGL2/HAVCR2/IL2RA	4
BP	GO:1903039	positive regulation of leukocyte cell-cell adhesion	5/41	218/18670	0.000110324	0.000862318	0.000460129	ITGB2/HAVCR2/CD28/CD209/IL2RA	5
BP	GO:1903054	negative regulation of extracellular matrix organization	1/41	14/18670	0.0303199	0.0748167	0.0399218	TNFRSF1B	1
BP	GO:1903305	regulation of regulated secretory pathway	4/41	160/18670	0.000410951	0.00247598	0.00132117	FCER1G/FCGR2B/ITGB2/ITGAM	4
BP	GO:1903307	positive regulation of regulated secretory pathway	3/41	53/18670	0.00021336	0.00150497	0.000803046	FCER1G/ITGB2/ITGAM	3
BP	GO:1903364	positive regulation of cellular protein catabolic process	2/41	140/18670	0.0378399	0.0858972	0.0458344	TREM2/APOE	2
BP	GO:1903409	reactive oxygen species biosynthetic process	3/41	122/18670	0.00242126	0.00964501	0.00514653	ITGB2/CD34/CLEC7A	3
BP	GO:1903426	regulation of reactive oxygen species biosynthetic process	3/41	101/18670	0.00141095	0.00633615	0.00338094	ITGB2/CD34/CLEC7A	3
BP	GO:1903428	positive regulation of reactive oxygen species biosynthetic process	2/41	57/18670	0.00695733	0.0235604	0.0125717	ITGB2/CLEC7A	2
BP	GO:1903531	negative regulation of secretion by cell	5/41	212/18670	9.67576e-05	0.000768745	0.000410199	APOE/CD200R1/FCGR2B/CD34/TNFRSF1B	5
BP	GO:1903532	positive regulation of secretion by cell	10/41	403/18670	1.21231e-08	5.47813e-07	2.92311e-07	CD14/TREM2/TLR2/FCER1G/TLR1/ITGB2/ITGAM/CD2/CD34/HAVCR2	10
BP	GO:1903533	regulation of protein targeting	2/41	81/18670	0.0136634	0.0421265	0.0224785	ITGB2/ITGAM	2
BP	GO:1903555	regulation of tumor necrosis factor superfamily cytokine production	9/41	163/18670	6.50926e-11	8.55672e-09	4.56582e-09	CD14/TREM2/TLR2/FCER1G/TLR1/CD2/CD34/HAVCR2/CLEC7A	9
BP	GO:1903556	negative regulation of tumor necrosis factor superfamily cytokine production	3/41	72/18670	0.000527704	0.00301605	0.00160935	TREM2/CD34/HAVCR2	3
BP	GO:1903557	positive regulation of tumor necrosis factor superfamily cytokine production	7/41	88/18670	8.00263e-10	5.03122e-08	2.68463e-08	CD14/TLR2/FCER1G/TLR1/CD2/HAVCR2/CLEC7A	7
BP	GO:1903706	regulation of hemopoiesis	7/41	475/18670	7.0154e-05	0.000593232	0.000316546	TREM2/CSF1/FCGR2B/CD2/FGL2/CD28/IL2RA	7
BP	GO:1903707	negative regulation of hemopoiesis	2/41	155/18670	0.0454742	0.0957142	0.0510726	FCGR2B/FGL2	2
BP	GO:1903708	positive regulation of hemopoiesis	3/41	185/18670	0.0077401	0.0257292	0.013729	TREM2/CSF1/IL2RA	3
BP	GO:1903818	positive regulation of voltage-gated potassium channel activity	1/41	17/18670	0.0366993	0.0837023	0.0446632	TREM2	1
BP	GO:1903829	positive regulation of cellular protein localization	4/41	324/18670	0.00543857	0.0190878	0.0101852	TREM2/FCER1G/ITGB2/ITGAM	4
BP	GO:1903900	regulation of viral life cycle	2/41	149/18670	0.0423561	0.0919243	0.0490504	CCL8/CD28	2
BP	GO:1903975	regulation of glial cell migration	2/41	17/18670	0.000626681	0.00346178	0.00184719	TREM2/CSF1	2
BP	GO:1903977	positive regulation of glial cell migration	2/41	11/18670	0.000255562	0.00171085	0.0009129	TREM2/CSF1	2
BP	GO:1903978	regulation of microglial cell activation	1/41	20/18670	0.0430378	0.0919243	0.0490504	TREM2	1
BP	GO:1903980	positive regulation of microglial cell activation	1/41	11/18670	0.0238992	0.0655755	0.0349908	TREM2	1
BP	GO:1904018	positive regulation of vasculature development	4/41	230/18670	0.00158936	0.00690557	0.00368478	C3/C3AR1/ITGB2/CD34	4
BP	GO:1904406	negative regulation of nitric oxide metabolic process	1/41	20/18670	0.0430378	0.0919243	0.0490504	CD34	1
BP	GO:1904407	positive regulation of nitric oxide metabolic process	2/41	44/18670	0.00419873	0.0152931	0.00816033	ITGB2/CLEC7A	2
BP	GO:1904469	positive regulation of tumor necrosis factor secretion	1/41	21/18670	0.0451416	0.0951528	0.0507731	HAVCR2	1
BP	GO:1904645	response to amyloid-beta	2/41	54/18670	0.006264	0.0215661	0.0115076	TREM2/FCGR2B	2
BP	GO:1904646	cellular response to amyloid-beta	2/41	43/18670	0.00401344	0.0148047	0.0078997	TREM2/FCGR2B	2
BP	GO:1904748	regulation of apoptotic process involved in development	1/41	14/18670	0.0303199	0.0748167	0.0399218	TNFRSF1B	1
BP	GO:1904950	negative regulation of establishment of protein localization	4/41	197/18670	0.000897185	0.00452031	0.00241202	APOE/CD200R1/FCGR2B/CD34	4
BP	GO:1904951	positive regulation of establishment of protein localization	9/41	456/18670	5.00261e-07	9.57385e-06	5.10856e-06	CD14/TREM2/TLR2/TLR1/ITGB2/ITGAM/CD2/CD34/HAVCR2	9
BP	GO:1904996	positive regulation of leukocyte adhesion to vascular endothelial cell	1/41	17/18670	0.0366993	0.0837023	0.0446632	ITGB2	1
BP	GO:1905153	regulation of membrane invagination	2/41	16/18670	0.000553724	0.0031155	0.00166242	C3/TREM2	2
BP	GO:1905155	positive regulation of membrane invagination	2/41	13/18670	0.000361426	0.00219589	0.00117172	C3/TREM2	2
BP	GO:1905475	regulation of protein localization to membrane	3/41	187/18670	0.00797114	0.0264364	0.0141063	TREM2/ITGB2/ITGAM	3
BP	GO:1905477	positive regulation of protein localization to membrane	3/41	122/18670	0.00242126	0.00964501	0.00514653	TREM2/ITGB2/ITGAM	3
BP	GO:1905517	macrophage migration	4/41	53/18670	5.42135e-06	6.53273e-05	3.48584e-05	C3AR1/TREM2/CD200R1/CSF1	4
BP	GO:1905521	regulation of macrophage migration	4/41	39/18670	1.55697e-06	2.29733e-05	1.22584e-05	C3AR1/TREM2/CD200R1/CSF1	4
BP	GO:1905522	negative regulation of macrophage migration	1/41	12/18670	0.026044	0.0684722	0.0365364	CD200R1	1
BP	GO:1905523	positive regulation of macrophage migration	3/41	20/18670	1.09188e-05	0.000121451	6.48055e-05	C3AR1/TREM2/CSF1	3
BP	GO:1905809	negative regulation of synapse organization	2/41	25/18670	0.0013671	0.00617647	0.00329574	APOE/TLR2	2
BP	GO:1905952	regulation of lipid localization	2/41	156/18670	0.0460019	0.0966508	0.0515724	C3/APOE	2
BP	GO:1905954	positive regulation of lipid localization	2/41	82/18670	0.0139857	0.0429371	0.022911	C3/APOE	2
BP	GO:1990000	amyloid fibril formation	1/41	16/18670	0.0345774	0.0807738	0.0431005	APOE	1
BP	GO:1990266	neutrophil migration	4/41	118/18670	0.000128173	0.0009653	0.000515079	C3AR1/FCER1G/ITGB2/CCL8	4
BP	GO:1990868	response to chemokine	2/41	97/18670	0.019207	0.0565647	0.0301827	TREM2/CCL8	2
BP	GO:1990869	cellular response to chemokine	2/41	97/18670	0.019207	0.0565647	0.0301827	TREM2/CCL8	2
BP	GO:2000010	positive regulation of protein localization to cell surface	1/41	19/18670	0.0409296	0.0899455	0.0479945	FCER1G	1
BP	GO:2000377	regulation of reactive oxygen species metabolic process	4/41	195/18670	0.000863755	0.00442357	0.0023604	ITGB2/ITGAM/CD34/CLEC7A	4
BP	GO:2000379	positive regulation of reactive oxygen species metabolic process	3/41	102/18670	0.0014515	0.00647801	0.00345663	ITGB2/ITGAM/CLEC7A	3
BP	GO:2000402	negative regulation of lymphocyte migration	1/41	15/18670	0.0324509	0.0783373	0.0418004	CD200R1	1
BP	GO:2000425	regulation of apoptotic cell clearance	2/41	10/18670	0.000209388	0.00148419	0.000791956	C3/TREM2	2
BP	GO:2000482	regulation of interleukin-8 secretion	4/41	25/18670	2.44835e-07	5.61955e-06	2.99857e-06	CD14/TLR2/TLR1/CD2	4
BP	GO:2000484	positive regulation of interleukin-8 secretion	4/41	15/18670	2.68415e-08	9.70319e-07	5.17758e-07	CD14/TLR2/TLR1/CD2	4
BP	GO:2000644	regulation of receptor catabolic process	1/41	10/18670	0.0217498	0.06095	0.0325227	APOE	1
BP	GO:2001056	positive regulation of cysteine-type endopeptidase activity	2/41	149/18670	0.0423561	0.0919243	0.0490504	CLEC7A/TNFSF10	2
BP	GO:2001057	reactive nitrogen species metabolic process	4/41	85/18670	3.56332e-05	0.000341229	0.000182078	TLR2/ITGB2/CD34/CLEC7A	4
BP	GO:2001169	regulation of ATP biosynthetic process	1/41	19/18670	0.0409296	0.0899455	0.0479945	TREM2	1
BP	GO:2001171	positive regulation of ATP biosynthetic process	1/41	13/18670	0.0281843	0.0713738	0.0380847	TREM2	1
BP	GO:2001198	regulation of dendritic cell differentiation	1/41	12/18670	0.026044	0.0684722	0.0365364	FCGR2B	1
BP	GO:2001212	regulation of vasculogenesis	1/41	14/18670	0.0303199	0.0748167	0.0399218	CD34	1
BP	GO:2001214	positive regulation of vasculogenesis	1/41	10/18670	0.0217498	0.06095	0.0325227	CD34	1
CC	GO:0001772	immunological synapse	3/42	36/19717	6.11048e-05	0.000493538	0.000306761	CD53/HAVCR2/CD28	3
CC	GO:0005581	collagen trimer	2/42	87/19717	0.01478	0.057478	0.0357256	C1QB/C1QA	2
CC	GO:0005623	cell	3/42	90/19717	0.000928204	0.00512955	0.00318829	C1QB/C1QA/CCL8	3
CC	GO:0005767	secondary lysosome	2/42	14/19717	0.000396612	0.00264923	0.00164664	NCF4/NCF2	2
CC	GO:0005788	endoplasmic reticulum lumen	3/42	309/19717	0.0279078	0.0908625	0.0564759	C3/APOE/CSF1	3
CC	GO:0008305	integrin complex	3/42	31/19717	3.87548e-05	0.000361191	0.0002245	ITGB2/ITGAM/ITGAL	3
CC	GO:0009897	external side of plasma membrane	13/42	393/19717	9.73183e-13	1.02184e-10	6.3513e-11	CD14/CD69/FCER1G/CD200R1/FCGR2B/ITGB2/ITGAM/FCGR3A/CD2/CD34/CD28/CD209/IL2RA	13
CC	GO:0030139	endocytic vesicle	6/42	303/19717	4.12789e-05	0.000361191	0.0002245	APOE/TLR2/TLR1/HLA-DRA/NCF4/NCF2	6
CC	GO:0030665	clathrin-coated vesicle membrane	2/42	115/19717	0.0249471	0.0873149	0.0542709	APOE/HLA-DRA	2
CC	GO:0030666	endocytic vesicle membrane	4/42	167/19717	0.000432342	0.0026659	0.001657	APOE/TLR2/TLR1/HLA-DRA	4
CC	GO:0030667	secretory granule membrane	10/42	298/19717	5.13482e-10	2.69578e-08	1.67557e-08	CD14/C3AR1/TLR2/CD53/FCGR2A/FCER1G/ITGB2/ITGAM/ITGAL/TNFRSF1B	10
CC	GO:0030669	clathrin-coated endocytic vesicle membrane	2/42	44/19717	0.00395952	0.0197976	0.0123053	APOE/HLA-DRA	2
CC	GO:0030670	phagocytic vesicle membrane	2/42	76/19717	0.011427	0.0461473	0.028683	TLR2/TLR1	2
CC	GO:0034362	low-density lipoprotein particle	1/42	14/19717	0.0294221	0.0908625	0.0564759	APOE	1
CC	GO:0035579	specific granule membrane	6/42	91/19717	3.75325e-08	1.31364e-06	8.16497e-07	C3AR1/CD53/ITGB2/ITGAM/ITGAL/TNFRSF1B	6
CC	GO:0042581	specific granule	6/42	160/19717	1.07091e-06	2.24892e-05	1.39782e-05	C3AR1/CD53/ITGB2/ITGAM/ITGAL/TNFRSF1B	6
CC	GO:0042627	chylomicron	1/42	13/19717	0.0273489	0.0908625	0.0564759	APOE	1
CC	GO:0043020	NADPH oxidase complex	2/42	15/19717	0.000457011	0.0026659	0.001657	NCF4/NCF2	2
CC	GO:0043083	synaptic cleft	1/42	14/19717	0.0294221	0.0908625	0.0564759	APOE	1
CC	GO:0044853	plasma membrane raft	2/42	109/19717	0.022581	0.0846787	0.0526323	ITGB2/ITGAM	2
CC	GO:0045121	membrane raft	7/42	315/19717	4.14944e-06	5.56081e-05	3.45635e-05	CD14/TLR2/TLR1/ITGB2/ITGAM/CD2/TNFRSF1B	7
CC	GO:0045334	clathrin-coated endocytic vesicle	2/42	63/19717	0.00796822	0.0348609	0.021668	APOE/HLA-DRA	2
CC	GO:0045335	phagocytic vesicle	4/42	132/19717	0.000176372	0.00132279	0.000822184	TLR2/TLR1/NCF4/NCF2	4
CC	GO:0046658	anchored component of plasma membrane	2/42	59/19717	0.00701846	0.0334972	0.0208203	CD14/CD2	2
CC	GO:0062023	collagen-containing extracellular matrix	4/42	406/19717	0.0106997	0.0449389	0.027932	C1QB/C1QA/APOE/FGL2	4
CC	GO:0070820	tertiary granule	4/42	164/19717	0.000403692	0.00264923	0.00164664	CD53/FCER1G/ITGB2/ITGAM	4
CC	GO:0070821	tertiary granule membrane	4/42	73/19717	1.73986e-05	0.000182686	0.000113549	CD53/FCER1G/ITGB2/ITGAM	4
CC	GO:0072562	blood microparticle	3/42	147/19717	0.00376764	0.0197801	0.0122944	C1QB/C3/APOE	3
CC	GO:0098589	membrane region	7/42	328/19717	5.41084e-06	6.31264e-05	3.92365e-05	CD14/TLR2/TLR1/ITGB2/ITGAM/CD2/TNFRSF1B	7
CC	GO:0098636	protein complex involved in cell adhesion	4/42	34/19717	7.87261e-07	2.06656e-05	1.28448e-05	ITGB2/ITGAM/ITGAL/CD28	4
CC	GO:0098802	plasma membrane signaling receptor complex	7/42	295/19717	2.69254e-06	4.71194e-05	2.92872e-05	TLR2/TLR1/ITGB2/ITGAM/CSF2RB/ITGAL/IL2RA	7
CC	GO:0098857	membrane microdomain	7/42	316/19717	4.23681e-06	5.56081e-05	3.45635e-05	CD14/TLR2/TLR1/ITGB2/ITGAM/CD2/TNFRSF1B	7
CC	GO:0101003	ficolin-1-rich granule membrane	2/42	61/19717	0.00748646	0.0341773	0.021243	FCER1G/ITGB2	2
CC	GO:1990204	oxidoreductase complex	2/42	114/19717	0.024546	0.0873149	0.0542709	NCF4/NCF2	2
KEGG	hsa04010	MAPK signaling pathway	2/35	294/8102	0.364479	0.466701	0.260429	CD14/CSF1	2
KEGG	hsa04015	Rap1 signaling pathway	4/35	210/8102	0.0122439	0.0338747	0.0189028	CSF1/ITGB2/ITGAM/ITGAL	4
KEGG	hsa04060	Cytokine-cytokine receptor interaction	7/35	295/8102	0.00022077	0.00103807	0.000579266	IL10RA/CSF1/CSF2RB/CCL8/TNFRSF1B/TNFSF10/IL2RA	7
KEGG	hsa04061	Viral protein interaction with cytokine and cytokine receptor	6/35	100/8102	3.69368e-06	2.35827e-05	1.31597e-05	IL10RA/CSF1/CCL8/TNFRSF1B/TNFSF10/IL2RA	6
KEGG	hsa04064	NF-kappa B signaling pathway	1/35	104/8102	0.36437	0.466701	0.260429	CD14	1
KEGG	hsa04145	Phagosome	13/35	152/8102	2.20124e-14	9.13514e-13	5.0976e-13	CD14/C3/TLR2/FCGR2A/FCGR2B/HLA-DRA/NCF4/ITGB2/ITGAM/NCF2/FCGR3A/CLEC7A/CD209	13
KEGG	hsa04151	PI3K-Akt signaling pathway	3/35	354/8102	0.195496	0.317096	0.176946	TLR2/CSF1/IL2RA	3
KEGG	hsa04210	Apoptosis	2/35	136/8102	0.116343	0.201177	0.112261	CSF2RB/TNFSF10	2
KEGG	hsa04380	Osteoclast differentiation	7/35	128/8102	9.69971e-07	8.94529e-06	4.99167e-06	TREM2/FCGR2A/CSF1/FCGR2B/NCF4/NCF2/FCGR3A	7
KEGG	hsa04514	Cell adhesion molecules	8/35	149/8102	1.67567e-07	1.73851e-06	9.70127e-07	SIGLEC1/HLA-DRA/ITGB2/ITGAM/ITGAL/CD2/CD34/CD28	8
KEGG	hsa04610	Complement and coagulation cascades	6/35	85/8102	1.41938e-06	1.10274e-05	6.1535e-06	C1QB/C1QA/C3/C3AR1/ITGB2/ITGAM	6
KEGG	hsa04611	Platelet activation	2/35	124/8102	0.0997437	0.176143	0.0982916	FCGR2A/FCER1G	2
KEGG	hsa04612	Antigen processing and presentation	1/35	78/8102	0.287733	0.39803	0.22211	HLA-DRA	1
KEGG	hsa04613	Neutrophil extracellular trap formation	10/35	190/8102	4.38123e-09	7.27284e-08	4.0584e-08	C3/TLR2/FCGR2A/NCF4/ITGB2/ITGAM/NCF2/FCGR3A/ITGAL/CLEC7A	10
KEGG	hsa04620	Toll-like receptor signaling pathway	4/35	104/8102	0.000987946	0.0035652	0.00198946	CD14/TLR2/TLR1/IRF5	4
KEGG	hsa04625	C-type lectin receptor signaling pathway	3/35	104/8102	0.0099835	0.03069	0.0171257	FCER1G/CLEC7A/CD209	3
KEGG	hsa04630	JAK-STAT signaling pathway	3/35	162/8102	0.0321824	0.0702932	0.0392251	IL10RA/CSF2RB/IL2RA	3
KEGG	hsa04640	Hematopoietic cell lineage	7/35	99/8102	1.66892e-07	1.73851e-06	9.70127e-07	CD14/CSF1/HLA-DRA/ITGAM/CD2/CD34/IL2RA	7
KEGG	hsa04650	Natural killer cell mediated cytotoxicity	5/35	131/8102	0.000225124	0.00103807	0.000579266	FCER1G/ITGB2/FCGR3A/ITGAL/TNFSF10	5
KEGG	hsa04658	Th1 and Th2 cell differentiation	2/35	92/8102	0.0595839	0.117749	0.0657065	HLA-DRA/IL2RA	2
KEGG	hsa04659	Th17 cell differentiation	2/35	107/8102	0.0775755	0.146336	0.0816584	HLA-DRA/IL2RA	2
KEGG	hsa04660	T cell receptor signaling pathway	1/35	104/8102	0.36437	0.466701	0.260429	CD28	1
KEGG	hsa04662	B cell receptor signaling pathway	1/35	82/8102	0.300081	0.408308	0.227844	FCGR2B	1
KEGG	hsa04664	Fc epsilon RI signaling pathway	1/35	68/8102	0.255928	0.370881	0.206959	FCER1G	1
KEGG	hsa04666	Fc gamma R-mediated phagocytosis	3/35	97/8102	0.00825096	0.0263396	0.0146981	FCGR2A/FCGR2B/FCGR3A	3
KEGG	hsa04668	TNF signaling pathway	2/35	112/8102	0.0839146	0.154776	0.0863682	CSF1/TNFRSF1B	2
KEGG	hsa04670	Leukocyte transendothelial migration	5/35	114/8102	0.000117053	0.000621839	0.000346999	NCF4/ITGB2/ITGAM/NCF2/ITGAL	5
KEGG	hsa04672	Intestinal immune network for IgA production	2/35	49/8102	0.0187772	0.0458385	0.0255789	HLA-DRA/CD28	2
KEGG	hsa04810	Regulation of actin cytoskeleton	3/35	218/8102	0.0669832	0.129293	0.0721483	ITGB2/ITGAM/ITGAL	3
KEGG	hsa04920	Adipocytokine signaling pathway	1/35	69/8102	0.25917	0.370881	0.206959	TNFRSF1B	1
KEGG	hsa04940	Type I diabetes mellitus	2/35	43/8102	0.0146528	0.036854	0.0205653	HLA-DRA/CD28	2
KEGG	hsa04979	Cholesterol metabolism	1/35	50/8102	0.195169	0.317096	0.176946	APOE	1
KEGG	hsa05020	Prion disease	4/35	273/8102	0.0290737	0.0670309	0.0374047	C1QB/C1QA/NCF4/NCF2	4
KEGG	hsa05130	Pathogenic Escherichia coli infection	2/35	197/8102	0.208824	0.32097	0.179108	FCGR2A/TNFSF10	2
KEGG	hsa05131	Shigellosis	2/35	246/8102	0.287649	0.39803	0.22211	CD14/C3	2
KEGG	hsa05132	Salmonella infection	3/35	249/8102	0.0914398	0.164989	0.0920675	CD14/TLR2/TNFSF10	3
KEGG	hsa05133	Pertussis	7/35	76/8102	2.62869e-08	3.63635e-07	2.02916e-07	CD14/C1QB/C1QA/C3/IRF8/ITGB2/ITGAM	7
KEGG	hsa05134	Legionellosis	5/35	57/8102	3.98288e-06	2.36128e-05	1.31765e-05	CD14/C3/TLR2/ITGB2/ITGAM	5
KEGG	hsa05140	Leishmaniasis	9/35	77/8102	2.26547e-11	4.70086e-10	2.62318e-10	C3/TLR2/FCGR2A/HLA-DRA/NCF4/ITGB2/ITGAM/NCF2/FCGR3A	9
KEGG	hsa05142	Chagas disease	4/35	102/8102	0.000918658	0.00346585	0.00193402	C1QB/C1QA/C3/TLR2	4
KEGG	hsa05144	Malaria	3/35	50/8102	0.0012597	0.00435647	0.002431	TLR2/ITGB2/ITGAL	3
KEGG	hsa05145	Toxoplasmosis	3/35	112/8102	0.0122055	0.0338747	0.0189028	IL10RA/TLR2/HLA-DRA	3
KEGG	hsa05146	Amoebiasis	4/35	102/8102	0.000918658	0.00346585	0.00193402	CD14/TLR2/ITGB2/ITGAM	4
KEGG	hsa05150	Staphylococcus aureus infection	11/35	96/8102	1.18703e-13	3.2841e-12	1.8326e-12	C1QB/C1QA/C3/C3AR1/FCGR2A/FCGR2B/HLA-DRA/ITGB2/ITGAM/FCGR3A/ITGAL	11
KEGG	hsa05152	Tuberculosis	14/35	180/8102	6.64005e-15	5.51124e-13	3.07539e-13	CD14/C3/IL10RA/TLR2/FCGR2A/FCER1G/FCGR2B/TLR1/HLA-DRA/ITGB2/ITGAM/FCGR3A/CLEC7A/CD209	14
KEGG	hsa05162	Measles	5/35	139/8102	0.000296709	0.00129615	0.000723279	TLR2/FCGR2B/CD28/CD209/IL2RA	5
KEGG	hsa05164	Influenza A	2/35	172/8102	0.169678	0.287413	0.160383	HLA-DRA/TNFSF10	2
KEGG	hsa05166	Human T-cell leukemia virus 1 infection	4/35	219/8102	0.0141074	0.0365909	0.0204185	HLA-DRA/ITGB2/ITGAL/IL2RA	4
KEGG	hsa05167	Kaposi sarcoma-associated herpesvirus infection	2/35	193/8102	0.202483	0.317096	0.176946	C3/CD200R1	2
KEGG	hsa05168	Herpes simplex virus 1 infection	3/35	498/8102	0.365489	0.466701	0.260429	C3/TLR2/HLA-DRA	3
KEGG	hsa05169	Epstein-Barr virus infection	3/35	202/8102	0.0557539	0.113744	0.0634715	TLR2/HLA-DRA/ITGAL	3
KEGG	hsa05170	Human immunodeficiency virus 1 infection	2/35	212/8102	0.232788	0.345025	0.192531	TLR2/TNFRSF1B	2
KEGG	hsa05171	Coronavirus disease - COVID-19	6/35	232/8102	0.000417894	0.00173426	0.000967755	C1QB/C1QA/C3/C3AR1/TLR2/FCGR2A	6
KEGG	hsa05202	Transcriptional misregulation in cancer	2/35	192/8102	0.200902	0.317096	0.176946	CD14/ITGAM	2
KEGG	hsa05221	Acute myeloid leukemia	2/35	67/8102	0.0336399	0.0715927	0.0399503	CD14/ITGAM	2
KEGG	hsa05235	PD-L1 expression and PD-1 checkpoint pathway in cancer	2/35	89/8102	0.0561867	0.113744	0.0634715	TLR2/CD28	2
KEGG	hsa05310	Asthma	2/35	31/8102	0.00779355	0.0258746	0.0144386	FCER1G/HLA-DRA	2
KEGG	hsa05320	Autoimmune thyroid disease	2/35	53/8102	0.0217674	0.0516199	0.028805	HLA-DRA/CD28	2
KEGG	hsa05321	Inflammatory bowel disease	2/35	65/8102	0.0318166	0.0702932	0.0392251	TLR2/HLA-DRA	2
KEGG	hsa05322	Systemic lupus erythematosus	7/35	136/8102	1.46146e-06	1.10274e-05	6.1535e-06	C1QB/C1QA/C3/FCGR2A/HLA-DRA/FCGR3A/CD28	7
KEGG	hsa05323	Rheumatoid arthritis	6/35	93/8102	2.41347e-06	1.66932e-05	9.31514e-06	TLR2/CSF1/HLA-DRA/ITGB2/ITGAL/CD28	6
KEGG	hsa05330	Allograft rejection	2/35	38/8102	0.0115621	0.0338747	0.0189028	HLA-DRA/CD28	2
KEGG	hsa05332	Graft-versus-host disease	2/35	42/8102	0.0140089	0.0365909	0.0204185	HLA-DRA/CD28	2
KEGG	hsa05415	Diabetic cardiomyopathy	2/35	203/8102	0.218378	0.329553	0.183897	NCF4/NCF2	2
KEGG	hsa05416	Viral myocarditis	4/35	60/8102	0.000119873	0.000621839	0.000346999	HLA-DRA/ITGB2/ITGAL/CD28	4
MF	GO:0001530	lipopolysaccharide binding	3/41	35/17696	7.17603e-05	0.000813283	0.000478402	CD14/TREM2/TLR2	3
MF	GO:0001540	amyloid-beta binding	7/41	78/17696	4.89357e-10	1.24786e-08	7.34035e-09	C1QA/TREM2/APOE/TLR2/FCGR2B/ITGB2/ITGAM	7
MF	GO:0001846	opsonin binding	2/41	15/17696	0.000539526	0.0042332	0.00249012	ITGB2/ITGAM	2
MF	GO:0001848	complement binding	2/41	21/17696	0.00106959	0.00727324	0.00427838	ITGB2/ITGAM	2
MF	GO:0004896	cytokine receptor activity	3/41	96/17696	0.00142039	0.00905501	0.00532647	IL10RA/CSF2RB/IL2RA	3
MF	GO:0005035	death receptor activity	1/41	11/17696	0.0251998	0.0886339	0.0521376	TNFRSF1B	1
MF	GO:0005125	cytokine activity	3/41	220/17696	0.0142789	0.0606854	0.0356973	CSF1/CCL8/TNFSF10	3
MF	GO:0005126	cytokine receptor binding	3/41	286/17696	0.0283465	0.0903544	0.0531497	CSF1/CCL8/TNFSF10	3
MF	GO:0005539	glycosaminoglycan binding	4/41	229/17696	0.00190055	0.0107698	0.00633516	TREM2/APOE/TLR2/CCL8	4
MF	GO:0008035	high-density lipoprotein particle binding	1/41	15/17696	0.0342089	0.0978353	0.0575502	TREM2	1
MF	GO:0016004	phospholipase activator activity	1/41	12/17696	0.0274598	0.0903514	0.0531479	CCL8	1
MF	GO:0016175	superoxide-generating NADPH oxidase activity	1/41	12/17696	0.0274598	0.0903514	0.0531479	NCF2	1
MF	GO:0016176	superoxide-generating NADPH oxidase activator activity	2/41	10/17696	0.000232929	0.00237588	0.00139758	NCF4/NCF2	2
MF	GO:0019838	growth factor binding	2/41	137/17696	0.0400842	0.0993586	0.0584462	IL10RA/IL2RA	2
MF	GO:0019864	IgG binding	4/41	11/17696	8.08654e-09	1.64965e-07	9.70385e-08	FCGR2A/FCER1G/FCGR2B/FCGR3A	4
MF	GO:0019865	immunoglobulin binding	4/41	24/17696	2.54781e-07	4.33128e-06	2.54781e-06	FCGR2A/FCER1G/FCGR2B/FCGR3A	4
MF	GO:0019955	cytokine binding	3/41	128/17696	0.00322423	0.0149487	0.00879335	IL10RA/TNFRSF1B/IL2RA	3
MF	GO:0023026	MHC class II protein complex binding	1/41	16/17696	0.0364485	0.0978353	0.0575502	HLA-DRA	1
MF	GO:0030169	low-density lipoprotein particle binding	1/41	16/17696	0.0364485	0.0978353	0.0575502	TREM2	1
MF	GO:0030246	carbohydrate binding	7/41	271/17696	2.6334e-06	3.35759e-05	1.97505e-05	CD69/CLEC10A/SIGLEC1/HLA-DRA/CD34/CLEC7A/CD209	7
MF	GO:0030247	polysaccharide binding	2/41	25/17696	0.00151906	0.00911434	0.00536138	HLA-DRA/CLEC7A	2
MF	GO:0031072	heat shock protein binding	2/41	119/17696	0.0310046	0.0958323	0.0563719	ITGB2/ITGAM	2
MF	GO:0032395	MHC class II receptor activity	1/41	10/17696	0.0229348	0.0835481	0.0491459	HLA-DRA	1
MF	GO:0033218	amide binding	11/41	356/17696	3.44902e-10	1.24786e-08	7.34035e-09	CD14/C1QA/TREM2/APOE/TLR2/FCGR2B/TLR1/HLA-DRA/ITGB2/ITGAM/CD209	11
MF	GO:0034185	apolipoprotein binding	1/41	17/17696	0.0386829	0.0986415	0.0580244	TREM2	1
MF	GO:0035325	Toll-like receptor binding	2/41	12/17696	0.000340628	0.00289533	0.00170314	TLR2/TLR1	2
MF	GO:0038024	cargo receptor activity	2/41	76/17696	0.0133953	0.0594052	0.0349442	ITGB2/ITGAM	2
MF	GO:0038187	pattern recognition receptor activity	2/41	12/17696	0.000340628	0.00289533	0.00170314	CD14/TLR2	2
MF	GO:0042277	peptide binding	11/41	295/17696	4.64908e-11	4.74206e-09	2.78945e-09	CD14/C1QA/TREM2/APOE/TLR2/FCGR2B/TLR1/HLA-DRA/ITGB2/ITGAM/CD209	11
MF	GO:0042605	peptide antigen binding	2/41	31/17696	0.00233393	0.0125295	0.0073703	HLA-DRA/CD209	2
MF	GO:0042834	peptidoglycan binding	2/41	17/17696	0.000696766	0.00507644	0.00298614	TREM2/TLR2	2
MF	GO:0043395	heparan sulfate proteoglycan binding	1/41	16/17696	0.0364485	0.0978353	0.0575502	APOE	1
MF	GO:0046790	virion binding	1/41	10/17696	0.0229348	0.0835481	0.0491459	CD209	1
MF	GO:0050664	oxidoreductase activity, acting on NAD(P)H, oxygen as acceptor	1/41	17/17696	0.0386829	0.0986415	0.0580244	NCF2	1
MF	GO:0060229	lipase activator activity	1/41	14/17696	0.0319643	0.0958928	0.0564076	CCL8	1
MF	GO:0071723	lipopeptide binding	3/41	10/17696	1.36974e-06	1.99591e-05	1.17406e-05	CD14/TLR2/TLR1	3
MF	GO:0071813	lipoprotein particle binding	2/41	33/17696	0.00264239	0.0128345	0.00754968	TREM2/APOE	2
MF	GO:0071814	protein-lipid complex binding	2/41	33/17696	0.00264239	0.0128345	0.00754968	TREM2/APOE	2
MF	GO:0120020	cholesterol transfer activity	1/41	18/17696	0.0409124	0.0993586	0.0584462	APOE	1
MF	GO:0140375	immune receptor activity	8/41	128/17696	4.69919e-10	1.24786e-08	7.34035e-09	C3AR1/IL10RA/FCER1G/CD200R1/FCGR2B/HLA-DRA/CSF2RB/IL2RA	8
MF	GO:1901681	sulfur compound binding	3/41	250/17696	0.0200123	0.0785097	0.0461822	APOE/CD34/CCL8	3
MF	GO:1990782	protein tyrosine kinase binding	2/41	93/17696	0.0196165	0.0785097	0.0461822	TREM2/CD2	2
