# Supplementary material for: TYROBP, TLR4 and ITGAM regulated macrophages polarization and immune checkpoints expression in osteosarcoma
Source: Sci Rep. 2021 Sep 29;11:19315. doi: 10.1038/s41598-021-98637-x (PMC8481262; doi:10.1038/s41598-021-98637-x)
Supplement: Supplementary file 8 — Supplementary Information 4. [file 41598_2021_98637_MOESM8_ESM.xlsx]

## Sheet: Sheet 1
ONTOLOGY	ID	Description	GeneRatio	BgRatio	pvalue	p.adjust	qvalue	geneID	Count
BP	GO:0046718	viral entry into host cell	2/34	121/18670	0.0204144	0.0977993	0.0646332	CLEC5A/CR1	2
BP	GO:0001767	establishment of lymphocyte polarity	1/34	11/18670	0.019856	0.0970437	0.0641338	DOCK2	1
BP	GO:0002517	T cell tolerance induction	1/34	11/18670	0.019856	0.0970437	0.0641338	CD3E	1
BP	GO:0002923	regulation of humoral immune response mediated by circulating immunoglobulin	1/34	11/18670	0.019856	0.0970437	0.0641338	CR1	1
BP	GO:0032494	response to peptidoglycan	1/34	11/18670	0.019856	0.0970437	0.0641338	C5AR1	1
BP	GO:0033632	regulation of cell-cell adhesion mediated by integrin	1/34	11/18670	0.019856	0.0970437	0.0641338	CD3E	1
BP	GO:0098883	synapse pruning	1/34	11/18670	0.019856	0.0970437	0.0641338	C1QC	1
BP	GO:1900003	regulation of serine-type endopeptidase activity	1/34	11/18670	0.019856	0.0970437	0.0641338	CR1	1
BP	GO:1902571	regulation of serine-type peptidase activity	1/34	11/18670	0.019856	0.0970437	0.0641338	CR1	1
BP	GO:0070588	calcium ion transmembrane transport	3/34	319/18670	0.0200015	0.0970437	0.0641338	APLNR/LCK/TRPM2	3
BP	GO:0002698	negative regulation of immune effector process	2/34	120/18670	0.0200997	0.0970437	0.0641338	VSIG4/CR1	2
BP	GO:0045088	regulation of innate immune response	3/34	305/18670	0.0177775	0.0946212	0.0625329	VSIG4/CR1/VAV1	3
BP	GO:0032609	interferon-gamma production	2/34	113/18670	0.0179552	0.0946212	0.0625329	CD3E/HLA-DPB1	2
BP	GO:0001768	establishment of T cell polarity	1/34	10/18670	0.0180668	0.0946212	0.0625329	DOCK2	1
BP	GO:0002713	negative regulation of B cell mediated immunity	1/34	10/18670	0.0180668	0.0946212	0.0625329	CR1	1
BP	GO:0002890	negative regulation of immunoglobulin mediated immune response	1/34	10/18670	0.0180668	0.0946212	0.0625329	CR1	1
BP	GO:0044351	macropinocytosis	1/34	10/18670	0.0180668	0.0946212	0.0625329	DOCK2	1
BP	GO:0045348	positive regulation of MHC class II biosynthetic process	1/34	10/18670	0.0180668	0.0946212	0.0625329	CIITA	1
BP	GO:0031532	actin cytoskeleton reorganization	2/34	101/18670	0.0145248	0.0808676	0.0534434	PARVG/TRPM2	2
BP	GO:0032649	regulation of interferon-gamma production	2/34	101/18670	0.0145248	0.0808676	0.0534434	CD3E/HLA-DPB1	2
BP	GO:0034446	substrate adhesion-dependent cell spreading	2/34	100/18670	0.0142533	0.0808121	0.0534068	PARVG/GBP1	2
BP	GO:0050848	regulation of calcium-mediated signaling	2/34	98/18670	0.013717	0.0784919	0.0518734	CD3E/GBP1	2
BP	GO:0002832	negative regulation of response to biotic stimulus	2/34	95/18670	0.0129297	0.0746781	0.049353	VSIG4/CR1	2
BP	GO:0042102	positive regulation of T cell proliferation	2/34	95/18670	0.0129297	0.0746781	0.049353	CD3E/HLA-DPB1	2
BP	GO:0051289	protein homotetramerization	2/34	94/18670	0.0126718	0.0745829	0.04929	CD247/TRPM2	2
BP	GO:0001819	positive regulation of cytokine production	4/34	464/18670	0.0096832	0.0575406	0.0380272	C5AR1/CLEC5A/CD3E/HLA-DPB1	4
BP	GO:0038093	Fc receptor signaling pathway	3/34	241/18670	0.00946447	0.0567868	0.037529	CD247/VAV1/FCGR1B	3
BP	GO:0002683	negative regulation of immune system process	4/34	435/18670	0.00775581	0.0469911	0.0310553	VSIG4/C1QC/CR1/GBP1	4
BP	GO:0070663	regulation of leukocyte proliferation	3/34	222/18670	0.00756515	0.0462897	0.0305917	VSIG4/CD3E/HLA-DPB1	3
BP	GO:0051651	maintenance of location in cell	3/34	219/18670	0.00728816	0.0450408	0.0297664	APLNR/LCK/TRPM2	3
BP	GO:0033077	T cell differentiation in thymus	2/34	70/18670	0.0071944	0.0449105	0.0296803	DOCK2/CD3E	2
BP	GO:0097529	myeloid leukocyte migration	3/34	210/18670	0.006494	0.040952	0.0270641	C5AR1/VAV1/CSF3R	3
BP	GO:0032944	regulation of mononuclear cell proliferation	3/34	209/18670	0.00640914	0.0408335	0.0269858	VSIG4/CD3E/HLA-DPB1	3
BP	GO:0050670	regulation of lymphocyte proliferation	3/34	208/18670	0.00632495	0.0407168	0.0269088	VSIG4/CD3E/HLA-DPB1	3
BP	GO:0032729	positive regulation of interferon-gamma production	2/34	65/18670	0.00623171	0.0405389	0.0267912	CD3E/HLA-DPB1	2
BP	GO:0050854	regulation of antigen receptor-mediated signaling pathway	2/34	65/18670	0.00623171	0.0405389	0.0267912	LCK/GBP1	2
BP	GO:0045824	negative regulation of innate immune response	2/34	59/18670	0.00516125	0.0342973	0.0226663	VSIG4/CR1	2
BP	GO:0070206	protein trimerization	2/34	54/18670	0.00434123	0.0291618	0.0192723	CD247/TRIM22	2
BP	GO:0006968	cellular defense response	2/34	52/18670	0.00403186	0.0273812	0.0180955	C5AR1/CLEC5A	2
BP	GO:0060401	cytosolic calcium ion transport	3/34	176/18670	0.00397588	0.027301	0.0180426	APLNR/LCK/TRPM2	3
BP	GO:0006959	humoral immune response	4/34	356/18670	0.0038374	0.0266462	0.0176098	C5AR1/VSIG4/C1QC/CR1	4
BP	GO:0051260	protein homooligomerization	4/34	351/18670	0.00364873	0.025624	0.0169343	CD3E/CD247/GBP1/TRPM2	4
BP	GO:0045058	T cell selection	2/34	47/18670	0.00330566	0.0234816	0.0155184	DOCK2/CD3E	2
BP	GO:0060402	calcium ion transport into cytosol	3/34	158/18670	0.00293554	0.0210949	0.0139411	APLNR/LCK/TRPM2	3
BP	GO:0042129	regulation of T cell proliferation	3/34	156/18670	0.00283178	0.0205887	0.0136065	VSIG4/CD3E/HLA-DPB1	3
BP	GO:0051235	maintenance of location	4/34	315/18670	0.0024736	0.0181987	0.012027	APLNR/MSR1/LCK/TRPM2	4
BP	GO:0050856	regulation of T cell receptor signaling pathway	2/34	39/18670	0.00228668	0.0170262	0.0112522	LCK/GBP1	2
BP	GO:0097530	granulocyte migration	3/34	141/18670	0.00212575	0.0160209	0.0105878	C5AR1/VAV1/CSF3R	3
BP	GO:0097553	calcium ion transmembrane import into cytosol	3/34	140/18670	0.0020831	0.0158933	0.0105035	APLNR/LCK/TRPM2	3
BP	GO:0070661	leukocyte proliferation	4/34	298/18670	0.00202274	0.0156257	0.0103266	VSIG4/DOCK2/CD3E/HLA-DPB1	4
BP	GO:0097242	amyloid-beta clearance	2/34	36/18670	0.0019508	0.0152607	0.0100854	C5AR1/MSR1	2
BP	GO:0072503	cellular divalent inorganic cation homeostasis	5/34	493/18670	0.00185927	0.0147311	0.00973544	C5AR1/CXCR6/APLNR/LCK/TRPM2	5
BP	GO:0051208	sequestering of calcium ion	3/34	131/18670	0.0017232	0.0139741	0.00923512	APLNR/LCK/TRPM2	3
BP	GO:0043368	positive T cell selection	2/34	34/18670	0.00174111	0.0139741	0.00923512	DOCK2/CD3E	2
BP	GO:0046633	alpha-beta T cell proliferation	2/34	33/18670	0.00164056	0.0135182	0.00893384	DOCK2/CD3E	2
BP	GO:0051282	regulation of sequestering of calcium ion	3/34	128/18670	0.00161262	0.0134675	0.00890036	APLNR/LCK/TRPM2	3
BP	GO:0002697	regulation of immune effector process	5/34	462/18670	0.00139704	0.0130617	0.00863215	C5AR1/VSIG4/C1QC/CR1/VAV1	5
BP	GO:0071621	granulocyte chemotaxis	3/34	123/18670	0.00143843	0.0130617	0.00863215	C5AR1/VAV1/CSF3R	3
BP	GO:0046651	lymphocyte proliferation	4/34	272/18670	0.00144872	0.0130617	0.00863215	VSIG4/DOCK2/CD3E/HLA-DPB1	4
BP	GO:0051209	release of sequestered calcium ion into cytosol	3/34	124/18670	0.00147227	0.0130617	0.00863215	APLNR/LCK/TRPM2	3
BP	GO:0032943	mononuclear cell proliferation	4/34	274/18670	0.00148822	0.0130617	0.00863215	VSIG4/DOCK2/CD3E/HLA-DPB1	4
BP	GO:0055074	calcium ion homeostasis	5/34	471/18670	0.00152127	0.0130617	0.00863215	C5AR1/CXCR6/APLNR/LCK/TRPM2	5
BP	GO:0051283	negative regulation of sequestering of calcium ion	3/34	126/18670	0.00154144	0.0130617	0.00863215	APLNR/LCK/TRPM2	3
BP	GO:0035590	purinergic nucleotide receptor signaling pathway	2/34	32/18670	0.00154289	0.0130617	0.00863215	ADORA3/P2RY13	2
BP	GO:0006874	cellular calcium ion homeostasis	5/34	458/18670	0.00134431	0.0127813	0.00844683	C5AR1/CXCR6/APLNR/LCK/TRPM2	5
BP	GO:1990266	neutrophil migration	3/34	118/18670	0.00127661	0.0123273	0.00814678	C5AR1/VAV1/CSF3R	3
BP	GO:0019932	second-messenger-mediated signaling	5/34	439/18670	0.00111378	0.0109256	0.00722047	CXCR6/APLNR/CD3E/GBP1/TRPM2	5
BP	GO:0001562	response to protozoan	2/34	25/18670	0.000940676	0.00937642	0.00619665	GBP2/GBP4	2
BP	GO:0030593	neutrophil chemotaxis	3/34	104/18670	0.000886229	0.00897851	0.00593368	C5AR1/VAV1/CSF3R	3
BP	GO:0042832	defense response to protozoan	2/34	24/18670	0.00086641	0.00892402	0.00589767	GBP2/GBP4	2
BP	GO:0002504	antigen processing and presentation of peptide or polysaccharide antigen via MHC class II	3/34	102/18670	0.000837673	0.00877427	0.0057987	HLA-DRB5/HLA-DRB1/HLA-DPB1	3
BP	GO:0032703	negative regulation of interleukin-2 production	2/34	23/18670	0.000795116	0.00867379	0.0057323	VSIG4/GBP1	2
BP	GO:0002495	antigen processing and presentation of peptide antigen via MHC class II	3/34	101/18670	0.000814045	0.00867379	0.0057323	HLA-DRB5/HLA-DRB1/HLA-DPB1	3
BP	GO:0050830	defense response to Gram-positive bacterium	3/34	101/18670	0.000814045	0.00867379	0.0057323	C5AR1/GBP2/GBP4	3
BP	GO:0019886	antigen processing and presentation of exogenous peptide antigen via MHC class II	3/34	98/18670	0.000745724	0.00853179	0.00563845	HLA-DRB5/HLA-DRB1/HLA-DPB1	3
BP	GO:0045785	positive regulation of cell adhesion	5/34	403/18670	0.000759302	0.00853179	0.00563845	CD5/LCK/CD3E/VAV1/HLA-DPB1	5
BP	GO:0019882	antigen processing and presentation	4/34	226/18670	0.000729126	0.00850188	0.00561869	HLA-DRB5/HLA-DRB1/FCGR1B/HLA-DPB1	4
BP	GO:0030595	leukocyte chemotaxis	4/34	224/18670	0.000705296	0.00838217	0.00553957	C5AR1/VAV1/CSF3R/TRPM2	4
BP	GO:0045061	thymic T cell selection	2/34	21/18670	0.000661486	0.00831029	0.00549207	DOCK2/CD3E	2
BP	GO:0042116	macrophage activation	3/34	95/18670	0.000681179	0.00831029	0.00549207	C5AR1/VSIG4/CD93	3
BP	GO:0050867	positive regulation of cell activation	5/34	394/18670	0.000685801	0.00831029	0.00549207	CD5/LCK/CD3E/VAV1/HLA-DPB1	5
BP	GO:0019722	calcium-mediated signaling	4/34	218/18670	0.000637127	0.00820301	0.00542117	CXCR6/CD3E/GBP1/TRPM2	4
BP	GO:0002696	positive regulation of leukocyte activation	5/34	380/18670	0.000582265	0.00765617	0.00505978	CD5/LCK/CD3E/VAV1/HLA-DPB1	5
BP	GO:0006909	phagocytosis	5/34	369/18670	0.000509559	0.00684582	0.00452423	DOCK2/MSR1/CD247/VAV1/CD93	5
BP	GO:0051480	regulation of cytosolic calcium ion concentration	5/34	357/18670	0.000438301	0.00601933	0.00397803	C5AR1/CXCR6/APLNR/LCK/TRPM2	5
BP	GO:0030098	lymphocyte differentiation	5/34	353/18670	0.000416314	0.00584732	0.00386435	DOCK2/CR1/LCK/CD3E/VAV1	5
BP	GO:0048002	antigen processing and presentation of peptide antigen	4/34	189/18670	0.000372014	0.00546363	0.00361078	HLA-DRB5/HLA-DRB1/FCGR1B/HLA-DPB1	4
BP	GO:0006957	complement activation, alternative pathway	2/34	16/18670	0.000380155	0.00546363	0.00361078	VSIG4/CR1	2
BP	GO:0042098	T cell proliferation	4/34	184/18670	0.000336041	0.0050652	0.00334746	VSIG4/DOCK2/CD3E/HLA-DPB1	4
BP	GO:0019884	antigen processing and presentation of exogenous antigen	4/34	182/18670	0.000322377	0.00499132	0.00329864	HLA-DRB5/HLA-DRB1/FCGR1B/HLA-DPB1	4
BP	GO:0051251	positive regulation of lymphocyte activation	5/34	334/18670	0.000323063	0.00499132	0.00329864	CD5/LCK/CD3E/VAV1/HLA-DPB1	5
BP	GO:0002478	antigen processing and presentation of exogenous peptide antigen	4/34	175/18670	0.000277686	0.00451605	0.00298455	HLA-DRB5/HLA-DRB1/FCGR1B/HLA-DPB1	4
BP	GO:0006956	complement activation	4/34	175/18670	0.000277686	0.00451605	0.00298455	C5AR1/VSIG4/C1QC/CR1	4
BP	GO:0007204	positive regulation of cytosolic calcium ion concentration	5/34	319/18670	0.000261426	0.00448781	0.00296589	C5AR1/CXCR6/APLNR/LCK/TRPM2	5
BP	GO:0002430	complement receptor mediated signaling pathway	2/34	13/18670	0.000247949	0.00444469	0.00293739	C5AR1/CR1	2
BP	GO:0045059	positive thymic T cell selection	2/34	13/18670	0.000247949	0.00444469	0.00293739	DOCK2/CD3E	2
BP	GO:0050900	leukocyte migration	6/34	499/18670	0.000251722	0.00444469	0.00293739	C5AR1/LCK/VAV1/OLR1/CSF3R/TRPM2	6
BP	GO:0060326	cell chemotaxis	5/34	304/18670	0.000209191	0.00405645	0.00268081	C5AR1/CXCR6/VAV1/CSF3R/TRPM2	5
BP	GO:0002921	negative regulation of humoral immune response	2/34	12/18670	0.000210043	0.00405645	0.00268081	VSIG4/CR1	2
BP	GO:0043383	negative T cell selection	2/34	12/18670	0.000210043	0.00405645	0.00268081	DOCK2/CD3E	2
BP	GO:0045060	negative thymic T cell selection	2/34	11/18670	0.000175236	0.00373433	0.00246793	DOCK2/CD3E	2
BP	GO:0032663	regulation of interleukin-2 production	3/34	54/18670	0.000128447	0.00283502	0.00187359	VSIG4/CD3E/GBP1	3
BP	GO:0002920	regulation of humoral immune response	4/34	134/18670	9.95556e-05	0.00227872	0.00150595	C5AR1/VSIG4/C1QC/CR1	4
BP	GO:0022409	positive regulation of cell-cell adhesion	5/34	255/18670	9.19861e-05	0.00218644	0.00144496	CD5/LCK/CD3E/VAV1/HLA-DPB1	5
BP	GO:0022407	regulation of cell-cell adhesion	6/34	402/18670	7.74703e-05	0.00191507	0.00126562	VSIG4/CD5/LCK/CD3E/VAV1/HLA-DPB1	6
BP	GO:0030217	T cell differentiation	5/34	240/18670	6.90963e-05	0.00177923	0.00117585	DOCK2/CR1/LCK/CD3E/VAV1	5
BP	GO:0030449	regulation of complement activation	4/34	115/18670	5.49245e-05	0.0014758	0.000975319	C5AR1/VSIG4/C1QC/CR1	4
BP	GO:1903039	positive regulation of leukocyte cell-cell adhesion	5/34	218/18670	4.37753e-05	0.00122969	0.000812671	CD5/LCK/CD3E/VAV1/HLA-DPB1	5
BP	GO:0007159	leukocyte cell-cell adhesion	6/34	337/18670	2.9038e-05	0.000895134	0.000591572	VSIG4/CD5/LCK/CD3E/VAV1/HLA-DPB1	6
BP	GO:0050870	positive regulation of T cell activation	5/34	202/18670	3.04172e-05	0.000895134	0.000591572	CD5/LCK/CD3E/VAV1/HLA-DPB1	5
BP	GO:0050690	regulation of defense response to virus by virus	3/34	30/18670	2.1662e-05	0.000728019	0.00048113	DOCK2/LCK/CD247	3
BP	GO:0051249	regulation of lymphocyte activation	7/34	485/18670	2.23825e-05	0.000728019	0.00048113	VSIG4/CR1/CD5/LCK/CD3E/VAV1/HLA-DPB1	7
BP	GO:1903037	regulation of leukocyte cell-cell adhesion	6/34	304/18670	1.625e-05	0.000590737	0.000390404	VSIG4/CD5/LCK/CD3E/VAV1/HLA-DPB1	6
BP	GO:0032623	interleukin-2 production	4/34	62/18670	4.7444e-06	0.000183252	0.000121107	VSIG4/CD3E/CD247/GBP1	4
BP	GO:0031294	lymphocyte costimulation	4/34	57/18670	3.38118e-06	0.000139305	9.20629e-05	CD5/LCK/CD3E/VAV1	4
BP	GO:0031295	T cell costimulation	4/34	56/18670	3.14795e-06	0.000138959	9.18349e-05	CD5/LCK/CD3E/VAV1	4
BP	GO:0050863	regulation of T cell activation	7/34	314/18670	1.29691e-06	6.7012e-05	4.42866e-05	VSIG4/CR1/CD5/LCK/CD3E/VAV1/HLA-DPB1	7
BP	GO:0050851	antigen receptor-mediated signaling pathway	7/34	316/18670	1.35297e-06	6.7012e-05	4.42866e-05	LCK/CD3E/CD247/HLA-DRB5/GBP1/HLA-DRB1/HLA-DPB1	7
BP	GO:0042110	T cell activation	8/34	464/18670	1.40964e-06	6.7012e-05	4.42866e-05	VSIG4/DOCK2/CR1/CD5/LCK/CD3E/VAV1/HLA-DPB1	8
BP	GO:0043312	neutrophil degranulation	9/34	485/18670	1.47226e-07	1.15785e-05	7.65198e-06	C5AR1/DOCK2/CLEC5A/CR1/OLR1/CD93/LAIR1/TRPM2/GPR84	9
BP	GO:0002283	neutrophil activation involved in immune response	9/34	488/18670	1.55128e-07	1.15785e-05	7.65198e-06	C5AR1/DOCK2/CLEC5A/CR1/OLR1/CD93/LAIR1/TRPM2/GPR84	9
BP	GO:0042119	neutrophil activation	9/34	498/18670	1.84202e-07	1.15785e-05	7.65198e-06	C5AR1/DOCK2/CLEC5A/CR1/OLR1/CD93/LAIR1/TRPM2/GPR84	9
BP	GO:0002446	neutrophil mediated immunity	9/34	499/18670	1.87355e-07	1.15785e-05	7.65198e-06	C5AR1/DOCK2/CLEC5A/CR1/OLR1/CD93/LAIR1/TRPM2/GPR84	9
BP	GO:0050852	T cell receptor signaling pathway	7/34	202/18670	6.56891e-08	6.76598e-06	4.47147e-06	LCK/CD3E/CD247/HLA-DRB5/GBP1/HLA-DRB1/HLA-DPB1	7
BP	GO:0002429	immune response-activating cell surface receptor signaling pathway	10/34	473/18670	7.53219e-09	9.30979e-07	6.15261e-07	C5AR1/CR1/LCK/CD3E/CD247/VAV1/HLA-DRB5/GBP1/HLA-DRB1/HLA-DPB1	10
BP	GO:0002757	immune response-activating signal transduction	10/34	473/18670	7.53219e-09	9.30979e-07	6.15261e-07	C5AR1/CR1/LCK/CD3E/CD247/VAV1/HLA-DRB5/GBP1/HLA-DRB1/HLA-DPB1	10
BP	GO:0034341	response to interferon-gamma	9/34	199/18670	6.17119e-11	1.27126e-08	8.40147e-09	HLA-DRB5/GBP1/HLA-DRB1/FCGR1B/CIITA/GBP2/TRIM22/HLA-DPB1/GBP4	9
BP	GO:0071346	cellular response to interferon-gamma	9/34	180/18670	2.50965e-11	7.75483e-09	5.12498e-09	HLA-DRB5/GBP1/HLA-DRB1/FCGR1B/CIITA/GBP2/TRIM22/HLA-DPB1/GBP4	9
BP	GO:0060333	interferon-gamma-mediated signaling pathway	8/34	91/18670	3.80774e-12	2.35318e-09	1.55516e-09	HLA-DRB5/GBP1/HLA-DRB1/FCGR1B/CIITA/GBP2/TRIM22/HLA-DPB1	8
CC	GO:0000242	pericentriolar material	1/35	21/19717	0.0366414	0.061069	0.0257133	LCK	1
CC	GO:0030133	transport vesicle	3/35	392/19717	0.0319152	0.0542558	0.0228445	HLA-DRB5/HLA-DRB1/HLA-DPB1	3
CC	GO:0031984	organelle subcompartment	3/35	380/19717	0.0294861	0.0514936	0.0216815	HLA-DRB5/HLA-DRB1/HLA-DPB1	3
CC	GO:0031300	intrinsic component of organelle membrane	3/35	381/19717	0.0296846	0.0514936	0.0216815	HLA-DRB5/HLA-DRB1/HLA-DPB1	3
CC	GO:0098791	Golgi apparatus subcompartment	3/35	359/19717	0.0254839	0.0460878	0.0194054	HLA-DRB5/HLA-DRB1/HLA-DPB1	3
CC	GO:0034362	low-density lipoprotein particle	1/35	14/19717	0.0245749	0.0454102	0.0191201	MSR1	1
CC	GO:0031902	late endosome membrane	2/35	134/19717	0.0235637	0.0450797	0.0189809	HLA-DRB5/HLA-DRB1	2
CC	GO:0031301	integral component of organelle membrane	3/35	350/19717	0.0238657	0.0450797	0.0189809	HLA-DRB5/HLA-DRB1/HLA-DPB1	3
CC	GO:0042101	T cell receptor complex	2/35	127/19717	0.0213211	0.0421463	0.0177458	CD3E/CD247	2
CC	GO:0005581	collagen trimer	2/35	87/19717	0.0104193	0.0210866	0.00887857	C1QC/MSR1	2
CC	GO:0010008	endosome membrane	4/35	479/19717	0.00992713	0.0205806	0.00866553	HLA-DRB5/HLA-DRB1/FCGR1B/HLA-DPB1	4
CC	GO:0005802	trans-Golgi network	3/35	236/19717	0.00835613	0.0177568	0.00747654	HLA-DRB5/HLA-DRB1/HLA-DPB1	3
CC	GO:0018995	host cellular component	2/35	73/19717	0.00743376	0.0162018	0.00682181	GBP2/GBP4	2
CC	GO:0043657	host cell	2/35	73/19717	0.00743376	0.0162018	0.00682181	GBP2/GBP4	2
CC	GO:0005774	vacuolar membrane	4/35	412/19717	0.00589606	0.0135705	0.0057139	HLA-DRB5/HLA-DRB1/TRPM2/HLA-DPB1	4
CC	GO:0030658	transport vesicle membrane	3/35	208/19717	0.00590716	0.0135705	0.0057139	HLA-DRB5/HLA-DRB1/HLA-DPB1	3
CC	GO:0009897	external side of plasma membrane	4/35	393/19717	0.00499531	0.0121315	0.00510798	CXCR6/CD5/CD3E/CSF3R	4
CC	GO:0005798	Golgi-associated vesicle	3/35	178/19717	0.00382933	0.00957331	0.00403087	HLA-DRB5/HLA-DRB1/HLA-DPB1	3
CC	GO:0005765	lysosomal membrane	4/35	354/19717	0.00344729	0.00896933	0.00377656	HLA-DRB5/HLA-DRB1/TRPM2/HLA-DPB1	4
CC	GO:0098852	lytic vacuole membrane	4/35	355/19717	0.00348221	0.00896933	0.00377656	HLA-DRB5/HLA-DRB1/TRPM2/HLA-DPB1	4
CC	GO:0031227	intrinsic component of endoplasmic reticulum membrane	3/35	158/19717	0.0027378	0.00750688	0.00316079	HLA-DRB5/HLA-DRB1/HLA-DPB1	3
CC	GO:0030176	integral component of endoplasmic reticulum membrane	3/35	150/19717	0.00236301	0.00669519	0.00281903	HLA-DRB5/HLA-DRB1/HLA-DPB1	3
CC	GO:0001772	immunological synapse	2/35	36/19717	0.00185682	0.00544239	0.00229153	LCK/CD3E	2
CC	GO:0030135	coated vesicle	4/35	289/19717	0.00165489	0.00502376	0.00211527	HLA-DRB5/HLA-DRB1/FCGR1B/HLA-DPB1	4
CC	GO:0030660	Golgi-associated vesicle membrane	3/35	114/19717	0.00107663	0.0033894	0.00142711	HLA-DRB5/HLA-DRB1/HLA-DPB1	3
CC	GO:0032588	trans-Golgi network membrane	3/35	92/19717	0.000577467	0.00194844	0.000820394	HLA-DRB5/HLA-DRB1/HLA-DPB1	3
CC	GO:0030134	COPII-coated ER to Golgi transport vesicle	3/35	93/19717	0.000595992	0.00194844	0.000820394	HLA-DRB5/HLA-DRB1/HLA-DPB1	3
CC	GO:0033643	host cell part	2/35	18/19717	0.000460072	0.00162942	0.000686073	GBP2/GBP4	2
CC	GO:0030136	clathrin-coated vesicle	4/35	188/19717	0.000332633	0.00133652	0.000562745	HLA-DRB5/HLA-DRB1/FCGR1B/HLA-DPB1	4
CC	GO:0033646	host intracellular part	2/35	16/19717	0.000361647	0.00133652	0.000562745	GBP2/GBP4	2
CC	GO:0043656	host intracellular region	2/35	16/19717	0.000361647	0.00133652	0.000562745	GBP2/GBP4	2
CC	GO:0030662	coated vesicle membrane	4/35	182/19717	0.000294055	0.00124974	0.000526204	HLA-DRB5/HLA-DRB1/FCGR1B/HLA-DPB1	4
CC	GO:0030430	host cell cytoplasm	2/35	11/19717	0.000166682	0.000825083	0.000347403	GBP2/GBP4	2
CC	GO:0101003	ficolin-1-rich granule membrane	3/35	61/19717	0.000171846	0.000825083	0.000347403	CR1/CD93/TRPM2	3
CC	GO:0012507	ER to Golgi transport vesicle membrane	3/35	62/19717	0.000180364	0.000825083	0.000347403	HLA-DRB5/HLA-DRB1/HLA-DPB1	3
CC	GO:0030139	endocytic vesicle	5/35	303/19717	0.00018443	0.000825083	0.000347403	MSR1/HLA-DRB5/HLA-DRB1/FCGR1B/HLA-DPB1	5
CC	GO:0033655	host cell cytoplasm part	2/35	10/19717	0.000136528	0.000773659	0.000325751	GBP2/GBP4	2
CC	GO:0030665	clathrin-coated vesicle membrane	4/35	115/19717	5.00057e-05	0.000303606	0.000127834	HLA-DRB5/HLA-DRB1/FCGR1B/HLA-DPB1	4
CC	GO:0098576	lumenal side of membrane	3/35	34/19717	2.95261e-05	0.000193055	8.12864e-05	HLA-DRB5/HLA-DRB1/HLA-DPB1	3
CC	GO:0071556	integral component of lumenal side of endoplasmic reticulum membrane	3/35	29/19717	1.81395e-05	0.000128488	5.41002e-05	HLA-DRB5/HLA-DRB1/HLA-DPB1	3
CC	GO:0098553	lumenal side of endoplasmic reticulum membrane	3/35	29/19717	1.81395e-05	0.000128488	5.41002e-05	HLA-DRB5/HLA-DRB1/HLA-DPB1	3
CC	GO:0030666	endocytic vesicle membrane	5/35	167/19717	1.08496e-05	9.75253e-05	4.10633e-05	MSR1/HLA-DRB5/HLA-DRB1/FCGR1B/HLA-DPB1	5
CC	GO:0042611	MHC protein complex	3/35	25/19717	1.14736e-05	9.75253e-05	4.10633e-05	HLA-DRB5/HLA-DRB1/HLA-DPB1	3
CC	GO:0045334	clathrin-coated endocytic vesicle	4/35	63/19717	4.59977e-06	4.88725e-05	2.05779e-05	HLA-DRB5/HLA-DRB1/FCGR1B/HLA-DPB1	4
CC	GO:0042613	MHC class II protein complex	3/35	16/19717	2.82434e-06	3.42955e-05	1.44402e-05	HLA-DRB5/HLA-DRB1/HLA-DPB1	3
CC	GO:0030669	clathrin-coated endocytic vesicle membrane	4/35	44/19717	1.07364e-06	1.52099e-05	6.40417e-06	HLA-DRB5/HLA-DRB1/FCGR1B/HLA-DPB1	4
CC	GO:0030667	secretory granule membrane	8/35	298/19717	4.09325e-08	6.95852e-07	2.9299e-07	C5AR1/CLEC5A/CR1/OLR1/CD93/LAIR1/TRPM2/GPR84	8
CC	GO:0042581	specific granule	7/35	160/19717	1.12846e-08	2.84558e-07	1.19814e-07	DOCK2/CLEC5A/OLR1/CD93/LAIR1/TRPM2/GPR84	7
CC	GO:0035579	specific granule membrane	6/35	91/19717	1.1918e-08	2.84558e-07	1.19814e-07	CLEC5A/OLR1/CD93/LAIR1/TRPM2/GPR84	6
CC	GO:0070820	tertiary granule	7/35	164/19717	1.33909e-08	2.84558e-07	1.19814e-07	CLEC5A/CR1/OLR1/CD93/LAIR1/TRPM2/GPR84	7
CC	GO:0070821	tertiary granule membrane	6/35	73/19717	3.1137e-09	2.64665e-07	1.11438e-07	CLEC5A/OLR1/CD93/LAIR1/TRPM2/GPR84	6
KEGG	hsa04022	cGMP-PKG signaling pathway	1/28	167/8102	0.442424	0.472419	0.236801	ADORA3	1
KEGG	hsa04630	JAK-STAT signaling pathway	1/28	162/8102	0.432485	0.469769	0.235473	CSF3R	1
KEGG	hsa04921	Oxytocin signaling pathway	1/28	154/8102	0.416227	0.460041	0.230597	TRPM2	1
KEGG	hsa04072	Phospholipase D signaling pathway	1/28	148/8102	0.40374	0.454207	0.227673	LPAR5	1
KEGG	hsa04371	Apelin signaling pathway	1/28	137/8102	0.380174	0.440455	0.22078	APLNR	1
KEGG	hsa05162	Measles	1/28	139/8102	0.384524	0.440455	0.22078	CD3E	1
KEGG	hsa04151	PI3K-Akt signaling pathway	2/28	354/8102	0.347694	0.413297	0.207166	LPAR5/CSF3R	2
KEGG	hsa04071	Sphingolipid signaling pathway	1/28	119/8102	0.339662	0.411514	0.206273	ADORA3	1
KEGG	hsa04670	Leukocyte transendothelial migration	1/28	114/8102	0.327963	0.405131	0.203073	VAV1	1
KEGG	hsa04064	NF-kappa B signaling pathway	1/28	104/8102	0.303963	0.382993	0.191977	LCK	1
KEGG	hsa04666	Fc gamma R-mediated phagocytosis	1/28	97/8102	0.286673	0.36858	0.184752	VAV1	1
KEGG	hsa04060	Cytokine-cytokine receptor interaction	2/28	295/8102	0.271496	0.356339	0.178616	CXCR6/CSF3R	2
KEGG	hsa05168	Herpes simplex virus 1 infection	3/28	498/8102	0.245699	0.329342	0.165084	HLA-DRB5/HLA-DRB1/HLA-DPB1	3
KEGG	hsa03320	PPAR signaling pathway	1/28	76/8102	0.232283	0.318126	0.159462	OLR1	1
KEGG	hsa05133	Pertussis	1/28	76/8102	0.232283	0.318126	0.159462	C1QC	1
KEGG	hsa04664	Fc epsilon RI signaling pathway	1/28	68/8102	0.210528	0.301438	0.151097	VAV1	1
KEGG	hsa05171	Coronavirus disease - COVID-19	2/28	232/8102	0.190629	0.279293	0.139997	C5AR1/C1QC	2
KEGG	hsa05134	Legionellosis	1/28	57/8102	0.179643	0.269465	0.13507	CR1	1
KEGG	hsa04810	Regulation of actin cytoskeleton	2/28	218/8102	0.173161	0.266077	0.133372	LPAR5/VAV1	2
KEGG	hsa05144	Malaria	1/28	50/8102	0.159386	0.261084	0.130869	CR1	1
KEGG	hsa04015	Rap1 signaling pathway	2/28	210/8102	0.163317	0.261084	0.130869	LPAR5/VAV1	2
KEGG	hsa05170	Human immunodeficiency virus 1 infection	2/28	212/8102	0.165768	0.261084	0.130869	CD3E/CD247	2
KEGG	hsa04510	Focal adhesion	2/28	201/8102	0.15238	0.259458	0.130054	PARVG/VAV1	2
KEGG	hsa04613	Neutrophil extracellular trap formation	2/28	190/8102	0.13924	0.24367	0.12214	C5AR1/CR1	2
KEGG	hsa05135	Yersinia infection	2/28	137/8102	0.080646	0.145163	0.0727633	LCK/VAV1	2
KEGG	hsa04380	Osteoclast differentiation	2/28	128/8102	0.0716974	0.132851	0.066592	LCK/LILRA1	2
KEGG	hsa04662	B cell receptor signaling pathway	2/28	82/8102	0.0322675	0.0616015	0.030878	VAV1/LILRA1	2
KEGG	hsa04062	Chemokine signaling pathway	3/28	192/8102	0.0277797	0.0559306	0.0280354	CXCR6/DOCK2/VAV1	3
KEGG	hsa04080	Neuroactive ligand-receptor interaction	4/28	341/8102	0.0284092	0.0559306	0.0280354	ADORA3/P2RY13/C5AR1/APLNR	4
KEGG	hsa04514	Cell adhesion molecules	3/28	149/8102	0.0142626	0.0299514	0.0150132	HLA-DRB5/HLA-DRB1/HLA-DPB1	3
KEGG	hsa04650	Natural killer cell mediated cytotoxicity	3/28	131/8102	0.0100738	0.0218845	0.0109697	LCK/CD247/VAV1	3
KEGG	hsa05142	Chagas disease	3/28	102/8102	0.00505	0.0113625	0.00569549	C1QC/CD3E/CD247	3
KEGG	hsa05323	Rheumatoid arthritis	3/28	93/8102	0.00389662	0.00909212	0.00455745	HLA-DRB5/HLA-DRB1/HLA-DPB1	3
KEGG	hsa05235	PD-L1 expression and PD-1 checkpoint pathway in cancer	3/28	89/8102	0.0034417	0.0083395	0.0041802	LCK/CD3E/CD247	3
KEGG	hsa04621	NOD-like receptor signaling pathway	4/28	181/8102	0.003243	0.00817235	0.00409642	GBP1/TRPM2/GBP2/GBP4	4
KEGG	hsa05164	Influenza A	4/28	172/8102	0.00269684	0.00707921	0.00354847	HLA-DRB5/HLA-DRB1/CIITA/HLA-DPB1	4
KEGG	hsa05321	Inflammatory bowel disease	3/28	65/8102	0.00139915	0.00383246	0.00192103	HLA-DRB5/HLA-DRB1/HLA-DPB1	3
KEGG	hsa05416	Viral myocarditis	3/28	60/8102	0.00110886	0.00325717	0.00163267	HLA-DRB5/HLA-DRB1/HLA-DPB1	3
KEGG	hsa05322	Systemic lupus erythematosus	4/28	136/8102	0.00113743	0.00325717	0.00163267	C1QC/HLA-DRB5/HLA-DRB1/HLA-DPB1	4
KEGG	hsa05166	Human T-cell leukemia virus 1 infection	5/28	219/8102	0.000815123	0.00256764	0.00128704	LCK/CD3E/HLA-DRB5/HLA-DRB1/HLA-DPB1	5
KEGG	hsa05320	Autoimmune thyroid disease	3/28	53/8102	0.00077147	0.00255803	0.00128222	HLA-DRB5/HLA-DRB1/HLA-DPB1	3
KEGG	hsa04672	Intestinal immune network for IgA production	3/28	49/8102	0.000612379	0.00214333	0.00107435	HLA-DRB5/HLA-DRB1/HLA-DPB1	3
KEGG	hsa05145	Toxoplasmosis	4/28	112/8102	0.00054852	0.00209205	0.00104865	HLA-DRB5/HLA-DRB1/CIITA/HLA-DPB1	4
KEGG	hsa05169	Epstein-Barr virus infection	5/28	202/8102	0.000564523	0.00209205	0.00104865	CD3E/CD247/HLA-DRB5/HLA-DRB1/HLA-DPB1	5
KEGG	hsa05332	Graft-versus-host disease	3/28	42/8102	0.000387799	0.00174687	0.000875623	HLA-DRB5/HLA-DRB1/HLA-DPB1	3
KEGG	hsa04660	T cell receptor signaling pathway	4/28	104/8102	0.000413877	0.00174687	0.000875623	LCK/CD3E/CD247/VAV1	4
KEGG	hsa04940	Type I diabetes mellitus	3/28	43/8102	0.000415921	0.00174687	0.000875623	HLA-DRB5/HLA-DRB1/HLA-DPB1	3
KEGG	hsa05152	Tuberculosis	5/28	180/8102	0.000332201	0.00174405	0.000874213	CR1/HLA-DRB5/HLA-DRB1/CIITA/HLA-DPB1	5
KEGG	hsa05330	Allograft rejection	3/28	38/8102	0.00028762	0.00164728	0.000825704	HLA-DRB5/HLA-DRB1/HLA-DPB1	3
KEGG	hsa05340	Primary immunodeficiency	3/28	38/8102	0.00028762	0.00164728	0.000825704	LCK/CD3E/CIITA	3
KEGG	hsa04610	Complement and coagulation cascades	4/28	85/8102	0.000190659	0.00133461	0.000668979	C5AR1/VSIG4/C1QC/CR1	4
KEGG	hsa05140	Leishmaniasis	4/28	77/8102	0.000129871	0.00122658	0.000614828	CR1/HLA-DRB5/HLA-DRB1/HLA-DPB1	4
KEGG	hsa04612	Antigen processing and presentation	4/28	78/8102	0.000136566	0.00122658	0.000614828	HLA-DRB5/HLA-DRB1/CIITA/HLA-DPB1	4
KEGG	hsa04145	Phagosome	5/28	152/8102	0.000150906	0.00122658	0.000614828	MSR1/HLA-DRB5/OLR1/HLA-DRB1/HLA-DPB1	5
KEGG	hsa05310	Asthma	3/28	31/8102	0.000155756	0.00122658	0.000614828	HLA-DRB5/HLA-DRB1/HLA-DPB1	3
KEGG	hsa05150	Staphylococcus aureus infection	5/28	96/8102	1.66578e-05	0.00026236	0.000131509	C5AR1/C1QC/HLA-DRB5/HLA-DRB1/HLA-DPB1	5
KEGG	hsa04659	Th17 cell differentiation	6/28	107/8102	1.37106e-06	2.87922e-05	1.44322e-05	LCK/CD3E/CD247/HLA-DRB5/HLA-DRB1/HLA-DPB1	6
KEGG	hsa04658	Th1 and Th2 cell differentiation	6/28	92/8102	5.6033e-07	1.76504e-05	8.84731e-06	LCK/CD3E/CD247/HLA-DRB5/HLA-DRB1/HLA-DPB1	6
KEGG	hsa04640	Hematopoietic cell lineage	7/28	99/8102	3.15126e-08	1.98529e-06	9.95134e-07	CR1/CD5/CD3E/HLA-DRB5/HLA-DRB1/CSF3R/HLA-DPB1	7
MF	GO:0023026	MHC class II protein complex binding	1/34	16/17696	0.030315	0.0883467	0.0501452	HLA-DRB1	1
MF	GO:0030169	low-density lipoprotein particle binding	1/34	16/17696	0.030315	0.0883467	0.0501452	MSR1	1
MF	GO:0005088	Ras guanyl-nucleotide exchange factor activity	2/34	137/17696	0.0283983	0.0877767	0.0498217	DOCK2/VAV1	2
MF	GO:0045028	G protein-coupled purinergic nucleotide receptor activity	1/34	14/17696	0.026575	0.0847079	0.0480798	P2RY13	1
MF	GO:0003924	GTPase activity	3/34	324/17696	0.0239392	0.0787676	0.0447081	GBP1/GBP2/GBP4	3
MF	GO:0019864	IgG binding	1/34	11/17696	0.0209387	0.0711916	0.040408	FCGR1B	1
MF	GO:0004896	cytokine receptor activity	2/34	96/17696	0.014596	0.0513378	0.0291391	CXCR6/CSF3R	2
MF	GO:0051219	phosphoprotein binding	2/34	83/17696	0.0110631	0.0403013	0.0228749	LCK/VAV1	2
MF	GO:0005089	Rho guanyl-nucleotide exchange factor activity	2/34	79/17696	0.0100643	0.0380208	0.0215804	DOCK2/VAV1	2
MF	GO:0038024	cargo receptor activity	2/34	76/17696	0.00934322	0.0366542	0.0208047	MSR1/CD5	2
MF	GO:0001618	virus receptor activity	2/34	74/17696	0.00887597	0.0362139	0.0205549	CLEC5A/CR1	2
MF	GO:0140272	exogenous protein binding	2/34	74/17696	0.00887597	0.0362139	0.0205549	CLEC5A/CR1	2
MF	GO:0048365	Rac GTPase binding	2/34	69/17696	0.00775566	0.0343947	0.0195223	DOCK2/VAV1	2
MF	GO:0005044	scavenger receptor activity	2/34	51/17696	0.00430697	0.0306994	0.0174248	MSR1/CD5	2
MF	GO:0045309	protein phosphorylated amino acid binding	2/34	51/17696	0.00430697	0.0306994	0.0174248	LCK/VAV1	2
MF	GO:0033218	amide binding	4/34	356/17696	0.00463808	0.0306994	0.0174248	MSR1/HLA-DRB5/HLA-DRB1/HLA-DPB1	4
MF	GO:0005525	GTP binding	4/34	374/17696	0.00551852	0.0306994	0.0174248	GBP1/CIITA/GBP2/GBP4	4
MF	GO:0032550	purine ribonucleoside binding	4/34	378/17696	0.00572839	0.0306994	0.0174248	GBP1/CIITA/GBP2/GBP4	4
MF	GO:0001883	purine nucleoside binding	4/34	381/17696	0.00588926	0.0306994	0.0174248	GBP1/CIITA/GBP2/GBP4	4
MF	GO:0032549	ribonucleoside binding	4/34	381/17696	0.00588926	0.0306994	0.0174248	GBP1/CIITA/GBP2/GBP4	4
MF	GO:0001882	nucleoside binding	4/34	388/17696	0.00627636	0.0306994	0.0174248	GBP1/CIITA/GBP2/GBP4	4
MF	GO:0019001	guanyl nucleotide binding	4/34	394/17696	0.00662143	0.0306994	0.0174248	GBP1/CIITA/GBP2/GBP4	4
MF	GO:0032561	guanyl ribonucleotide binding	4/34	394/17696	0.00662143	0.0306994	0.0174248	GBP1/CIITA/GBP2/GBP4	4
MF	GO:0001653	peptide receptor activity	3/34	152/17696	0.00305874	0.0259993	0.0147571	CXCR6/APLNR/GPR84	3
MF	GO:0042277	peptide binding	4/34	295/17696	0.00236649	0.0253119	0.0143669	MSR1/HLA-DRB5/HLA-DRB1/HLA-DPB1	4
MF	GO:0001784	phosphotyrosine residue binding	2/34	40/17696	0.00266988	0.0253119	0.0143669	LCK/VAV1	2
MF	GO:0008528	G protein-coupled peptide receptor activity	3/34	146/17696	0.00272972	0.0253119	0.0143669	CXCR6/APLNR/GPR84	3
MF	GO:0030246	carbohydrate binding	4/34	271/17696	0.00173781	0.0239412	0.0135889	CLEC5A/OLR1/CD93/HLA-DRB1	4
MF	GO:0019955	cytokine binding	3/34	128/17696	0.00187774	0.0239412	0.0135889	CXCR6/GBP1/CSF3R	3
MF	GO:0030676	Rac guanyl-nucleotide exchange factor activity	2/34	17/17696	0.000478578	0.00813583	0.00461786	DOCK2/VAV1	2
MF	GO:0003823	antigen binding	4/34	160/17696	0.000241615	0.00492894	0.00279764	HLA-DRB5/HLA-DRB1/HLA-DPB1/LILRA1	4
MF	GO:0042605	peptide antigen binding	3/34	31/17696	2.80763e-05	0.000715946	0.000406368	HLA-DRB5/HLA-DRB1/HLA-DPB1	3
MF	GO:0001846	opsonin binding	3/34	15/17696	2.90236e-06	0.000146369	8.30784e-05	VSIG4/CR1/CD93	3
MF	GO:0140375	immune receptor activity	5/34	128/17696	4.30497e-06	0.000146369	8.30784e-05	C5AR1/CXCR6/CR1/FCGR1B/CSF3R	5
MF	GO:0001848	complement binding	4/34	21/17696	6.6404e-08	6.77321e-06	3.84444e-06	C5AR1/VSIG4/CR1/CD93	4
