# Supplementary material for: TYROBP, TLR4 and ITGAM regulated macrophages polarization and immune checkpoints expression in osteosarcoma
Source: Sci Rep. 2021 Sep 29;11:19315. doi: 10.1038/s41598-021-98637-x (PMC8481262; doi:10.1038/s41598-021-98637-x)
Supplement: Supplementary file 9 — Supplementary Information 5. [file 41598_2021_98637_MOESM9_ESM.xlsx]

## Sheet: Sheet 1
ONTOLOGY	ID	Description	GeneRatio	BgRatio	pvalue	p.adjust	qvalue	geneID	Count
BP	GO:0042110	T cell activation	8/25	464/18670	1.02219e-07	3.26873e-05	2.25617e-05	IGF1/SASH3/CD3D/HLA-DMB/SLC11A1/SIRPA/CD3G/HLA-DOA	8
BP	GO:0048002	antigen processing and presentation of peptide antigen	6/25	189/18670	1.50005e-07	3.26873e-05	2.25617e-05	HLA-DMB/SLC11A1/HLA-DOA/HLA-DQA1/HLA-DMA/HLA-DQB1	6
BP	GO:0019886	antigen processing and presentation of exogenous peptide antigen via MHC class II	5/25	98/18670	1.75734e-07	3.26873e-05	2.25617e-05	HLA-DMB/HLA-DOA/HLA-DQA1/HLA-DMA/HLA-DQB1	5
BP	GO:0002495	antigen processing and presentation of peptide antigen via MHC class II	5/25	101/18670	2.0442e-07	3.26873e-05	2.25617e-05	HLA-DMB/HLA-DOA/HLA-DQA1/HLA-DMA/HLA-DQB1	5
BP	GO:0002504	antigen processing and presentation of peptide or polysaccharide antigen via MHC class II	5/25	102/18670	2.14765e-07	3.26873e-05	2.25617e-05	HLA-DMB/HLA-DOA/HLA-DQA1/HLA-DMA/HLA-DQB1	5
BP	GO:0019882	antigen processing and presentation	6/25	226/18670	4.30154e-07	5.45579e-05	3.76574e-05	HLA-DMB/SLC11A1/HLA-DOA/HLA-DQA1/HLA-DMA/HLA-DQB1	6
BP	GO:0002478	antigen processing and presentation of exogenous peptide antigen	5/25	175/18670	3.11847e-06	0.000339023	0.000234003	HLA-DMB/HLA-DOA/HLA-DQA1/HLA-DMA/HLA-DQB1	5
BP	GO:0019884	antigen processing and presentation of exogenous antigen	5/25	182/18670	3.77881e-06	0.000359459	0.000248108	HLA-DMB/HLA-DOA/HLA-DQA1/HLA-DMA/HLA-DQB1	5
BP	GO:0030098	lymphocyte differentiation	6/25	353/18670	5.72268e-06	0.000483885	0.000333991	SASH3/CD3D/SLAMF8/IKZF1/CD3G/HLA-DOA	6
BP	GO:0045730	respiratory burst	3/25	37/18670	1.59913e-05	0.00121694	0.000839962	SLAMF8/CD52/SLC11A1	3
BP	GO:0002429	immune response-activating cell surface receptor signaling pathway	6/25	473/18670	3.01183e-05	0.00191	0.00131834	FPR3/FPR1/CD3D/CD3G/HLA-DQA1/HLA-DQB1	6
BP	GO:0002757	immune response-activating signal transduction	6/25	473/18670	3.01183e-05	0.00191	0.00131834	FPR3/FPR1/CD3D/CD3G/HLA-DQA1/HLA-DQB1	6
BP	GO:0051249	regulation of lymphocyte activation	6/25	485/18670	3.46616e-05	0.00202904	0.0014005	IGF1/SASH3/SLAMF8/HLA-DMB/SIRPA/HLA-DOA	6
BP	GO:0050863	regulation of T cell activation	5/25	314/18670	5.25236e-05	0.00285503	0.00197062	IGF1/SASH3/HLA-DMB/SIRPA/HLA-DOA	5
BP	GO:0042098	T cell proliferation	4/25	184/18670	9.82294e-05	0.00498351	0.00343975	IGF1/SASH3/HLA-DMB/SLC11A1	4
BP	GO:0034341	response to interferon-gamma	4/25	199/18670	0.00013292	0.00535748	0.00369788	SLC11A1/SIRPA/HLA-DQA1/HLA-DQB1	4
BP	GO:0002430	complement receptor mediated signaling pathway	2/25	13/18670	0.000133063	0.00535748	0.00369788	FPR3/FPR1	2
BP	GO:0045059	positive thymic T cell selection	2/25	13/18670	0.000133063	0.00535748	0.00369788	CD3D/CD3G	2
BP	GO:0050852	T cell receptor signaling pathway	4/25	202/18670	0.000140801	0.00535748	0.00369788	CD3D/CD3G/HLA-DQA1/HLA-DQB1	4
BP	GO:0050870	positive regulation of T cell activation	4/25	202/18670	0.000140801	0.00535748	0.00369788	IGF1/SASH3/HLA-DMB/SIRPA	4
BP	GO:1903039	positive regulation of leukocyte cell-cell adhesion	4/25	218/18670	0.000188677	0.00683731	0.0047193	IGF1/SASH3/HLA-DMB/SIRPA	4
BP	GO:0042102	positive regulation of T cell proliferation	3/25	95/18670	0.000270641	0.00901339	0.00622129	IGF1/SASH3/HLA-DMB	3
BP	GO:0030217	T cell differentiation	4/25	240/18670	0.000272415	0.00901339	0.00622129	SASH3/CD3D/CD3G/HLA-DOA	4
BP	GO:0002577	regulation of antigen processing and presentation	2/25	20/18670	0.00032227	0.00986643	0.00681008	SLC11A1/HLA-DOA	2
BP	GO:0032649	regulation of interferon-gamma production	3/25	101/18670	0.000324127	0.00986643	0.00681008	SASH3/SLC11A1/SIRPA	3
BP	GO:0022409	positive regulation of cell-cell adhesion	4/25	255/18670	0.000343019	0.0100311	0.00692376	IGF1/SASH3/HLA-DMB/SIRPA	4
BP	GO:0045061	thymic T cell selection	2/25	21/18670	0.000355901	0.0100311	0.00692376	CD3D/CD3G	2
BP	GO:0046651	lymphocyte proliferation	4/25	272/18670	0.000437945	0.0110612	0.00763472	IGF1/SASH3/HLA-DMB/SLC11A1	4
BP	GO:1902105	regulation of leukocyte differentiation	4/25	272/18670	0.000437945	0.0110612	0.00763472	EVI2B/SASH3/SLAMF8/HLA-DOA	4
BP	GO:0032943	mononuclear cell proliferation	4/25	274/18670	0.000450229	0.0110612	0.00763472	IGF1/SASH3/HLA-DMB/SLC11A1	4
BP	GO:0032609	interferon-gamma production	3/25	113/18670	0.000450586	0.0110612	0.00763472	SASH3/SLC11A1/SIRPA	3
BP	GO:0070661	leukocyte proliferation	4/25	298/18670	0.000617546	0.014686	0.0101367	IGF1/SASH3/HLA-DMB/SLC11A1	4
BP	GO:1903037	regulation of leukocyte cell-cell adhesion	4/25	304/18670	0.000665461	0.0150793	0.0104081	IGF1/SASH3/HLA-DMB/SIRPA	4
BP	GO:0050671	positive regulation of lymphocyte proliferation	3/25	130/18670	0.000678244	0.0150793	0.0104081	IGF1/SASH3/HLA-DMB	3
BP	GO:0032946	positive regulation of mononuclear cell proliferation	3/25	131/18670	0.000693528	0.0150793	0.0104081	IGF1/SASH3/HLA-DMB	3
BP	GO:0050851	antigen receptor-mediated signaling pathway	4/25	316/18670	0.000769138	0.0162587	0.0112222	CD3D/CD3G/HLA-DQA1/HLA-DQB1	4
BP	GO:0070665	positive regulation of leukocyte proliferation	3/25	139/18670	0.000823775	0.0169431	0.0116946	IGF1/SASH3/HLA-DMB	3
BP	GO:0043368	positive T cell selection	2/25	34/18670	0.000940676	0.0184484	0.0127336	CD3D/CD3G	2
BP	GO:0051251	positive regulation of lymphocyte activation	4/25	334/18670	0.000945451	0.0184484	0.0127336	IGF1/SASH3/HLA-DMB/SIRPA	4
BP	GO:0007159	leukocyte cell-cell adhesion	4/25	337/18670	0.000977389	0.0185948	0.0128347	IGF1/SASH3/HLA-DMB/SIRPA	4
BP	GO:0002449	lymphocyte mediated immunity	4/25	352/18670	0.00114861	0.020835	0.0143809	SASH3/SLC11A1/SH2D1A/HLA-DQB1	4
BP	GO:0042129	regulation of T cell proliferation	3/25	156/18670	0.0011499	0.020835	0.0143809	IGF1/SASH3/HLA-DMB	3
BP	GO:0032680	regulation of tumor necrosis factor production	3/25	160/18670	0.00123687	0.0215852	0.0148987	IGF1/SASH3/SIRPA	3
BP	GO:0002369	T cell cytokine production	2/25	40/18670	0.00130147	0.0215852	0.0148987	SASH3/SLC11A1	2
BP	GO:0032640	tumor necrosis factor production	3/25	163/18670	0.00130476	0.0215852	0.0148987	IGF1/SASH3/SIRPA	3
BP	GO:1903555	regulation of tumor necrosis factor superfamily cytokine production	3/25	163/18670	0.00130476	0.0215852	0.0148987	IGF1/SASH3/SIRPA	3
BP	GO:0071706	tumor necrosis factor superfamily cytokine production	3/25	168/18670	0.00142305	0.0224804	0.0155166	IGF1/SASH3/SIRPA	3
BP	GO:0045619	regulation of lymphocyte differentiation	3/25	169/18670	0.00144749	0.0224804	0.0155166	SASH3/SLAMF8/HLA-DOA	3
BP	GO:0050728	negative regulation of inflammatory response	3/25	169/18670	0.00144749	0.0224804	0.0155166	IGF1/SLAMF8/SIRPA	3
BP	GO:0002696	positive regulation of leukocyte activation	4/25	380/18670	0.00152306	0.023181	0.0160002	IGF1/SASH3/HLA-DMB/SIRPA	4
BP	GO:0071346	cellular response to interferon-gamma	3/25	180/18670	0.00173395	0.0254513	0.0175672	SIRPA/HLA-DQA1/HLA-DQB1	3
BP	GO:0050867	positive regulation of cell activation	4/25	394/18670	0.00173912	0.0254513	0.0175672	IGF1/SASH3/HLA-DMB/SIRPA	4
BP	GO:0045058	T cell selection	2/25	47/18670	0.00179339	0.0257504	0.0177736	CD3D/CD3G	2
BP	GO:0022407	regulation of cell-cell adhesion	4/25	402/18670	0.00187175	0.0261342	0.0180385	IGF1/SASH3/HLA-DMB/SIRPA	4
BP	GO:0045785	positive regulation of cell adhesion	4/25	403/18670	0.00188881	0.0261342	0.0180385	IGF1/SASH3/HLA-DMB/SIRPA	4
BP	GO:0051452	intracellular pH reduction	2/25	51/18670	0.00210832	0.0286505	0.0197754	SLAMF8/SLC11A1	2
BP	GO:0045851	pH reduction	2/25	53/18670	0.00227491	0.0298484	0.0206022	SLAMF8/SLC11A1	2
BP	GO:0070228	regulation of lymphocyte apoptotic process	2/25	53/18670	0.00227491	0.0298484	0.0206022	GIMAP8/CD3G	2
BP	GO:0050670	regulation of lymphocyte proliferation	3/25	208/18670	0.00261623	0.0336362	0.0232166	IGF1/SASH3/HLA-DMB	3
BP	GO:0032944	regulation of mononuclear cell proliferation	3/25	209/18670	0.002652	0.0336362	0.0232166	IGF1/SASH3/HLA-DMB	3
BP	GO:0002699	positive regulation of immune effector process	3/25	219/18670	0.00302641	0.0373932	0.0258098	SASH3/HLA-DMB/SH2D1A	3
BP	GO:0032623	interleukin-2 production	2/25	62/18670	0.00309889	0.0373932	0.0258098	SASH3/SLC11A1	2
BP	GO:0002697	regulation of immune effector process	4/25	462/18670	0.0030992	0.0373932	0.0258098	SASH3/SLAMF8/HLA-DMB/SH2D1A	4
BP	GO:0070663	regulation of leukocyte proliferation	3/25	222/18670	0.00314476	0.0373932	0.0258098	IGF1/SASH3/HLA-DMB	3
BP	GO:0046622	positive regulation of organ growth	2/25	63/18670	0.00319787	0.0374397	0.0258419	IGF1/SASH3	2
BP	GO:0032729	positive regulation of interferon-gamma production	2/25	65/18670	0.00340025	0.038889	0.0268423	SASH3/SLC11A1	2
BP	GO:1903706	regulation of hemopoiesis	4/25	475/18670	0.00342387	0.038889	0.0268423	EVI2B/SASH3/SLAMF8/HLA-DOA	4
BP	GO:0050766	positive regulation of phagocytosis	2/25	69/18670	0.00382256	0.0409873	0.0282906	SLC11A1/SIRPA	2
BP	GO:0070227	lymphocyte apoptotic process	2/25	69/18670	0.00382256	0.0409873	0.0282906	GIMAP8/CD3G	2
BP	GO:0031348	negative regulation of defense response	3/25	239/18670	0.00386938	0.0409873	0.0282906	IGF1/SLAMF8/SIRPA	3
BP	GO:0072503	cellular divalent inorganic cation homeostasis	4/25	493/18670	0.00391092	0.0409873	0.0282906	FPR3/FPR1/CD52/SLC11A1	4
BP	GO:0032720	negative regulation of tumor necrosis factor production	2/25	70/18670	0.00393177	0.0409873	0.0282906	IGF1/SIRPA	2
BP	GO:0033077	T cell differentiation in thymus	2/25	70/18670	0.00393177	0.0409873	0.0282906	CD3D/CD3G	2
BP	GO:0002532	production of molecular mediator involved in inflammatory response	2/25	72/18670	0.00415452	0.0421545	0.0290962	SLAMF8/SIRPA	2
BP	GO:1903556	negative regulation of tumor necrosis factor superfamily cytokine production	2/25	72/18670	0.00415452	0.0421545	0.0290962	IGF1/SIRPA	2
BP	GO:2000106	regulation of leukocyte apoptotic process	2/25	83/18670	0.0054817	0.0548891	0.037886	GIMAP8/CD3G	2
BP	GO:0051453	regulation of intracellular pH	2/25	84/18670	0.00561081	0.0554523	0.0382747	SLAMF8/SLC11A1	2
BP	GO:0014068	positive regulation of phosphatidylinositol 3-kinase signaling	2/25	87/18670	0.0060065	0.0586018	0.0404486	IGF1/HCST	2
BP	GO:0002440	production of molecular mediator of immune response	3/25	286/18670	0.00637508	0.0595309	0.0410898	SASH3/SLC11A1/HLA-DQB1	3
BP	GO:0030641	regulation of cellular pH	2/25	90/18670	0.00641463	0.0595309	0.0410898	SLAMF8/SLC11A1	2
BP	GO:0032651	regulation of interleukin-1 beta production	2/25	90/18670	0.00641463	0.0595309	0.0410898	IGF1/SIRPA	2
BP	GO:0071674	mononuclear cell migration	2/25	90/18670	0.00641463	0.0595309	0.0410898	SLAMF8/SIRPA	2
BP	GO:0060333	interferon-gamma-mediated signaling pathway	2/25	91/18670	0.00655342	0.0600862	0.0414731	HLA-DQA1/HLA-DQB1	2
BP	GO:0001818	negative regulation of cytokine production	3/25	296/18670	0.00700806	0.0634897	0.0438224	IGF1/SLC11A1/SIRPA	3
BP	GO:0006885	regulation of pH	2/25	98/18670	0.00756308	0.0669244	0.0461931	SLAMF8/SLC11A1	2
BP	GO:0050764	regulation of phagocytosis	2/25	98/18670	0.00756308	0.0669244	0.0461931	SLC11A1/SIRPA	2
BP	GO:0002824	positive regulation of adaptive immune response based on somatic recombination of immune receptors built from immunoglobulin superfamily domains	2/25	100/18670	0.00786369	0.0680031	0.0469376	SASH3/SLC11A1	2
BP	GO:0007200	phospholipase C-activating G protein-coupled receptor signaling pathway	2/25	100/18670	0.00786369	0.0680031	0.0469376	FPR3/FPR1	2
BP	GO:0032611	interleukin-1 beta production	2/25	101/18670	0.00801601	0.0683153	0.0471531	IGF1/SIRPA	2
BP	GO:0002367	cytokine production involved in immune response	2/25	102/18670	0.00816965	0.0683153	0.0471531	SASH3/SLC11A1	2
BP	GO:0032652	regulation of interleukin-1 production	2/25	103/18670	0.00832463	0.0683153	0.0471531	IGF1/SIRPA	2
BP	GO:0044264	cellular polysaccharide metabolic process	2/25	103/18670	0.00832463	0.0683153	0.0471531	IGF1/AOAH	2
BP	GO:0071887	leukocyte apoptotic process	2/25	104/18670	0.00848093	0.0683153	0.0471531	GIMAP8/CD3G	2
BP	GO:0007204	positive regulation of cytosolic calcium ion concentration	3/25	319/18670	0.00860266	0.0683153	0.0471531	FPR3/FPR1/CD52	3
BP	GO:0002708	positive regulation of lymphocyte mediated immunity	2/25	105/18670	0.00863856	0.0683153	0.0471531	SASH3/SH2D1A	2
BP	GO:0002821	positive regulation of adaptive immune response	2/25	105/18670	0.00863856	0.0683153	0.0471531	SASH3/SLC11A1	2
BP	GO:0002286	T cell activation involved in immune response	2/25	106/18670	0.0087975	0.0683153	0.0471531	HLA-DMB/SLC11A1	2
BP	GO:0002456	T cell mediated immunity	2/25	106/18670	0.0087975	0.0683153	0.0471531	SASH3/SLC11A1	2
BP	GO:0030004	cellular monovalent inorganic cation homeostasis	2/25	108/18670	0.00911932	0.070099	0.0483843	SLAMF8/SLC11A1	2
BP	GO:0042742	defense response to bacterium	3/25	330/18670	0.00943499	0.0718003	0.0495585	SLAMF8/STAB1/SLC11A1	3
BP	GO:0032147	activation of protein kinase activity	3/25	333/18670	0.00966993	0.0728596	0.0502897	FPR1/IGF1/SLC11A1	3
BP	GO:0046620	regulation of organ growth	2/25	113/18670	0.00994671	0.0742103	0.051222	IGF1/SASH3	2
BP	GO:0005976	polysaccharide metabolic process	2/25	114/18670	0.0101161	0.0747411	0.0515884	IGF1/AOAH	2
BP	GO:0032612	interleukin-1 production	2/25	115/18670	0.0102867	0.0752712	0.0519542	IGF1/SIRPA	2
BP	GO:0006959	humoral immune response	3/25	356/18670	0.0115857	0.0838076	0.0578463	SLC11A1/SH2D1A/HLA-DQB1	3
BP	GO:0051480	regulation of cytosolic calcium ion concentration	3/25	357/18670	0.0116736	0.0838076	0.0578463	FPR3/FPR1/CD52	3
BP	GO:0014066	regulation of phosphatidylinositol 3-kinase signaling	2/25	124/18670	0.0118799	0.0844918	0.0583186	IGF1/HCST	2
BP	GO:0002460	adaptive immune response based on somatic recombination of immune receptors built from immunoglobulin superfamily domains	3/25	361/18670	0.0120292	0.0847613	0.0585046	SASH3/SLC11A1/HLA-DQB1	3
BP	GO:0002576	platelet degranulation	2/25	128/18670	0.0126207	0.0858592	0.0592624	IGF1/F13A1	2
BP	GO:0006909	phagocytosis	3/25	369/18670	0.0127592	0.0858592	0.0592624	SLC11A1/SIRPA/CD3G	3
BP	GO:0050727	regulation of inflammatory response	3/25	374/18670	0.0132282	0.0858592	0.0592624	IGF1/SLAMF8/SIRPA	3
BP	GO:0002291	T cell activation via T cell receptor contact with antigen bound to MHC molecule on antigen presenting cell	1/25	10/18670	0.0133133	0.0858592	0.0592624	HLA-DMB	1
BP	GO:0015809	arginine transport	1/25	10/18670	0.0133133	0.0858592	0.0592624	SLC11A1	1
BP	GO:0051593	response to folic acid	1/25	10/18670	0.0133133	0.0858592	0.0592624	FOLR2	1
BP	GO:0060281	regulation of oocyte development	1/25	10/18670	0.0133133	0.0858592	0.0592624	IGF1	1
BP	GO:0071609	chemokine (C-C motif) ligand 5 production	1/25	10/18670	0.0133133	0.0858592	0.0592624	SIRPA	1
BP	GO:1905879	regulation of oogenesis	1/25	10/18670	0.0133133	0.0858592	0.0592624	IGF1	1
BP	GO:2000035	regulation of stem cell division	1/25	10/18670	0.0133133	0.0858592	0.0592624	EVI2B	1
BP	GO:0002705	positive regulation of leukocyte mediated immunity	2/25	136/18670	0.0141616	0.0905629	0.062509	SASH3/SH2D1A	2
BP	GO:0002604	regulation of dendritic cell antigen processing and presentation	1/25	11/18670	0.0146352	0.0920444	0.0635316	SLC11A1	1
BP	GO:0033860	regulation of NAD(P)H oxidase activity	1/25	11/18670	0.0146352	0.0920444	0.0635316	SLAMF8	1
BP	GO:0045580	regulation of T cell differentiation	2/25	139/18670	0.0147595	0.0920656	0.0635462	SASH3/HLA-DOA	2
BP	GO:1902107	positive regulation of leukocyte differentiation	2/25	144/18670	0.0157801	0.0943154	0.0650991	EVI2B/SASH3	2
BP	GO:0032102	negative regulation of response to external stimulus	3/25	400/18670	0.0158265	0.0943154	0.0650991	IGF1/SLAMF8/SIRPA	3
BP	GO:0002468	dendritic cell antigen processing and presentation	1/25	12/18670	0.0159554	0.0943154	0.0650991	SLC11A1	1
BP	GO:0006828	manganese ion transport	1/25	12/18670	0.0159554	0.0943154	0.0650991	SLC11A1	1
BP	GO:0035630	bone mineralization involved in bone maturation	1/25	12/18670	0.0159554	0.0943154	0.0650991	IGF1	1
BP	GO:1905522	negative regulation of macrophage migration	1/25	12/18670	0.0159554	0.0943154	0.0650991	SLAMF8	1
BP	GO:0002822	regulation of adaptive immune response based on somatic recombination of immune receptors built from immunoglobulin superfamily domains	2/25	145/18670	0.0159878	0.0943154	0.0650991	SASH3/SLC11A1	2
BP	GO:0014065	phosphatidylinositol 3-kinase signaling	2/25	148/18670	0.0166179	0.0972785	0.0671443	IGF1/HCST	2
BP	GO:0002706	regulation of lymphocyte mediated immunity	2/25	149/18670	0.0168303	0.0977697	0.0674833	SASH3/SH2D1A	2
BP	GO:0002679	respiratory burst involved in defense response	1/25	13/18670	0.0172739	0.0981005	0.0677117	SLAMF8	1
BP	GO:0043568	positive regulation of insulin-like growth factor receptor signaling pathway	1/25	13/18670	0.0172739	0.0981005	0.0677117	IGF1	1
BP	GO:1902430	negative regulation of amyloid-beta formation	1/25	13/18670	0.0172739	0.0981005	0.0677117	IGF1	1
BP	GO:0000187	activation of MAPK activity	2/25	152/18670	0.0174744	0.0985041	0.0679902	FPR1/IGF1	2
CC	GO:0042613	MHC class II protein complex	5/28	16/19717	1.71119e-11	1.18072e-09	4.50312e-10	HLA-DMB/HLA-DOA/HLA-DQA1/HLA-DMA/HLA-DQB1	5
CC	GO:0042611	MHC protein complex	5/28	25/19717	2.06325e-10	7.1182e-09	2.7148e-09	HLA-DMB/HLA-DOA/HLA-DQA1/HLA-DMA/HLA-DQB1	5
CC	GO:0005765	lysosomal membrane	7/28	354/19717	4.85014e-07	8.52674e-06	3.252e-06	FPR1/GIMAP5/HLA-DMB/HLA-DOA/HLA-DQA1/HLA-DMA/HLA-DQB1	7
CC	GO:0098852	lytic vacuole membrane	7/28	355/19717	4.94304e-07	8.52674e-06	3.252e-06	FPR1/GIMAP5/HLA-DMB/HLA-DOA/HLA-DQA1/HLA-DMA/HLA-DQB1	7
CC	GO:0005774	vacuolar membrane	7/28	412/19717	1.33944e-06	1.84842e-05	7.04967e-06	FPR1/GIMAP5/HLA-DMB/HLA-DOA/HLA-DQA1/HLA-DMA/HLA-DQB1	7
CC	GO:0010008	endosome membrane	7/28	479/19717	3.636e-06	4.1814e-05	1.59474e-05	GIMAP5/HLA-DMB/SLC11A1/HLA-DOA/HLA-DQA1/HLA-DMA/HLA-DQB1	7
CC	GO:0030665	clathrin-coated vesicle membrane	4/28	115/19717	2.01797e-05	0.000198914	7.58634e-05	CD3D/CD3G/HLA-DQA1/HLA-DQB1	4
CC	GO:0031902	late endosome membrane	4/28	134/19717	3.67938e-05	0.000317347	0.000121032	GIMAP5/HLA-DMB/SLC11A1/HLA-DMA	4
CC	GO:0030666	endocytic vesicle membrane	4/28	167/19717	8.67279e-05	0.000602722	0.000229871	STAB1/SLC11A1/HLA-DQA1/HLA-DQB1	4
CC	GO:0101003	ficolin-1-rich granule membrane	3/28	61/19717	8.7351e-05	0.000602722	0.000229871	FPR1/SLC11A1/SIRPA	3
CC	GO:0030662	coated vesicle membrane	4/28	182/19717	0.00012093	0.00075856	0.000289306	CD3D/CD3G/HLA-DQA1/HLA-DQB1	4
CC	GO:0030136	clathrin-coated vesicle	4/28	188/19717	0.000137026	0.000787899	0.000300495	CD3D/CD3G/HLA-DQA1/HLA-DQB1	4
CC	GO:0005770	late endosome	4/28	256/19717	0.000444708	0.00236037	0.000900218	GIMAP5/HLA-DMB/SLC11A1/HLA-DMA	4
CC	GO:0030135	coated vesicle	4/28	289/19717	0.000701316	0.00332516	0.00126818	CD3D/CD3G/HLA-DQA1/HLA-DQB1	4
CC	GO:0071556	integral component of lumenal side of endoplasmic reticulum membrane	2/28	29/19717	0.000771052	0.00332516	0.00126818	HLA-DQA1/HLA-DQB1	2
CC	GO:0098553	lumenal side of endoplasmic reticulum membrane	2/28	29/19717	0.000771052	0.00332516	0.00126818	HLA-DQA1/HLA-DQB1	2
CC	GO:0030139	endocytic vesicle	4/28	303/19717	0.000836737	0.00339617	0.00129526	STAB1/SLC11A1/HLA-DQA1/HLA-DQB1	4
CC	GO:0098576	lumenal side of membrane	2/28	34/19717	0.00106075	0.00406622	0.00155081	HLA-DQA1/HLA-DQB1	2
CC	GO:0070820	tertiary granule	3/28	164/19717	0.00158865	0.00576931	0.00220035	FPR1/SLC11A1/SIRPA	3
CC	GO:0030669	clathrin-coated endocytic vesicle membrane	2/28	44/19717	0.0017731	0.00611719	0.00233303	HLA-DQA1/HLA-DQB1	2
CC	GO:0012507	ER to Golgi transport vesicle membrane	2/28	62/19717	0.00348886	0.0112912	0.00430633	HLA-DQA1/HLA-DQB1	2
CC	GO:0045334	clathrin-coated endocytic vesicle	2/28	63/19717	0.00360009	0.0112912	0.00430633	HLA-DQA1/HLA-DQB1	2
CC	GO:0031093	platelet alpha granule lumen	2/28	67/19717	0.00406143	0.0121843	0.00464694	IGF1/F13A1	2
CC	GO:0070821	tertiary granule membrane	2/28	73/19717	0.00480214	0.0138062	0.0052655	SLC11A1/SIRPA	2
CC	GO:0031091	platelet alpha granule	2/28	91/19717	0.00736593	0.0196309	0.007487	IGF1/F13A1	2
CC	GO:0032588	trans-Golgi network membrane	2/28	92/19717	0.00752304	0.0196309	0.007487	HLA-DQA1/HLA-DQB1	2
CC	GO:0030134	COPII-coated ER to Golgi transport vesicle	2/28	93/19717	0.00768167	0.0196309	0.007487	HLA-DQA1/HLA-DQB1	2
CC	GO:0030667	secretory granule membrane	3/28	298/19717	0.00846629	0.0208634	0.00795704	FPR1/SLC11A1/SIRPA	3
CC	GO:0030660	Golgi-associated vesicle membrane	2/28	114/19717	0.0113555	0.0270182	0.0103044	HLA-DQA1/HLA-DQB1	2
CC	GO:0042101	T cell receptor complex	2/28	127/19717	0.0139468	0.0320776	0.012234	CD3D/CD3G	2
CC	GO:0032585	multivesicular body membrane	1/28	12/19717	0.0169133	0.0372154	0.0141935	GIMAP5	1
CC	GO:0030133	transport vesicle	3/28	392/19717	0.0176794	0.0372154	0.0141935	IGF1/HLA-DQA1/HLA-DQB1	3
CC	GO:0009897	external side of plasma membrane	3/28	393/19717	0.0177987	0.0372154	0.0141935	CD3D/FOLR2/CD3G	3
CC	GO:0030176	integral component of endoplasmic reticulum membrane	2/28	150/19717	0.0190933	0.0387481	0.0147781	HLA-DQA1/HLA-DQB1	2
CC	GO:0031227	intrinsic component of endoplasmic reticulum membrane	2/28	158/19717	0.0210445	0.0414877	0.0158229	HLA-DQA1/HLA-DQB1	2
CC	GO:0031225	anchored component of membrane	2/28	170/19717	0.0241206	0.0462312	0.017632	CD52/FOLR2	2
CC	GO:0005798	Golgi-associated vesicle	2/28	178/19717	0.0262682	0.0483939	0.0184569	HLA-DQA1/HLA-DQB1	2
CC	GO:0031362	anchored component of external side of plasma membrane	1/28	19/19717	0.0266517	0.0483939	0.0184569	FOLR2	1
CC	GO:0005721	pericentric heterochromatin	1/28	20/19717	0.0280353	0.0496009	0.0189172	IKZF1	1
CC	GO:0097225	sperm midpiece	1/28	22/19717	0.0307968	0.0531244	0.020261	CD52	1
CC	GO:0031233	intrinsic component of external side of plasma membrane	1/28	24/19717	0.0335507	0.0564633	0.0215344	FOLR2	1
CC	GO:0030658	transport vesicle membrane	2/28	208/19717	0.0349764	0.0574612	0.021915	HLA-DQA1/HLA-DQB1	2
CC	GO:0005802	trans-Golgi network	2/28	236/19717	0.0439748	0.0705642	0.0269124	HLA-DQA1/HLA-DQB1	2
CC	GO:0005720	nuclear heterochromatin	1/28	33/19717	0.0458501	0.0719014	0.0274223	IKZF1	1
KEGG	hsa04658	Th1 and Th2 cell differentiation	7/17	92/8102	3.42561e-10	1.34796e-08	8.31072e-09	CD3D/HLA-DMB/CD3G/HLA-DOA/HLA-DQA1/HLA-DMA/HLA-DQB1	7
KEGG	hsa05150	Staphylococcus aureus infection	7/17	96/8102	4.64044e-10	1.34796e-08	8.31072e-09	FPR3/FPR1/HLA-DMB/HLA-DOA/HLA-DQA1/HLA-DMA/HLA-DQB1	7
KEGG	hsa04640	Hematopoietic cell lineage	7/17	99/8102	5.77696e-10	1.34796e-08	8.31072e-09	CD3D/HLA-DMB/CD3G/HLA-DOA/HLA-DQA1/HLA-DMA/HLA-DQB1	7
KEGG	hsa04659	Th17 cell differentiation	7/17	107/8102	1.00309e-09	1.75541e-08	1.08228e-08	CD3D/HLA-DMB/CD3G/HLA-DOA/HLA-DQA1/HLA-DMA/HLA-DQB1	7
KEGG	hsa05310	Asthma	5/17	31/8102	3.50398e-09	4.90557e-08	3.02449e-08	HLA-DMB/HLA-DOA/HLA-DQA1/HLA-DMA/HLA-DQB1	5
KEGG	hsa05330	Allograft rejection	5/17	38/8102	1.02619e-08	1.19723e-07	7.38139e-08	HLA-DMB/HLA-DOA/HLA-DQA1/HLA-DMA/HLA-DQB1	5
KEGG	hsa05332	Graft-versus-host disease	5/17	42/8102	1.73055e-08	1.71135e-07	1.05512e-07	HLA-DMB/HLA-DOA/HLA-DQA1/HLA-DMA/HLA-DQB1	5
KEGG	hsa04940	Type I diabetes mellitus	5/17	43/8102	1.95583e-08	1.71135e-07	1.05512e-07	HLA-DMB/HLA-DOA/HLA-DQA1/HLA-DMA/HLA-DQB1	5
KEGG	hsa04672	Intestinal immune network for IgA production	5/17	49/8102	3.84574e-08	2.99113e-07	1.84416e-07	HLA-DMB/HLA-DOA/HLA-DQA1/HLA-DMA/HLA-DQB1	5
KEGG	hsa05320	Autoimmune thyroid disease	5/17	53/8102	5.75886e-08	4.0312e-07	2.4854e-07	HLA-DMB/HLA-DOA/HLA-DQA1/HLA-DMA/HLA-DQB1	5
KEGG	hsa05169	Epstein-Barr virus infection	7/17	202/8102	8.49678e-08	5.40704e-07	3.33366e-07	CD3D/HLA-DMB/CD3G/HLA-DOA/HLA-DQA1/HLA-DMA/HLA-DQB1	7
KEGG	hsa05416	Viral myocarditis	5/17	60/8102	1.08654e-07	6.33814e-07	3.90772e-07	HLA-DMB/HLA-DOA/HLA-DQA1/HLA-DMA/HLA-DQB1	5
KEGG	hsa05166	Human T-cell leukemia virus 1 infection	7/17	219/8102	1.48029e-07	7.97077e-07	4.91431e-07	CD3D/HLA-DMB/CD3G/HLA-DOA/HLA-DQA1/HLA-DMA/HLA-DQB1	7
KEGG	hsa05321	Inflammatory bowel disease	5/17	65/8102	1.6331e-07	8.16548e-07	5.03436e-07	HLA-DMB/HLA-DOA/HLA-DQA1/HLA-DMA/HLA-DQB1	5
KEGG	hsa05140	Leishmaniasis	5/17	77/8102	3.84863e-07	1.79603e-06	1.10733e-06	HLA-DMB/HLA-DOA/HLA-DQA1/HLA-DMA/HLA-DQB1	5
KEGG	hsa04612	Antigen processing and presentation	5/17	78/8102	4.10714e-07	1.79687e-06	1.10785e-06	HLA-DMB/HLA-DOA/HLA-DQA1/HLA-DMA/HLA-DQB1	5
KEGG	hsa05323	Rheumatoid arthritis	5/17	93/8102	9.92421e-07	4.08644e-06	2.51946e-06	HLA-DMB/HLA-DOA/HLA-DQA1/HLA-DMA/HLA-DQB1	5
KEGG	hsa05145	Toxoplasmosis	5/17	112/8102	2.50189e-06	9.72958e-06	5.99869e-06	HLA-DMB/HLA-DOA/HLA-DQA1/HLA-DMA/HLA-DQB1	5
KEGG	hsa05322	Systemic lupus erythematosus	5/17	136/8102	6.51478e-06	2.40018e-05	1.47981e-05	HLA-DMB/HLA-DOA/HLA-DQA1/HLA-DMA/HLA-DQB1	5
KEGG	hsa04514	Cell adhesion molecules	5/17	149/8102	1.01845e-05	3.56457e-05	2.1977e-05	HLA-DMB/HLA-DOA/HLA-DQA1/HLA-DMA/HLA-DQB1	5
KEGG	hsa04145	Phagosome	5/17	152/8102	1.1225e-05	3.74166e-05	2.30689e-05	HLA-DMB/HLA-DOA/HLA-DQA1/HLA-DMA/HLA-DQB1	5
KEGG	hsa05164	Influenza A	5/17	172/8102	2.04712e-05	6.51357e-05	4.01589e-05	HLA-DMB/HLA-DOA/HLA-DQA1/HLA-DMA/HLA-DQB1	5
KEGG	hsa05152	Tuberculosis	5/17	180/8102	2.55071e-05	7.76303e-05	4.78623e-05	HLA-DMB/HLA-DOA/HLA-DQA1/HLA-DMA/HLA-DQB1	5
KEGG	hsa05168	Herpes simplex virus 1 infection	5/17	498/8102	0.00286695	0.00836193	0.00515547	HLA-DMB/HLA-DOA/HLA-DQA1/HLA-DMA/HLA-DQB1	5
KEGG	hsa05235	PD-L1 expression and PD-1 checkpoint pathway in cancer	2/17	89/8102	0.0145792	0.0408219	0.0251684	CD3D/CD3G	2
KEGG	hsa05142	Chagas disease	2/17	102/8102	0.0188735	0.0507539	0.0312919	CD3D/CD3G	2
KEGG	hsa04660	T cell receptor signaling pathway	2/17	104/8102	0.0195765	0.0507539	0.0312919	CD3D/CD3G	2
KEGG	hsa04650	Natural killer cell mediated cytotoxicity	2/17	131/8102	0.0301097	0.0752742	0.0464096	HCST/SH2D1A	2
KEGG	hsa05162	Measles	2/17	139/8102	0.033584	0.0810647	0.0499798	CD3D/CD3G	2
KEGG	hsa04613	Neutrophil extracellular trap formation	2/17	190/8102	0.0590744	0.13784	0.0849842	FPR3/FPR1	2
KEGG	hsa01523	Antifolate resistance	1/17	31/8102	0.0631527	0.142603	0.0879206	FOLR2	1
KEGG	hsa04015	Rap1 signaling pathway	2/17	210/8102	0.0704644	0.151967	0.093694	FPR1/IGF1	2
KEGG	hsa05170	Human immunodeficiency virus 1 infection	2/17	212/8102	0.0716416	0.151967	0.093694	CD3D/CD3G	2
KEGG	hsa04960	Aldosterone-regulated sodium reabsorption	1/17	37/8102	0.0749339	0.153768	0.0948041	IGF1	1
KEGG	hsa05340	Primary immunodeficiency	1/17	38/8102	0.0768838	0.153768	0.0948041	CD3D	1
KEGG	hsa05144	Malaria	1/17	50/8102	0.0999832	0.192752	0.11884	KLRB1	1
KEGG	hsa04913	Ovarian steroidogenesis	1/17	51/8102	0.101883	0.192752	0.11884	IGF1	1
KEGG	hsa04730	Long-term depression	1/17	60/8102	0.118816	0.218871	0.134943	IGF1	1
KEGG	hsa04213	Longevity regulating pathway - multiple species	1/17	62/8102	0.122538	0.219939	0.135602	IGF1	1
KEGG	hsa05218	Melanoma	1/17	72/8102	0.140926	0.24371	0.150257	IGF1	1
KEGG	hsa04115	p53 signaling pathway	1/17	73/8102	0.142744	0.24371	0.150257	IGF1	1
KEGG	hsa05214	Glioma	1/17	75/8102	0.146371	0.243952	0.150406	IGF1	1
KEGG	hsa01521	EGFR tyrosine kinase inhibitor resistance	1/17	79/8102	0.153581	0.250015	0.154145	IGF1	1
KEGG	hsa04080	Neuroactive ligand-receptor interaction	2/17	341/8102	0.15885	0.252717	0.15581	FPR3/FPR1	2
KEGG	hsa04610	Complement and coagulation cascades	1/17	85/8102	0.164288	0.255559	0.157563	F13A1	1
KEGG	hsa04211	Longevity regulating pathway	1/17	89/8102	0.171355	0.256444	0.158109	IGF1	1
KEGG	hsa05410	Hypertrophic cardiomyopathy	1/17	90/8102	0.173113	0.256444	0.158109	IGF1	1
KEGG	hsa05414	Dilated cardiomyopathy	1/17	96/8102	0.183588	0.256444	0.158109	IGF1	1
KEGG	hsa05215	Prostate cancer	1/17	97/8102	0.185322	0.256444	0.158109	IGF1	1
KEGG	hsa01522	Endocrine resistance	1/17	98/8102	0.187052	0.256444	0.158109	IGF1	1
KEGG	hsa04750	Inflammatory mediator regulation of TRP channels	1/17	98/8102	0.187052	0.256444	0.158109	IGF1	1
KEGG	hsa04914	Progesterone-mediated oocyte maturation	1/17	100/8102	0.190502	0.256444	0.158109	IGF1	1
KEGG	hsa04066	HIF-1 signaling pathway	1/17	109/8102	0.205856	0.271885	0.167629	IGF1	1
KEGG	hsa04935	Growth hormone synthesis, secretion and action	1/17	119/8102	0.222595	0.28541	0.175967	IGF1	1
KEGG	hsa04152	AMPK signaling pathway	1/17	120/8102	0.224251	0.28541	0.175967	IGF1	1
KEGG	hsa04142	Lysosome	1/17	128/8102	0.237376	0.287407	0.177199	SLC11A1	1
KEGG	hsa04380	Osteoclast differentiation	1/17	128/8102	0.237376	0.287407	0.177199	SIRPA	1
KEGG	hsa04114	Oocyte meiosis	1/17	129/8102	0.239001	0.287407	0.177199	IGF1	1
KEGG	hsa04068	FoxO signaling pathway	1/17	131/8102	0.242243	0.287407	0.177199	IGF1	1
KEGG	hsa04550	Signaling pathways regulating pluripotency of stem cells	1/17	143/8102	0.261424	0.304994	0.188042	IGF1	1
KEGG	hsa05224	Breast cancer	1/17	147/8102	0.267715	0.307214	0.18941	IGF1	1
KEGG	hsa04150	mTOR signaling pathway	1/17	155/8102	0.280146	0.316294	0.195009	IGF1	1
KEGG	hsa05202	Transcriptional misregulation in cancer	1/17	192/8102	0.335102	0.372336	0.22956	IGF1	1
KEGG	hsa04510	Focal adhesion	1/17	201/8102	0.347859	0.380471	0.234576	IGF1	1
KEGG	hsa05205	Proteoglycans in cancer	1/17	205/8102	0.353455	0.380644	0.234683	IGF1	1
KEGG	hsa04014	Ras signaling pathway	1/17	232/8102	0.39006	0.407525	0.251256	IGF1	1
KEGG	hsa05171	Coronavirus disease - COVID-19	1/17	232/8102	0.39006	0.407525	0.251256	F13A1	1
KEGG	hsa04144	Endocytosis	1/17	252/8102	0.415907	0.42814	0.263966	FOLR2	1
KEGG	hsa04010	MAPK signaling pathway	1/17	294/8102	0.466869	0.473635	0.292016	IGF1	1
MF	GO:0032395	MHC class II receptor activity	3/24	10/17696	2.61387e-07	1.9604e-05	9.90519e-06	HLA-DOA/HLA-DQA1/HLA-DQB1	3
MF	GO:0023026	MHC class II protein complex binding	3/24	16/17696	1.21331e-06	4.5499e-05	2.2989e-05	HLA-DMB/HLA-DOA/HLA-DMA	3
MF	GO:0023023	MHC protein complex binding	3/24	25/17696	4.94345e-06	0.000123586	6.24436e-05	HLA-DMB/HLA-DOA/HLA-DMA	3
MF	GO:0140375	immune receptor activity	3/24	128/17696	0.000669486	0.0120039	0.00606513	HLA-DOA/HLA-DQA1/HLA-DQB1	3
MF	GO:0042605	peptide antigen binding	2/24	31/17696	0.00080026	0.0120039	0.00606513	HLA-DQA1/HLA-DQB1	2
MF	GO:0003823	antigen binding	3/24	160/17696	0.00127697	0.0159622	0.0080651	SIRPA/HLA-DQA1/HLA-DQB1	3
MF	GO:0038024	cargo receptor activity	2/24	76/17696	0.00472573	0.0506328	0.0255829	FOLR2/STAB1	2
MF	GO:0033218	amide binding	3/24	356/17696	0.0119457	0.0638379	0.032255	FOLR2/HLA-DQA1/HLA-DQB1	3
MF	GO:0005525	GTP binding	3/24	374/17696	0.0136376	0.0638379	0.032255	GIMAP8/GIMAP4/GIMAP5	3
MF	GO:0032550	purine ribonucleoside binding	3/24	378/17696	0.0140313	0.0638379	0.032255	GIMAP8/GIMAP4/GIMAP5	3
MF	GO:0001883	purine nucleoside binding	3/24	381/17696	0.0143309	0.0638379	0.032255	GIMAP8/GIMAP4/GIMAP5	3
MF	GO:0032549	ribonucleoside binding	3/24	381/17696	0.0143309	0.0638379	0.032255	GIMAP8/GIMAP4/GIMAP5	3
MF	GO:0050786	RAGE receptor binding	1/24	11/17696	0.014822	0.0638379	0.032255	FPR1	1
MF	GO:0001882	nucleoside binding	3/24	388/17696	0.0150441	0.0638379	0.032255	GIMAP8/GIMAP4/GIMAP5	3
MF	GO:0019001	guanyl nucleotide binding	3/24	394/17696	0.0156714	0.0638379	0.032255	GIMAP8/GIMAP4/GIMAP5	3
MF	GO:0032561	guanyl ribonucleotide binding	3/24	394/17696	0.0156714	0.0638379	0.032255	GIMAP8/GIMAP4/GIMAP5	3
MF	GO:0005041	low-density lipoprotein particle receptor activity	1/24	12/17696	0.016159	0.0638379	0.032255	STAB1	1
MF	GO:0005542	folic acid binding	1/24	12/17696	0.016159	0.0638379	0.032255	FOLR2	1
MF	GO:0008528	G protein-coupled peptide receptor activity	2/24	146/17696	0.0165683	0.0638379	0.032255	FPR3/FPR1	2
MF	GO:0086080	protein binding involved in heterotypic cell-cell adhesion	1/24	13/17696	0.0174942	0.0638379	0.032255	SIRPA	1
MF	GO:0001653	peptide receptor activity	2/24	152/17696	0.0178746	0.0638379	0.032255	FPR3/FPR1	2
MF	GO:0051139	metal ion:proton antiporter activity	1/24	14/17696	0.0188277	0.0641854	0.0324305	SLC11A1	1
MF	GO:0030228	lipoprotein particle receptor activity	1/24	15/17696	0.0201595	0.0644685	0.0325736	STAB1	1
MF	GO:0005159	insulin-like growth factor receptor binding	1/24	16/17696	0.0214895	0.0644685	0.0325736	IGF1	1
MF	GO:0030169	low-density lipoprotein particle binding	1/24	16/17696	0.0214895	0.0644685	0.0325736	STAB1	1
MF	GO:0016755	transferase activity, transferring amino-acyl groups	1/24	18/17696	0.0241444	0.0696472	0.0351902	F13A1	1
MF	GO:0015299	solute:proton antiporter activity	1/24	20/17696	0.0267923	0.0712098	0.0359797	SLC11A1	1
MF	GO:0031406	carboxylic acid binding	2/24	193/17696	0.0279043	0.0712098	0.0359797	FOLR2/STAB1	2
MF	GO:0005540	hyaluronic acid binding	1/24	21/17696	0.0281137	0.0712098	0.0359797	STAB1	1
MF	GO:0005158	insulin receptor binding	1/24	22/17696	0.0294334	0.0712098	0.0359797	IGF1	1
MF	GO:0015035	protein disulfide oxidoreductase activity	1/24	22/17696	0.0294334	0.0712098	0.0359797	STAB1	1
MF	GO:0043177	organic acid binding	2/24	205/17696	0.0311838	0.0730871	0.0369282	FOLR2/STAB1	2
MF	GO:0015491	cation:cation antiporter activity	1/24	26/17696	0.0346949	0.0788521	0.0398411	SLC11A1	1
MF	GO:0043548	phosphatidylinositol 3-kinase binding	1/24	30/17696	0.0399292	0.088079	0.0445031	HCST	1
MF	GO:0015298	solute:cation antiporter activity	1/24	32/17696	0.042536	0.0888587	0.044897	SLC11A1	1
MF	GO:0071813	lipoprotein particle binding	1/24	33/17696	0.0438369	0.0888587	0.044897	STAB1	1
MF	GO:0071814	protein-lipid complex binding	1/24	33/17696	0.0438369	0.0888587	0.044897	STAB1	1
MF	GO:0030159	signaling receptor complex adaptor activity	1/24	36/17696	0.0477295	0.0917875	0.0463768	CD3G	1
MF	GO:0046915	transition metal ion transmembrane transporter activity	1/24	36/17696	0.0477295	0.0917875	0.0463768	SLC11A1	1
MF	GO:0015036	disulfide oxidoreductase activity	1/24	40/17696	0.052896	0.0991799	0.050112	STAB1	1
