# Supplementary material for: TYROBP, TLR4 and ITGAM regulated macrophages polarization and immune checkpoints expression in osteosarcoma
Source: Sci Rep. 2021 Sep 29;11:19315. doi: 10.1038/s41598-021-98637-x (PMC8481262; doi:10.1038/s41598-021-98637-x)
Supplement: Supplementary file 10 — Supplementary Information 6. [file 41598_2021_98637_MOESM10_ESM.xlsx]

## Sheet: Sheet1
sample	aDC	Adipocytes	Astrocytes	B-cells	Basophils	CD4+ memory T-cells	CD4+ naive T-cells	CD4+ T-cells	CD4+ Tcm	CD4+ Tem	CD8+ naive T-cells	CD8+ T-cells	CD8+ Tcm	CD8+ Tem	cDC	Chondrocytes	Class-switched memory B-cells	CLP	CMP	DC	Endothelial cells	Eosinophils	Epithelial cells	Erythrocytes	Fibroblasts	GMP	Hepatocytes	HSC	iDC	Keratinocytes	ly Endothelial cells	Macrophages	Macrophages M1	Macrophages M2	Mast cells	Megakaryocytes	Melanocytes	Memory B-cells	MEP	Mesangial cells	Monocytes	MPP	MSC	mv Endothelial cells	Myocytes	naive B-cells	Neurons	Neutrophils	NK cells
TARGET.40.PASUUH.01A	0.35216	3.66338e-19	0	0.0260867	0.136156	0	2.26709e-18	0	9.99432e-18	0.111451	0.0596123	0.0805282	0.0966318	0.0457963	0	0	0.00117461	0.0442374	0	0	0.0115195	1.2043e-17	0.0028301	0	6.43894e-18	8.29309e-18	9.29048e-18	0	0	0	0	0.0853427	0.0642802	0.0421465	0.00304882	0	0.0049623	0.00555083	0.02533	4.42341e-19	0.0251304	2.12176e-18	0.21728	0.00892452	0.0164909	0.0017111	0.00267939	2.44747e-18	0
TARGET.40.PAUTWB.01A	0.254815	7.17766e-19	5.79319e-18	0	0.0450834	8.90578e-19	0	9.67822e-19	1.48949e-18	0.0121764	3.3617e-19	0	8.68337e-19	2.21969e-18	0.0477682	0	2.59467e-19	0.00173469	0.00127438	0.00138489	0.278052	0.00410134	3.7982e-21	0	0.00690951	3.19531e-18	0.00148153	0.133	0.0225744	1.00765e-18	0.152816	0.104402	0.0568335	0.0535622	0.00887562	0.00245987	0.00666802	8.92764e-20	0.00511718	1.72769e-18	0.0525339	0	0.187795	0.162379	0.019353	0	0.00190835	0	0
TARGET.40.PARJXU.01A	0.0643258	0.00396459	0	0	0.151067	0	4.04287e-18	1.13392e-18	3.22517e-19	6.16908e-19	0.00495699	2.13887e-18	1.54645e-19	2.3938e-18	0.0070457	0.0960566	0.0167485	0.0327083	2.9078e-18	0	0.0542797	0	0.00295964	0	0.178754	1.66446e-18	0.00122947	0.0464747	1.93013e-17	0	0.0191705	0.00215865	0.00327665	0.013111	0.00213703	0.000530484	0.0087092	8.43107e-18	0	0.00418955	3.23612e-18	3.26332e-18	0.234329	0.0160921	5.71418e-19	1.31941e-18	0.0068115	1.33041e-18	0
TARGET.40.PAPWWC.01A	0.112048	1.83167e-18	0	0.0147058	0.121449	0.00535412	0	5.66398e-19	0	0.0275653	0.00807044	0	0	0	1.30203e-18	1.93632e-17	3.6312e-19	0.0552083	0	8.50736e-19	0.136858	1.44785e-18	0.00127275	2.62317e-18	6.23908e-18	0	0	0.0200401	1.10786e-17	4.05503e-19	0.0516837	0.0491279	0.0102939	0.0211407	0.00176079	0	0.0127009	0.00157333	0.0293187	0	5.54543e-19	3.61533e-18	0.497077	0.0733991	0.0312991	0.0026924	0.00194605	6.31785e-19	2.1285e-18
TARGET.40.PAUUML.01A	0.0205216	0.00175538	0	1.69658e-18	0.0861187	3.59173e-19	7.49746e-18	1.54491e-17	0.0104502	0	9.39485e-19	0	4.39414e-18	2.19355e-17	0	0.192706	0	0.00325828	0.00112384	0	0.0113946	4.28277e-19	0.000674173	0	0.0965346	0	0.000554509	0.129127	0	7.62398e-20	0.00209451	2.02103e-20	0.00541725	0.000841348	0.00381405	2.05369e-20	0.00724444	8.03957e-18	0.00383594	3.14239e-18	0	0	0.125836	0	0.00316282	9.21281e-19	0.00334583	0	1.82075e-17
TARGET.40.PAMHLF.01A	0.143751	0.0013345	0	2.90272e-19	0.0333087	2.1315e-20	2.392e-18	0	0	8.22818e-19	0.0142669	1.50696e-18	0.00225816	2.90742e-19	0.0137536	0.0846493	0	0.0106118	0.00729591	1.12994e-18	0.0501814	1.44218e-18	0	7.96627e-21	0.164393	5.30486e-19	7.31822e-20	0.17793	0	0	0.0081227	0.0252116	0.0215282	0.00829671	0.00422587	0.000510558	0.0107101	7.82788e-18	0.008807	0	9.79631e-20	0	0.199752	0.0223909	0.013944	4.6276e-18	0.00233492	0.000123623	7.44074e-18
TARGET.40.PAUBIT.01A	0.192974	0	8.76725e-18	1.66987e-18	0.0834798	3.02272e-20	3.78708e-18	0	7.17588e-19	0.0201218	1.04178e-18	1.82098e-18	0	1.23032e-18	6.16402e-19	0.0708381	0	0.0107042	2.02944e-18	0	0.015467	3.45573e-18	0	1.33779e-18	0.325309	0	0.00112922	0.0716199	2.12668e-17	1.47142e-18	6.0013e-19	0.0483627	0.0400061	0.0252713	0.00564784	0	0.0137177	0	0.0262543	0	0.0170822	0	0.235961	0.00839675	0.0120997	0	0.00230279	0	8.89422e-18
TARGET.40.PASFCV.01A	0.354697	0	0	0.0231738	0.0127738	0.0036874	0	0	2.78595e-18	0.0276325	0.00589037	0	0.00604197	0	0.0275575	0.0808935	0.0120098	0.0176867	0	0	0.0754057	0	7.75449e-21	0	0.160224	5.99362e-20	4.03984e-19	0.0336246	5.48345e-18	2.45391e-19	0.0150718	0.163298	0.0906069	0.0549776	0.0163543	0.00215897	0.00670649	0.0033787	0.0107886	3.40289e-18	0.0827928	1.13426e-18	0.276843	0.0345368	0	0.0030217	0.00150779	1.07876e-18	0
TARGET.40.PARDAX.01A	0.115775	5.31733e-19	0	4.49465e-19	7.83012e-19	0	0	0.00340576	0.00917255	0	0.00824598	1.16853e-19	1.09587e-19	0	0.0128095	8.09737e-18	8.2444e-19	0.0127782	0.00188653	3.56996e-19	0.0828545	0	0.00511671	1.17758e-05	1.5639e-18	0.0114145	0	0.177151	2.47158e-18	0	0.0278278	0.0198103	0.0156898	0.0117635	0.00651381	0.00313971	0.00773188	6.13219e-18	0.00880591	0	0	0	0.161999	0.0273729	0.0333067	2.70568e-20	0.00235258	0	2.04669e-18
TARGET.40.0A4I4O.01A	0.0722581	1.02128e-19	0.0743915	0	0.094037	0	0	0	0	1.11032e-19	0.000475412	0	0	0	0	0.0323701	0.00104181	0.0132957	0	3.66411e-19	0.00365175	0	0.00157933	0	0.05932	0	0.000189608	0.027918	0	2.81136e-19	1.05495e-18	0.0448002	0.0384426	0.0128209	0.00298506	5.7345e-20	0.0107367	0	0.00923217	0.0178792	0.00883966	0	0.0742971	0	0.0161101	9.37838e-20	0.00733201	1.2259e-19	0
TARGET.40.0A4I48.01A	0.336716	3.52089e-19	2.47749e-17	0	0.0532986	0	5.576e-20	2.03428e-18	0.00445543	0.0354159	2.06291e-20	2.16602e-18	2.11573e-18	0	0.0137017	0.0633021	0	0	7.31775e-19	0.00555591	0.219711	0.00701603	0.000496777	0	0.0708599	0	0.00124199	0.0981097	0.070251	0	0.133916	0.076877	0.0616129	0.0594655	0.00624272	0.0016449	0.00904774	6.40328e-19	0.00126447	0.00536802	0.0507577	5.97736e-18	0.209295	0.137919	0.00260088	0	0.00190126	0	0
TARGET.40.PASEFS.01A	0	7.27782e-19	7.08076e-18	5.53514e-19	0	1.10985e-18	2.54004e-19	1.12905e-18	0.00191411	1.27611e-17	0.031978	2.05278e-20	0	3.67165e-18	4.52383e-20	0.0125881	4.24994e-19	0.0193337	5.54869e-19	0	0.0425533	0.00284548	0	0.000728766	1.88175e-18	0.0073966	2.61697e-20	0.288726	0.0264221	0	0.0053213	7.86679e-18	9.90855e-19	1.27177e-18	0.00919211	0.00181151	1.39504e-17	0	0.0307022	1.56336e-18	0	0	5.496e-18	0.00941108	0.409957	0	0.0412617	0.00371537	0
TARGET.40.PARKAF.01A	0.0170704	0	1.72542e-18	2.06485e-19	0.0502885	0	6.06407e-19	5.13973e-18	0	0.0195091	0.00549946	1.97827e-18	1.15954e-18	7.36868e-19	0.0420105	6.24284e-19	0	0.0284636	0	4.29416e-18	0.0923848	0	0.00140961	1.11877e-19	0.0869465	0	0	0.0331838	0	0	0.0202914	0.0673735	0.0247866	0.0191414	0.0110177	0	0.00898179	2.84291e-18	0.00266112	0	0	1.04894e-18	0.150793	0.0341313	0.0233341	0	0.001701	0	7.92664e-18
TARGET.40.PATUXZ.01A	0.0560904	1.61642e-19	0	0.00435824	0.115462	9.97616e-20	2.93115e-19	0	0.0241167	0.0646909	0.0143787	0	6.58288e-19	0	0	0	0.00544795	0.00671482	1.58977e-22	7.0732e-20	0.0841979	0	0	0	0	0	0.0013813	0.0277646	4.52737e-18	0	0.0143844	0.0119609	0.0250059	0.00943959	0.0136411	0	0.0112068	4.96197e-18	0	0	3.10005e-19	0	0.137954	0.0344969	0.0599789	0.00166338	0.00958737	6.43965e-19	0
TARGET.40.PAMHYN.01A	0.213393	2.48994e-19	9.77721e-18	0	0.017755	0	0	1.30761e-18	7.68929e-18	0.0103445	0.00908128	5.9452e-19	0.000929188	1.01931e-17	0.0060394	0.0532481	7.66573e-19	0.0305208	1.59381e-19	3.17491e-21	0.0951781	8.17742e-19	0	0	0.0308332	0.0250232	2.01081e-19	0.178708	0	0	0.01473	0.0895301	0.0429834	0.037967	0.000416446	0.000456134	0.00765168	4.76283e-20	0.0258683	7.05435e-18	0.0266841	7.32908e-19	0.136895	0.036712	0.0167205	3.92223e-19	0.0049862	1.7325e-20	0
TARGET.40.PASEBY.01A	0.210875	3.3944e-20	1.88173e-18	0	0	0.0025506	4.11455e-20	1.58451e-18	0	0	0.00433756	0	0.00337458	0	0	0.0011043	2.82457e-18	0.0612944	0	0	0.181936	4.00106e-18	0.00418846	0	0.021767	1.66048e-18	6.45936e-20	0.130075	0	8.52631e-21	0.0572039	0.10004	0.0538221	0.048014	0.000503036	0.000676728	0.0106253	6.43198e-18	0.0192602	0	0.0277616	3.48998e-18	0.134891	0.0806861	0.0177604	1.4978e-18	0.00166715	6.01946e-20	0.00104238
TARGET.40.PANMIG.01A	0.105766	0.000581101	8.23616e-19	3.84792e-19	2.19551e-19	4.38195e-19	0	3.91848e-18	3.67909e-19	4.0443e-18	0.00305324	0.00236461	0	0	0.00162222	0.0876436	0	0.00526468	0.00274238	0	0.0710771	1.19537e-18	0	0	0.234094	0.00372854	3.66003e-19	0.185368	0	0	0.0150086	0.0238629	0.0177183	0.0126946	0.00372291	0.00231851	0.0124085	0	0.00154147	4.12494e-19	0.0105225	0	0.27158	0.0252265	0.00844632	1.50516e-19	0.00604683	0	0
TARGET.40.PAKFVX.01A	0.0245155	0	0	0	0.209066	5.25831e-19	1.26588e-17	8.33539e-19	9.77929e-19	0.00646857	0.00463545	6.55842e-19	9.92413e-18	0	3.5645e-18	0	1.61381e-18	0.0240071	0	1.50475e-18	0.0893079	3.54227e-19	0	1.05981e-18	9.71747e-18	0	0	3.92622e-19	4.5965e-19	3.70475e-18	0.0266776	0.0872123	0.0229541	0.0309536	0.00400108	0	0.00642085	5.96716e-20	0.0244937	0	0	0	0.357023	0.0510107	0.0189318	0.00470641	0.000383767	2.33499e-19	4.00117e-17
TARGET.40.PASNZV.01A	0.320569	0	0	0.00989208	0.0315118	0.00962636	0	0.00391483	5.98906e-19	0.0590352	0.00564843	0.00184834	0.00655556	2.77202e-18	0.0206848	1.57059e-18	0.00539359	0.0157494	0	0.00164516	0.0733305	2.71954e-18	0.00158907	0	4.09152e-18	0.00713223	0	0.0463824	0	0	0.0181291	0.0893092	0.0669956	0.0436909	0.00979247	0.000332927	0.013453	0	0.0146225	3.53121e-18	0.0276763	2.2633e-19	0.184294	0.0278702	0.0121646	0.000605648	0.00185032	0	0
TARGET.40.0A4I4M.01A	0.380431	0.00265741	0	0	0.101273	1.4182e-19	0	9.86284e-18	0	0	1.81649e-18	1.34772e-17	0	0	0.0246993	0.0194711	0	2.32021e-20	1.77015e-19	0.00332856	0.350153	0.00349947	0.00161148	4.8572e-19	0.0658577	0	0.00392209	0.284445	0	7.24201e-19	0.201725	0.11126	0.0690128	0.0580935	0.00475445	0.00104753	0.00681284	0	0.0157732	0.00160045	0.0400255	7.12569e-19	0	0.184224	0.0205548	0	0.00247839	0.0025324	1.09861e-17
TARGET.40.PAMYYJ.01A	0.0829475	0.00266738	4.15542e-19	0	0.0183548	5.15444e-20	3.10479e-18	8.82695e-20	0.000204225	0	0.0224325	0.00605549	1.21698e-18	0	0.00602429	0.0584195	3.80046e-18	0.00738729	0	0	0.0866727	3.90714e-20	0.00278439	0	0.113807	1.88517e-18	0	0.157837	0.105787	1.07201e-19	0.0253433	0.0734566	0.0237415	0.048313	0.00228547	0.00229639	0.00430046	4.04938e-18	0.0447909	0.00630902	0.00610965	7.64079e-18	0.0181149	0.0414129	0.213188	0	0.000310946	0	0
TARGET.40.PAVECB.01A	0.133019	1.53442e-19	3.8172e-17	0	9.55405e-18	0	0	0	0.00158624	0	0	0	0	0	0.00822709	0.143307	0	0.00540649	0.00323524	0	0.0939722	1.55846e-18	6.84172e-23	0	0.185999	0.000896701	4.14009e-18	0.234901	3.90092e-18	0	0.0398576	0.020901	0.0162093	0.0111736	2.34415e-18	0.00161317	0.0045228	0	6.5749e-18	6.82855e-20	8.35835e-18	0	0.452766	0.0436159	1.00813e-18	0	0.00387233	0	0
TARGET.40.0A4I42.01A	0.071236	1.11596e-18	0	0.0103219	0.180156	3.14932e-19	8.43338e-18	5.55838e-18	0.0279128	0.00312712	0	4.73688e-18	1.60984e-19	4.45662e-18	0	5.76497e-18	0	0.00510633	0	1.20147e-18	0.0661449	0	0	0	0	0	0	0.0036165	1.21505e-17	1.2822e-18	0.0216796	0.0371864	0.0203991	0.0228461	0.000952099	0	0.00709582	0	0	0	2.0105e-19	1.45301e-18	0.270542	0.0191525	0.0208604	0.000834012	0.00511255	3.53099e-20	2.5728e-17
TARGET.40.PASYUK.01A	0.406385	0.0155939	2.71367e-18	0.0211967	5.51692e-18	0	0.00941147	1.65528e-19	1.13299e-18	0	0.03971	0.100968	0.0895368	0.0182558	0.0852898	0.0717743	0.0183548	0.0245633	0	0.011847	0.218771	8.37295e-19	0	2.35901e-19	0.0882564	0.0108214	8.64195e-19	0.317617	0.0902917	7.22147e-20	0.0878493	0.171883	0.0917619	0.0710939	0	0.00620973	0.00459895	2.26316e-18	3.36031e-18	0.00117279	0.0644286	1.0484e-18	0.000609698	0.0886321	0.221703	0	0.00209125	3.30116e-19	0
TARGET.40.PALECC.01A	0.109027	0.00138063	0	0	0.0152926	0	3.20895e-19	0	6.0328e-19	0.00328029	0.0099308	0	0	9.84441e-18	0.0148069	0.00266066	0	0.0393458	0	0	0.12434	9.07498e-19	0.00625872	3.56975e-19	0.0204664	0	0	0.0662896	0.00902544	2.61326e-20	0.0472324	0.116781	0.043832	0.0350533	0.00498886	0.000727189	0.0111544	1.23113e-18	0.0321955	1.98403e-19	0.0257788	9.13509e-18	0.288603	0.0646534	0.0119875	1.36067e-18	0.000679903	6.83257e-20	0
TARGET.40.PAMLKS.01A	0.0898846	0	0	0.0127121	0.0549356	0.00261248	3.10434e-18	0	0	7.5596e-21	0.0160048	8.92098e-19	4.65013e-18	1.27887e-17	0	1.1261e-18	0.001611	0.0471413	2.78386e-19	0	0.0209227	1.00191e-17	0.000314228	2.98845e-18	0	1.20546e-17	9.21609e-19	8.4654e-19	0	3.40588e-22	0.00359906	0.0174595	0.00539767	0.01571	0	1.80183e-20	0.0016002	0.00364717	0.151452	4.12871e-18	0	1.00996e-18	0.45026	0.0197957	0.0314177	0	0.00324385	7.28234e-19	0
TARGET.40.PANSEN.01A	0.0928373	0.000437778	6.29512e-19	0	0.0151499	5.7399e-19	0	0	0	0	0.00367865	0	9.81105e-19	0	0.00249741	0.149111	0	0.0121836	0.00280819	0	0.0485979	1.13729e-18	0.00290486	0	0.10109	0.0013978	0	0.144987	0	0.000784864	0.00400908	0.0302909	0.0319247	0.0272416	0.00342228	0.00436767	0.0106935	5.73747e-18	0.00991076	1.56817e-18	0.007318	0	0.217956	0.0115527	0.0120869	0	0.00541417	0.000960441	7.96686e-18
TARGET.40.PALHRL.01A	0.195934	0	0	0	0.267023	0	0	0	0	0	0	0	0	5.50575e-18	5.06504e-18	0	0.00561586	0.0166725	0	0	0.0312553	5.36387e-18	7.53534e-20	9.68826e-19	0	1.62031e-17	0	0.0076689	2.33253e-18	2.74922e-18	0.00684862	0.0734426	0.0526494	0.0274888	0	0	0.00222151	0.00832293	0.0715484	0	9.34443e-19	1.23778e-18	0.316653	0.0323689	0.00620115	0	0.00228377	3.02877e-18	3.04356e-17
TARGET.40.PANZHX.01A	0.279515	0	0	0	2.62554e-18	0	0	2.59898e-18	0	0.0106185	0.0123588	3.44015e-19	0.000808725	1.35525e-20	0.0144075	0.0495913	0.00226556	0.0747955	1.02994e-18	0	0.14188	1.2273e-18	0.00360923	0	0	6.82647e-19	2.19263e-19	0.177498	4.71611e-18	0	0.051367	0.165775	0.0744645	0.0662563	0.0009987	0.00454009	0.00909443	5.52954e-18	0.0514079	1.40653e-18	0.0346415	0	0.196697	0.074922	0.00984501	1.4761e-18	0.000142835	2.98885e-20	0
TARGET.40.PALKDP.01A	0.0327615	0	4.81854e-18	1.35613e-18	0.11381	0.00376727	0	0	0.0176843	0	0.00317713	0	1.11121e-18	0	2.08382e-19	1.74833e-18	0.00772629	0	1.39745e-18	0	0.0962287	1.16612e-18	1.61911e-05	1.05998e-18	0.0650291	4.63984e-18	0	0.0788303	0.0280333	0	0.0275042	0.00694988	0.0115787	0.0136103	0.00630479	1.02752e-19	0.00268613	0	2.29832e-19	0	0	2.39601e-17	0.0728499	0.0380428	0.0110403	2.86131e-18	0.0028125	1.83544e-18	7.43817e-18
TARGET.40.0A4I65.01A	0.0876897	0	0	1.55935e-18	0.0937383	0	0	7.93768e-18	0	0	0	0	8.3559e-18	0	1.07046e-18	0.13338	0	7.02583e-19	0	2.62738e-18	0.106994	0	0	0	0.131948	0	0.00165016	0.0977068	1.18108e-18	0	0.0320615	0.0545036	0.0220434	0.0541621	0.00276442	0.00144314	0.0100091	2.2331e-18	0.0230153	9.69603e-19	0	2.62938e-17	0.189665	0.0441925	0.0212092	0	0.00111026	0.000496586	4.81312e-18
TARGET.40.0A4I6O.01A	0.102758	9.34643e-23	0	0	0	0	0	2.64679e-18	0	0	0	0	3.37351e-18	5.91615e-18	0.0177606	0.190044	0.00112915	0.0255871	0.0056204	0	0.00420196	1.18289e-20	0.00561286	0	0.135641	0.0131176	0	0.152718	1.04136e-17	0.000167861	0	0.0091711	0.00993719	0.0188054	0	0.000465904	0.0211977	1.81627e-18	0.0160841	0	1.84994e-18	0	0.176308	1.95503e-18	1.48438e-19	0	0.00621637	0	0
TARGET.40.PALFYN.01A	0.359045	0	0	0	0.0214187	3.99216e-19	0.00891795	0	0	0.0172575	0.0228689	0.0210916	0.0474621	2.25909e-18	0.0132884	0.0851629	0.00756456	0.0308016	1.37897e-20	1.28484e-19	0.217012	7.92285e-19	0.00186192	2.05009e-20	0.0480914	0	3.00312e-20	0.214547	0	0	0.0898332	0.110289	0.0723322	0.0386441	5.57843e-19	0.000697144	0.00465055	1.15948e-17	0.0163229	6.69003e-18	0.0360088	0	0.48766	0.136502	0.27307	0	0.00244374	3.16817e-19	0
TARGET.40.PATPBS.01A	0.0255279	0.00340637	0	0	0.0323283	6.7989e-21	0	0	0	0	0.00381435	1.49818e-19	8.61088e-19	0	0.00455785	0.0623027	9.05074e-19	0.0608825	4.64744e-19	1.40611e-18	0.0271414	2.36193e-18	0.00460202	0	0.12784	3.3228e-18	7.04651e-19	0.190169	0.0144794	1.58938e-20	0.00554264	0.0822055	0.0241167	0.0343404	0.0122347	0.000362312	0.00896207	1.2824e-17	0.00447855	1.01268e-18	0	5.49276e-19	0.100347	0.00374512	0.0168397	0	0.000713309	0	0
TARGET.40.PAPXGT.01A	0.271592	0.013729	0	0	0.099695	0	0	4.03257e-18	1.90341e-18	0.0208037	0.00471889	0	2.18747e-18	0	0.0518057	0	0	0.0166172	0.00180117	0.0040976	0.142383	0	0	1.37445e-19	0.018669	0	1.67814e-19	0.121899	0.130765	1.67579e-18	0.0373561	0.12184	0.0759834	0.0834052	0.0121095	0.00326777	0.0228378	0	0.013485	0	0.0363228	2.95385e-20	0.0209025	0.0617773	0.0204911	0	0.000289852	1.47071e-18	1.34102e-17
TARGET.40.0A4HLD.01A	0.0369398	4.54248e-19	4.69486e-18	0	0.23044	0	0	0	0	0	4.7762e-19	0	5.74938e-18	0	0.00555324	8.52016e-18	0	0.00782989	6.78305e-18	4.12943e-19	0.00182927	0	0	2.76727e-18	0.124179	0	0.00777917	0.10142	0.0863447	0	0.000760652	0.0025932	0.00625501	0.00848563	0.00194389	0.00219327	0.00676751	5.86361e-18	0.00685129	0.0106669	0	1.17831e-18	0.202232	0.00481379	0.0189098	1.15898e-18	0.00564174	0	0
TARGET.40.PAUYTT.01A	0.0151452	0.0030763	0	3.42737e-18	0.102442	1.70587e-21	0	0	7.99397e-19	1.97735e-18	0.00412036	1.26924e-18	0	0	5.59947e-19	0.0968355	0	0.0368592	0	0	0.132266	0	3.17567e-19	0	0.159529	1.40608e-18	0.00300961	0.183388	0.00710756	0	0.0412377	0.0015461	0.00260452	0.0021054	0.000848033	0.00183098	0.00315503	1.23388e-18	0.0249746	2.28471e-18	0	1.30197e-18	0.0775808	0.0621142	0.0167525	1.05828e-18	0.0102665	1.24095e-18	2.47293e-17
TARGET.40.0A4I0W.01A	0.176734	0	2.44624e-18	2.04143e-18	4.23878e-18	0	0	4.81464e-18	2.73829e-18	0	8.60818e-20	0	0	9.85549e-19	0.0619397	0.0600309	3.03364e-19	0.00667521	0.00089065	4.76849e-19	0.253207	0.00449795	5.41834e-05	2.03532e-19	0.0692813	1.73559e-18	1.74492e-20	0.174532	9.35919e-19	5.92212e-21	0.124951	0.0406164	0.0126162	0.0541821	0	0.00487662	0.00507624	0	8.57402e-21	5.41495e-18	0.0119024	1.98204e-17	0.344835	0.102479	9.03089e-20	2.16869e-18	0.00369899	0	3.04292e-18
TARGET.40.PARFTG.01A	0.199078	9.59582e-21	0	5.03502e-19	0	0.020272	0	0.00221452	3.2432e-18	0.0597769	0.00895354	0.00293004	0.0282726	0	0.0304039	1.13072e-17	0	0.029036	0.00339965	0.00177452	0.191417	0	0.00329861	0	0.0097885	0.0178693	0	0.117055	0.0674563	0	0.0739988	0.0610465	0.0358518	0.0254663	0.000376562	0.00306155	0.00966476	7.47012e-19	0.0190116	6.27796e-18	0.0370048	7.48233e-18	0.237764	0.0955507	0.0418339	0	0.000378463	0	0
TARGET.40.0A4HX8.01A	0.0988696	0.00250981	0.0126309	5.32844e-19	0.0439581	0	0	0	1.08602e-18	3.1901e-19	8.05418e-20	5.45328e-18	0	2.05732e-18	0.00268909	0.0366848	0.00212438	0	0.000489411	0	0.105761	0.00221431	0.00702386	0	0.170807	1.59526e-18	0.0012494	0.142435	0.0334923	1.5758e-19	0.0509964	0.0128193	0.00840054	0.00568209	0.0144834	0.00256438	0.00130238	8.406e-18	0.00543116	0.0317	0	7.58727e-20	0.0208031	0.0403525	0.00463383	1.91888e-18	0.0127416	0	0
TARGET.40.PAUTYB.01A	0.309694	0	1.33955e-17	0	0.0090667	0.026183	2.03948e-18	0.0156474	0	0.11693	0.0163335	0.00183075	0.0173211	3.08274e-20	0.0217897	0	7.74363e-19	0.0474537	7.91148e-19	0.00259849	0.143794	0	0.00474214	0	0	0.00148064	7.42975e-19	0.0327843	0	0	0.0589335	0.0764272	0.061578	0.0278432	0.0015923	0	0.0133773	0	0.0332531	5.31979e-18	0.0151544	0	0.312941	0.0760583	0.0158533	0	0.000604742	5.22821e-20	0.00042733
TARGET.40.PATMXR.01A	0.1057	0	2.32164e-18	1.28033e-18	0.0313645	6.01849e-23	1.02241e-17	0.00206207	0.0116804	0.0218388	0.0156607	0	0	1.38398e-18	0.051092	0	0	0.0115918	0.000769036	1.29417e-19	0.110508	1.01511e-18	0.00102883	0	0	0.00323528	0	0.0917719	0	0	0.035968	0.0376781	0.0179481	0.0196815	0.00185851	0.00309948	0.00429152	0	0.0126211	0	0.00845215	0	0.1235	0.0298043	0.148735	0	0.00384434	0	9.82024e-19
TARGET.40.PAPKWD.01A	0.0367129	0	0	0.00158548	0.0323403	0.00380956	0	2.69858e-19	0	0.0317726	0.00516781	0.00716398	0	2.11902e-19	4.49064e-20	8.01725e-18	0	0.0635819	0	2.29432e-19	0.0282474	0	0.00547673	1.36309e-18	1.50023e-17	0	0	0	1.59372e-19	0	0.00442847	0.0245553	0.00787843	0.00631601	0.0101841	0.00114214	0.00252602	0.00183442	0.0575552	3.27857e-18	0.00145223	1.17686e-18	0.132309	0.00860586	0.0207847	0.0022126	0.00355294	4.18594e-19	1.67245e-18
TARGET.40.PAPNVD.01A	0.0405854	0	2.69539e-20	9.52003e-20	0.17518	2.75161e-19	0	3.28431e-18	3.0635e-18	2.48241e-18	1.5088e-18	5.68477e-18	0	7.77895e-18	0.00225132	0	0.00453623	0.0998535	0	2.27905e-19	0.138087	0	0.00204105	0	0	4.0543e-18	0.0033846	0.0900354	1.62998e-18	0	0.0545605	0	0.0032848	0.0171455	0.00500145	0.00468187	0.00297094	5.05583e-20	0.0515399	0.0122497	2.54128e-18	1.7487e-17	0.0796304	0.0644022	0.010631	2.21015e-18	0.0172089	1.99356e-18	7.51206e-19
TARGET.40.PATMPU.01A	0.13363	9.70805e-20	4.10557e-18	0.00512304	0.0439323	4.76196e-20	7.85029e-19	6.10671e-18	0	0	0.00184024	0.00748669	3.02083e-18	6.81453e-18	0.0391812	1.24374e-18	1.34275e-18	0.0107068	5.74458e-20	0	0.0631809	2.49528e-18	0.00334113	1.01774e-20	0.0196191	0	6.14695e-19	0.091139	0	0	0.0150411	0.0412436	0.0305412	0.0109138	0.0147983	0	0.00330541	0	0.000761555	0	0.00904082	0	0.0483094	0.0228303	0.0236254	0.000649988	0.0022576	0.000298166	0
TARGET.40.PAPIJR.01A	0.258067	4.30195e-20	0	0	0.0034394	0.00238959	0	0	0	0.0314282	0.00229208	0.000511324	6.99106e-19	7.63029e-19	0.0148859	5.25668e-19	0.0151192	0.00912254	0	1.6423e-18	0.20082	0.0131514	0.00816325	4.38758e-21	0.0577906	0	2.40266e-20	0.0742967	0.0504043	5.46629e-20	0.0780003	0.154577	0.0820916	0.0486257	0.0100971	0.00255963	0.0063553	0	0.0111141	0	0.0594242	9.17343e-18	0.163142	0.103568	0.00969228	0	0.00278803	0	0
TARGET.40.PAMEKS.01A	0.0693804	3.96846e-19	7.96945e-18	0	0.0276656	1.95507e-21	0	3.06901e-20	9.82423e-18	8.57137e-18	4.89892e-20	0	0.00297462	0	0.00632139	1.27331e-17	0	0.0103571	1.6867e-19	6.46132e-19	0.118641	0.00492938	4.20888e-19	0	0.13835	4.47477e-18	0	0.131967	6.3197e-18	6.5686e-20	0.053679	0.0021253	2.66137e-19	0.00666753	0.00536522	0.00316958	0.00338165	3.69684e-18	0.00661629	8.81396e-18	0	0	0.389853	0.0443198	0	3.35347e-20	0.00199228	0.000134912	7.69585e-19
TARGET.40.PAVDTY.01A	0.189318	0	0	0.0168918	0.053391	0.0028217	0	1.55624e-18	0	0.0179952	0.00704706	2.5776e-18	7.65182e-21	3.05228e-18	0.0257045	0	0.0141316	0.00628041	0	1.03543e-20	0.0941512	0	0.00275223	2.52608e-19	1.02665e-17	1.01731e-18	2.04743e-19	0.00190826	0.129222	1.88388e-19	0.0426309	0.0708848	0.0365987	0.0290986	0.00102918	0	0.00144102	0	0.0277704	0	0.045937	1.92331e-18	0.374241	0.0403136	0.0243844	0.00162721	0.00172786	0	0
TARGET.40.PANGPE.01A	0.0852335	0	2.7715e-18	1.60125e-18	0.0108666	2.007e-20	0	0	2.92291e-18	0	0.00169277	0	0	0	0.00159626	0.0404659	0	0.0105895	0.00108724	1.70063e-18	0.0994715	0	0.0084894	2.83971e-05	0.0767535	0.00132712	1.79535e-18	0.156647	2.53725e-18	1.66727e-21	0.0346105	0.0671207	0.0226713	0.0396252	0.00478626	0.000406787	0.0136631	9.5923e-18	0.0130948	0	0.00427347	0	0.199306	0.034076	0.0169529	0	0.00443404	0.00146148	0
TARGET.40.PAMJXS.01A	0.00461974	0	0	0	0.0667936	4.96023e-19	0	0	3.51794e-18	0.017727	0.0104214	0	0	1.36862e-17	4.76381e-18	5.66228e-18	1.04728e-20	0.0431581	0	0	0.0643075	6.56503e-18	0.00206101	1.13058e-19	0.00436223	0	0	0.0250988	9.04537e-18	2.84481e-19	0.0149471	0.0738427	0.0313342	0.0198278	0.00961416	0	0.010662	0	0.00150532	0	6.31632e-18	0	0.279053	0.0332208	0.0219567	9.31496e-20	0.00048816	0	1.08211e-17
TARGET.40.PAKZZK.01A	0.205177	3.58174e-20	1.76636e-18	0	0.0275938	0	0.00661639	2.73428e-18	0.004008	0	0.00947721	0	1.14002e-18	3.48343e-18	0.0152284	0.0424066	6.9361e-19	0.0446446	0.00396811	5.12449e-19	0.171265	0	0	0	6.21306e-18	0	0.000331007	0.258452	3.03049e-18	0	0.0672169	0.0514515	0.0234028	0.0500823	0.000777006	0.00153206	0.00453402	0	0	4.10621e-18	0.0268245	8.60804e-19	0.214647	0.0725417	0.0111509	0	0.00355817	0	5.19836e-18
TARGET.40.PALWWX.01A	0.177916	0	0	0.00477713	0.0492806	0	0.00292276	0	0	0.00366938	0.0255295	0.00339803	0	1.35855e-17	0.00523189	3.41543e-18	0.000245592	0.0248241	0	0	0.0322157	0	0.00613648	5.09254e-21	0	0	0	0.00187834	0	0	0.0021652	0.067211	0.0523968	0.0347127	0.00404915	0	0.0072741	0.0116609	0.0291203	0	0.0299237	0	0.547288	0.0217035	4.11822e-18	0	0.00221551	1.40587e-19	5.03182e-18
TARGET.40.PASKZZ.01A	0.114888	2.82869e-19	0	3.79674e-18	1.14222e-19	0	1.76992e-18	3.77181e-18	7.94132e-18	0	0.00187039	0	0	7.72643e-18	0.0184474	0.173042	3.84935e-18	0.00449483	0.00669741	0	0.102388	0	0.000649313	0	0.173707	0.0146013	1.75653e-19	0.289224	1.24665e-17	3.52492e-20	0.0319947	0.0362571	0.0217358	0.0139183	0	0.00123409	0.00681591	1.30605e-17	9.24723e-05	0	0	0	0.373183	0.0370604	3.54724e-19	0	0.00767581	0.00156298	0
TARGET.40.0A4HXS.01A	0.191445	0.00244413	0	1.88076e-18	0.0338224	0	0	0	0	0.0113217	0.0105861	0.00476523	0.0119425	0	0.00771686	0.0674593	0	0.00844869	9.95845e-20	0	0.0317026	1.90498e-18	8.20355e-05	0	0.11768	2.71961e-18	7.38798e-19	0.0929437	3.62505e-18	0	0.0083464	0.0477555	0.0511046	0.01894	0.00231634	0.000315563	0.0068869	0	0.0305153	0	0.0117307	2.23278e-19	0.0484093	0.00912905	0.16429	6.28481e-19	0.00304686	1.89133e-19	4.54496e-18
TARGET.40.PATEEM.01A	0.0596564	0.00326544	1.8467e-17	1.23264e-19	0	4.00476e-19	8.70121e-18	1.97271e-18	0	2.30554e-18	0.0232338	2.87887e-18	0	1.8013e-17	0.0157524	0.00322589	0	0.0363335	0	0	0.150014	0	0.000321231	0	0.160531	0.0457146	0	0.395131	0	5.65657e-21	0.0345923	0.0288348	0.0085846	0.0331852	5.90942e-23	0.00632958	0.0107678	7.68016e-18	0.00332204	0	2.83561e-18	3.72427e-19	0.0694216	0.0559381	0.0119579	1.08114e-17	0.0052429	0	4.86474e-18
TARGET.40.0A4I0Q.01A	0.138936	0.000823993	0	0	0.00255679	6.6227e-19	2.47564e-19	2.71526e-19	0.00154706	0	0.0033929	3.80662e-18	0	1.67883e-18	0.0384206	0.159786	0	0.0331891	0	0.00586915	0.0430098	6.30185e-20	0.0111098	2.86483e-21	0.163269	5.53804e-19	1.06908e-21	0.151659	0.113777	1.29671e-19	0.00638016	0.00715734	0.00988861	0.00527848	0.00498271	0.00299888	0.00514814	2.27104e-18	0.0339954	9.37432e-18	0.0260608	9.5524e-18	0.189107	0.0129842	0.00442674	0	0.00259682	0.000633857	0
TARGET.40.PALKGN.01A	0.251012	0	9.67724e-19	0	0.157707	0	4.27263e-18	9.59478e-18	0	0	0.000467733	0	0	0	0.0254205	0.00231498	6.57572e-18	0	0	0.00431483	0.221645	0	0	0	0.0607544	2.41701e-18	0.00300566	0.212525	0.205903	0	0.103821	0.0692158	0.0477114	0.0389357	0	0	0.00148454	0	0.0568168	0.0154914	0.0593343	0	0.298965	0.182842	0.00334054	0	0.0036449	0	2.31024e-18
TARGET.40.PASRNE.01A	0.282692	0	0	0	0.0158998	0.00369957	0.00210815	0.00143292	2.76967e-18	0.00387711	0.0155927	0.00215053	1.72123e-21	2.63073e-18	0.0353437	4.88292e-18	1.90788e-19	0.00450346	9.5431e-19	0.00118577	0.18382	0	0.00504769	1.74048e-19	0	0.00411089	2.73704e-19	0.0857832	5.37167e-18	0	0.057842	0.0855907	0.064239	0.0226041	0.00582834	0.00418825	0.00672296	4.09273e-18	3.23945e-18	0	0.0362604	3.37921e-18	0.304361	0.0689895	0.0181377	0	0.00468279	4.89815e-19	0
TARGET.40.PARGTM.01A	0	0	3.68775e-18	0.0127504	0.0489087	0.00330684	8.58232e-19	2.18027e-18	2.32007e-18	0.0713408	0.0100524	1.98159e-20	0	0	0.000416668	3.95406e-18	0	0.0287586	3.94134e-19	4.11013e-18	0.0519032	0	0.00584614	1.93462e-19	1.04888e-18	0	1.88001e-19	0.00145828	2.05147e-19	2.26223e-19	0.0118731	0.0715682	0.00967809	0.0362066	0.0154581	0.00168192	0.00642239	0	0.0128982	0	4.29379e-20	0	0.166927	0.0215178	0.0176054	0.00392017	0.00313193	7.60399e-20	4.61175e-18
TARGET.40.PAUVUL.01A	0.136021	0	1.17663e-17	2.39078e-19	0.168991	1.05616e-19	0	0	0	0.0216944	2.488e-21	2.54646e-19	4.86793e-18	0	0.00132677	1.2527e-17	0.000989014	0.0103785	0	0	0.0998502	1.89479e-18	1.50908e-21	0	0	1.2938e-17	0	0.0269867	1.04344e-17	0	0.0381486	0.0306743	0.022025	0.0184709	0.00424878	0	0.00396797	3.87045e-18	0.000539532	2.81011e-18	0	3.07196e-18	0.266926	0.0465951	0.00838399	1.89311e-19	0.0014191	0	0
TARGET.40.PANGRW.01A	0.11273	0.00371634	0	0	0	0	0	4.35722e-18	0	1.84104e-19	0.0108258	3.02868e-20	7.01912e-19	0	0.0403978	0.152867	1.02284e-17	0.0370587	8.5433e-21	0	0.0794632	0	0.00780708	8.13029e-20	0.0943929	6.64178e-20	1.65291e-17	0.290388	0.104471	2.76597e-20	0.019288	0.0932992	0.0352194	0.0231542	5.02844e-19	0.000196608	0.00269042	1.81401e-17	0.0186275	1.96712e-17	0	5.21285e-19	0.216668	0.0317386	0.0282031	0	0.00775264	0	0
TARGET.40.PAVCLP.01A	0.269953	0	6.20377e-18	5.11816e-19	1.18664e-18	3.13011e-18	0	2.81471e-18	0	0.000262703	0	4.40641e-18	3.83403e-19	6.45257e-19	0.0214255	0	2.74084e-18	0.00797371	0.000299487	0.000129767	0.14938	0.00120175	0.00726021	0	0.0469956	0.000775826	0	0.25955	0.0562969	0	0.0595179	0.0985378	0.0724648	0.0214987	1.13692e-19	0.00331112	0.0128211	0	0.0298698	1.14823e-17	0.0259157	4.75145e-19	0.367762	0.067525	3.73624e-19	0	0	0	0
TARGET.40.PATAWV.01A	0.0576557	0	0.0201741	0.00437658	0.0904156	0.00625613	0	0	0	9.22792e-19	0.0132731	0	1.95232e-18	0	0.00111332	0.0171859	0.00908304	0.0602191	0.000600964	2.21417e-19	0.0219552	0	6.81838e-20	5.69356e-20	0.00592574	0	2.00774e-19	0.0453777	0.0591124	0	0.00347074	0.0132201	0.0103156	0.012516	0.0112651	0	0.000204949	0	0.0273191	3.67514e-18	0.000548536	4.92752e-18	0.0599597	0.00831112	0.292512	0	0.00196844	0	1.5897e-17
TARGET.40.PARBGW.01A	0.248062	1.2408e-18	2.09493e-17	0	0.018773	0.00429235	2.3427e-18	4.30539e-19	3.98494e-18	0.0530729	0.00845434	0	0	1.42789e-18	0.0180737	0	2.5517e-19	0.0263416	9.9539e-19	0	0.238596	9.55872e-19	0.00378834	0	3.44529e-18	0	0	0.0718134	4.02191e-17	0	0.115285	0.07029	0.0374176	0.0295485	0.0035735	0.00141747	0.0136149	0	0.0354657	0	0.0274736	0	0.342824	0.114486	0.0141141	0	0.0024394	0	2.87425e-18
TARGET.40.PANXSC.01A	0.248807	1.33085e-19	0.0227717	0.0082122	0.0697893	1.64626e-19	0	0	4.24095e-19	0.0243125	0.0137204	0.0141467	2.62941e-20	4.53066e-18	0.0204959	0	4.21917e-19	0.012541	1.69325e-18	0	0.166692	3.45462e-20	0.00212122	0	7.02033e-18	3.69749e-19	2.00587e-18	0.0466113	0.112418	0	0.0694418	0.118246	0.0706788	0.0547751	0.00815729	0.00227029	0.00122306	0	0	0.00115851	0.0588893	0	0.126116	0.0947791	0.00353526	1.55137e-20	0.00441615	5.68383e-19	3.19076e-18
TARGET.40.0A4HMC.01A	0.270426	0.00145937	0	0	9.81863e-20	0	0	1.14004e-18	2.50336e-19	0.0433502	0.0150317	1.66372e-19	0	0	7.72254e-19	0.033547	0	0.0140565	0.00299624	0.000463675	0.112696	0	0.018456	3.59273e-21	0.0664642	5.54824e-18	1.02462e-20	0.116478	0.0867972	8.05572e-22	0.0394884	0.114071	0.072703	0.0229252	0.0185676	0.00196162	0.00207743	6.68039e-18	0.0150617	0.0126479	0.052983	0	0.0998598	0.0556121	0.0232969	0	0.000207536	1.29029e-19	3.25514e-18
TARGET.40.PAUXPZ.01A	0.00215639	0.0020005	0	0	0	0	0	0	0	0.00318332	0.00081969	0	2.79096e-18	0	6.37312e-19	0.0525853	4.72298e-18	0.0115503	0	0	0.095377	0	0.00325017	0	0.0924912	0	4.98888e-19	0.23985	0	2.23569e-20	0.0290001	0.0239798	0.0104496	0.0140738	0	0	0.0120329	2.61373e-18	0.0108768	0.00906271	4.00912e-18	1.33598e-19	0.240074	0.034096	0.0131605	0	0.000581782	2.38287e-19	8.03627e-18
TARGET.40.PATJVI.01A	0.343525	0	0	1.97108e-18	0.0786223	1.95837e-19	0	0	6.25075e-20	2.16075e-18	0.0372742	0.0130543	0.0126043	0	0.0261137	3.68955e-17	0.0148838	0.027166	0.00234515	0.0135369	0.092479	0	6.22362e-20	0	5.5417e-17	0.00471429	0	0.173787	0.270338	9.86114e-19	0.0308133	0.0371976	0.0237371	0.00856657	0.00410066	0.000574749	0.00048155	1.83984e-18	0.0443491	7.39855e-18	0.0208955	0	0.595816	0.0607217	0.00865494	0	0	5.08962e-19	1.03287e-17
TARGET.40.PAMRHD.01A	0.154619	9.1293e-20	3.67753e-18	6.72309e-18	0.0159754	0.000984114	2.72345e-19	1.10287e-18	8.44014e-18	2.08342e-18	0.0168972	9.07052e-19	0	0	0.0124979	0.00140674	2.38815e-18	0.0484154	7.18128e-19	3.98129e-19	0.214228	0	0.00265176	0	0.0272372	0	0.00139996	0.189473	0	1.63707e-20	0.0872775	0.0639052	0.0358253	0.0223171	0.00666364	0.00352985	0.00587115	0	0.00295518	0	0.0143749	3.01119e-19	0.0824371	0.0805237	0.018364	5.31275e-18	0.00365712	0.00122698	6.10664e-18
TARGET.40.PALZGU.01A	0.185757	3.2184e-19	0	0	0.00468672	0.007351	0	0	0	0.0395248	0.0225917	0	0.00556984	0.000673233	0.0159734	0	1.54252e-18	0.0842018	7.06267e-19	0	0.169621	8.45534e-18	0.0013407	0	0.0568258	0	0	0.100592	0	8.08572e-21	0.0678803	0.036873	0.0340755	0.0223188	0.0024618	0.00118594	0.00758885	4.71283e-18	0.0335434	5.92044e-18	0.0150649	3.27579e-18	0.128845	0.0952163	0.0174195	3.59331e-19	0.000396436	0	5.93175e-19
TARGET.40.PANZZJ.01A	0.263927	0	0	0	0	2.55694e-19	0	0	0	9.34906e-19	0.0233048	0	0.0008796	0	0.0233792	0.0784336	1.47794e-18	0.0398518	0	0	0.0970449	6.74222e-18	0.00234118	0	0.00170119	1.34154e-19	1.75865e-17	0.223187	8.94774e-18	0	0.0264307	0.111885	0.0690843	0.0316393	8.61283e-20	0.00181634	0.00576567	0	0.0483551	0	0.0410473	2.62092e-17	0.369944	0.0424127	0.00879193	4.83007e-18	0.00170023	8.7476e-19	6.13051e-18
TARGET.40.PATKSS.01A	0.0116965	0	1.08602e-17	4.42299e-19	0.0795083	0	4.94714e-18	0	0.00630834	0.0378471	0	0	8.12941e-18	0	0.00088448	0.00336614	0	0.00200056	0.000419743	0	0	4.11575e-19	0.00339065	0	0.107445	3.71376e-18	0	0.0299436	1.95195e-18	1.23741e-19	1.49075e-18	0	0.00313098	5.42101e-20	0.00354549	7.53588e-20	0.0134742	8.42062e-19	0.0105505	0	0	3.85793e-18	0.336927	1.96055e-18	0.0038271	2.68665e-20	0.00742779	5.39213e-19	1.72648e-17
TARGET.40.PATMIF.01A	0.335985	3.87836e-20	3.27803e-18	0.0030602	0.124336	0.00387188	3.09498e-18	3.47975e-18	0	0.0180678	0.00859079	0	0	1.00731e-17	0.0196252	1.20013e-18	0	0.0440372	0	0	0.202069	0	0.000640697	0	0	0	0.00155043	0.0565053	0.0321172	0	0.0787948	0.152899	0.080442	0.0545618	0.00873312	3.51078e-21	0.00662508	1.74388e-18	0.00432574	5.3159e-18	0.0608942	0	0.220638	0.101531	0.0140294	0.00104294	0.00298203	0	2.60781e-17
TARGET.40.PANPUM.01A	0.0235867	0	0	0	0.0050828	0	3.72605e-18	0	0.020383	0	0.0295162	0.00606164	6.44548e-22	2.94142e-19	0.00867661	0.0804594	0	0.0255115	0	0	0.0779679	0.000462334	0.00148448	5.83812e-21	0.110622	0.00398143	6.02526e-06	0.119092	9.30691e-19	5.44371e-21	0.0245194	0.00339214	0.000627702	0.00358882	0.0129585	0.00226471	0.0033447	0	0.015443	1.09272e-17	1.1672e-19	0	0.177008	0.041188	0.01093	5.85927e-18	0.00494389	0.000264243	0
TARGET.40.PAKXLD.01A	0.0165787	0	1.58931e-17	8.39217e-19	0	0	0	0	0.00783302	0.00192928	0.00963134	0.00317055	0	3.2513e-19	0.00174816	0.0400451	0.00406084	0.0227144	1.66796e-19	3.02329e-19	0.032783	7.50857e-20	0.022308	0	0.0671116	3.49373e-18	0	0.14463	6.69868e-18	0.000529622	0.00599504	1.24392e-18	3.24515e-05	0.00302195	1.20043e-18	0.00403003	0.0056052	0	0.0271612	1.53741e-17	0	1.47407e-17	0.473974	0.00901438	0.0126272	4.36277e-18	0.00648251	1.67549e-18	0
TARGET.40.PASSLM.01A	0.0186898	0.00407224	2.20014e-20	0.00288798	0.0606856	0.00461725	5.53564e-19	3.97889e-19	5.189e-19	0.0140521	0.0080905	0	1.51142e-19	0	0.00934376	0.08209	0.00211984	0.054053	2.44642e-19	5.7896e-20	0.0015543	0	0.000807706	0	0.0992917	0	1.71203e-18	0.0194195	2.65371e-19	0	1.85935e-19	0.0110077	0.000531941	0.00352996	0.0109754	0	0.00493258	0	0.0124384	0.0110136	0	0	0.0168721	0	0.0636468	0.00749724	0.00464458	2.98231e-19	6.0903e-18
TARGET.40.PAMTCM.01A	0.030823	0	0	0	2.55972e-18	2.1151e-19	0	0	0	8.62626e-19	0.0253792	5.5185e-19	0	2.60501e-18	0.0205562	0.0540686	0	0.0482842	6.74761e-19	0.00191316	0.001013	0	0.00309555	7.92026e-21	0.0754239	2.65841e-19	0	0.123738	0.0704311	0.00255333	1.54249e-19	0.00252735	0	0.00806842	8.60774e-22	0	0.00310866	0	0.0510213	1.41614e-18	2.58411e-18	2.21409e-18	0.102676	0	0.00841759	3.31777e-19	0.00651577	1.94938e-19	0
TARGET.40.0A4HY5.01A	0.0723901	0	0	0.0018475	0.0175271	0.000601959	8.73499e-20	0	0	0.00417525	0.00336452	0.00835304	0.00176046	2.4658e-19	0.00553332	0.111688	0.00767087	0.025208	8.50238e-19	2.80953e-20	0.0332135	0	0.01464	0	2.52814e-18	0	0	2.38702e-19	0	0.00679116	0.00957844	0.0198842	0.0248413	5.26886e-19	0.00287462	0.00124599	0.0057221	0.00685078	0.0655093	2.93727e-18	0.0136473	3.18475e-20	0.14247	0.00963415	0.115737	1.22619e-18	0.000753329	0	1.46181e-18
TARGET.40.PAVALD.01A	1.76625e-18	0.00065785	1.20079e-18	7.92104e-21	0.0307824	0	0	0	0	0.00139039	0.0107032	0	0.0093745	0	0	0.0628624	0.00496926	0.0336878	4.05943e-20	2.07601e-18	0	2.41363e-19	0.000446734	0	0.0598902	1.32566e-18	1.60773e-18	0.0100837	0.0275263	0	3.32621e-18	0.000838212	0	0.00326621	0.00582478	2.11191e-19	0.00713558	1.09197e-18	0.0644798	0	4.04405e-18	0	0.306446	0	0	1.54484e-19	0.00347508	4.57276e-19	0
TARGET.40.0A4I8U.01A	0.174311	0.00408853	2.49395e-18	0.0142394	0.117035	0	3.59618e-18	2.76694e-18	0.00251711	3.72958e-18	0	0	6.73414e-19	0	0.00382269	0.0360952	0.0083062	0.0474414	7.24373e-19	0	0.0571623	4.9451e-18	0.00735308	0	0.103855	6.47332e-18	0	0.040725	0.0124711	5.55212e-19	0.0182626	0.0842332	0.0290337	0.0396269	0.012494	0	0.00531085	1.88983e-19	0	0	0.0216772	0	0.246865	0.0297349	0.0224085	1.3631e-19	0.00422634	0	0
TARGET.40.0A4I9K.01A	0.0973749	3.30306e-19	1.08303e-17	0.00206249	2.49112e-18	0	0.0103185	0	2.80531e-19	0.00792006	0	0.00713179	0.0215349	0	0.0660822	6.20549e-18	0	0.00864154	0.000634956	9.46642e-19	0.0484152	7.9422e-19	0.0100144	1.86781e-20	0	0.00419102	0	0.14854	0	1.18361e-21	0.0106184	0.0673428	0.0338458	0.0101955	0.0104186	0.00368456	0.00714047	0	1.03617e-17	0	0.0118051	0	0.536713	0.0102827	0.00504673	6.99562e-19	0.00317128	0	6.05062e-19
TARGET.40.0A4I3S.01A	0.186936	0.0159427	0	0	0	3.13611e-18	0	3.01757e-18	1.77851e-18	6.27585e-18	0.00602784	3.96224e-19	0.00387366	3.23599e-18	0.0149428	0.223972	1.31313e-17	0.007615	0.0065382	1.69105e-19	0.0952219	8.57303e-19	0.00993973	0	0.181322	0.00215595	0	0.292696	0.0524128	3.84068e-20	0.0294075	0.0333814	0.038973	0.0145145	0	0.00242566	0.00757812	1.42496e-17	0.0181902	0.0279244	0.00124505	0	0.0198898	0.0405327	0.00963459	3.88161e-18	0.00630007	0	1.30121e-17
TARGET.40.PANVJJ.01A	0.16983	0	0	3.33244e-19	0.0126054	0	0	2.02388e-18	2.93342e-18	8.01323e-18	0.00698643	0.0111862	3.66717e-21	0	0.0230815	0.0398819	0.00763357	0.0122899	0.00545421	0	0.0266585	1.33932e-17	0	0	0.166121	0.00283087	2.02635e-19	0.155396	0	0	0.00510739	0.0380201	0.0256342	0.0325397	0.00155404	0.00101593	0.00550865	0	0.0116736	1.03805e-17	0.00938817	2.00046e-18	0.34386	0.00984354	0.00350245	6.43012e-19	0.000721945	8.59377e-05	9.92026e-18
TARGET.40.0A4I5B.01A	0.295477	0	0.0164556	0.0168402	0.0481721	7.36373e-21	0.00844677	0	0	0.0186519	0.013489	1.92725e-20	8.07779e-19	1.3633e-18	0.00304057	0.00968113	0.0115767	0.0113034	6.19544e-20	0.000541316	0.207139	0	0.002715	0	0.0396091	0	0.00080571	0.0762745	0	4.96103e-20	0.0906565	0.0671774	0.0613247	0.0182694	0.0119261	0.00108478	0.0055614	0	0	0	0.0266227	0	0.0816471	0.100168	0.0151005	0.00562761	0.00116088	0	0
[truncated: 15 more columns]

## Sheet: 原始
	TARGET.40.PASUUH.01A	TARGET.40.PAUTWB.01A	TARGET.40.PARJXU.01A	TARGET.40.PAPWWC.01A	TARGET.40.PAUUML.01A	TARGET.40.PAMHLF.01A	TARGET.40.PAUBIT.01A	TARGET.40.PASFCV.01A	TARGET.40.PARDAX.01A	TARGET.40.0A4I4O.01A	TARGET.40.0A4I48.01A	TARGET.40.PASEFS.01A	TARGET.40.PARKAF.01A	TARGET.40.PATUXZ.01A	TARGET.40.PAMHYN.01A	TARGET.40.PASEBY.01A	TARGET.40.PANMIG.01A	TARGET.40.PAKFVX.01A	TARGET.40.PASNZV.01A	TARGET.40.0A4I4M.01A	TARGET.40.PAMYYJ.01A	TARGET.40.PAVECB.01A	TARGET.40.0A4I42.01A	TARGET.40.PASYUK.01A	TARGET.40.PALECC.01A	TARGET.40.PAMLKS.01A	TARGET.40.PANSEN.01A	TARGET.40.PALHRL.01A	TARGET.40.PANZHX.01A	TARGET.40.PALKDP.01A	TARGET.40.0A4I65.01A	TARGET.40.0A4I6O.01A	TARGET.40.PALFYN.01A	TARGET.40.PATPBS.01A	TARGET.40.PAPXGT.01A	TARGET.40.0A4HLD.01A	TARGET.40.PAUYTT.01A	TARGET.40.0A4I0W.01A	TARGET.40.PARFTG.01A	TARGET.40.0A4HX8.01A	TARGET.40.PAUTYB.01A	TARGET.40.PATMXR.01A	TARGET.40.PAPKWD.01A	TARGET.40.PAPNVD.01A	TARGET.40.PATMPU.01A	TARGET.40.PAPIJR.01A	TARGET.40.PAMEKS.01A	TARGET.40.PAVDTY.01A	TARGET.40.PANGPE.01A
aDC	0.35216	0.254815	0.0643258	0.112048	0.0205216	0.143751	0.192974	0.354697	0.115775	0.0722581	0.336716	0	0.0170704	0.0560904	0.213393	0.210875	0.105766	0.0245155	0.320569	0.380431	0.0829475	0.133019	0.071236	0.406385	0.109027	0.0898846	0.0928373	0.195934	0.279515	0.0327615	0.0876897	0.102758	0.359045	0.0255279	0.271592	0.0369398	0.0151452	0.176734	0.199078	0.0988696	0.309694	0.1057	0.0367129	0.0405854	0.13363	0.258067	0.0693804	0.189318	0.0852335
Adipocytes	3.66338e-19	7.17766e-19	0.00396459	1.83167e-18	0.00175538	0.0013345	0	0	5.31733e-19	1.02128e-19	3.52089e-19	7.27782e-19	0	1.61642e-19	2.48994e-19	3.3944e-20	0.000581101	0	0	0.00265741	0.00266738	1.53442e-19	1.11596e-18	0.0155939	0.00138063	0	0.000437778	0	0	0	0	9.34643e-23	0	0.00340637	0.013729	4.54248e-19	0.0030763	0	9.59582e-21	0.00250981	0	0	0	0	9.70805e-20	4.30195e-20	3.96846e-19	0	0
Astrocytes	0	5.79319e-18	0	0	0	0	8.76725e-18	0	0	0.0743915	2.47749e-17	7.08076e-18	1.72542e-18	0	9.77721e-18	1.88173e-18	8.23616e-19	0	0	0	4.15542e-19	3.8172e-17	0	2.71367e-18	0	0	6.29512e-19	0	0	4.81854e-18	0	0	0	0	0	4.69486e-18	0	2.44624e-18	0	0.0126309	1.33955e-17	2.32164e-18	0	2.69539e-20	4.10557e-18	0	7.96945e-18	0	2.7715e-18
B-cells	0.0260867	0	0	0.0147058	1.69658e-18	2.90272e-19	1.66987e-18	0.0231738	4.49465e-19	0	0	5.53514e-19	2.06485e-19	0.00435824	0	0	3.84792e-19	0	0.00989208	0	0	0	0.0103219	0.0211967	0	0.0127121	0	0	0	1.35613e-18	1.55935e-18	0	0	0	0	0	3.42737e-18	2.04143e-18	5.03502e-19	5.32844e-19	0	1.28033e-18	0.00158548	9.52003e-20	0.00512304	0	0	0.0168918	1.60125e-18
Basophils	0.136156	0.0450834	0.151067	0.121449	0.0861187	0.0333087	0.0834798	0.0127738	7.83012e-19	0.094037	0.0532986	0	0.0502885	0.115462	0.017755	0	2.19551e-19	0.209066	0.0315118	0.101273	0.0183548	9.55405e-18	0.180156	5.51692e-18	0.0152926	0.0549356	0.0151499	0.267023	2.62554e-18	0.11381	0.0937383	0	0.0214187	0.0323283	0.099695	0.23044	0.102442	4.23878e-18	0	0.0439581	0.0090667	0.0313645	0.0323403	0.17518	0.0439323	0.0034394	0.0276656	0.053391	0.0108666
CD4+ memory T-cells	0	8.90578e-19	0	0.00535412	3.59173e-19	2.1315e-20	3.02272e-20	0.0036874	0	0	0	1.10985e-18	0	9.97616e-20	0	0.0025506	4.38195e-19	5.25831e-19	0.00962636	1.4182e-19	5.15444e-20	0	3.14932e-19	0	0	0.00261248	5.7399e-19	0	0	0.00376727	0	0	3.99216e-19	6.7989e-21	0	0	1.70587e-21	0	0.020272	0	0.026183	6.01849e-23	0.00380956	2.75161e-19	4.76196e-20	0.00238959	1.95507e-21	0.0028217	2.007e-20
CD4+ naive T-cells	2.26709e-18	0	4.04287e-18	0	7.49746e-18	2.392e-18	3.78708e-18	0	0	0	5.576e-20	2.54004e-19	6.06407e-19	2.93115e-19	0	4.11455e-20	0	1.26588e-17	0	0	3.10479e-18	0	8.43338e-18	0.00941147	3.20895e-19	3.10434e-18	0	0	0	0	0	0	0.00891795	0	0	0	0	0	0	0	2.03948e-18	1.02241e-17	0	0	7.85029e-19	0	0	0	0
CD4+ T-cells	0	9.67822e-19	1.13392e-18	5.66398e-19	1.54491e-17	0	0	0	0.00340576	0	2.03428e-18	1.12905e-18	5.13973e-18	0	1.30761e-18	1.58451e-18	3.91848e-18	8.33539e-19	0.00391483	9.86284e-18	8.82695e-20	0	5.55838e-18	1.65528e-19	0	0	0	0	2.59898e-18	0	7.93768e-18	2.64679e-18	0	0	4.03257e-18	0	0	4.81464e-18	0.00221452	0	0.0156474	0.00206207	2.69858e-19	3.28431e-18	6.10671e-18	0	3.06901e-20	1.55624e-18	0
CD4+ Tcm	9.99432e-18	1.48949e-18	3.22517e-19	0	0.0104502	0	7.17588e-19	2.78595e-18	0.00917255	0	0.00445543	0.00191411	0	0.0241167	7.68929e-18	0	3.67909e-19	9.77929e-19	5.98906e-19	0	0.000204225	0.00158624	0.0279128	1.13299e-18	6.0328e-19	0	0	0	0	0.0176843	0	0	0	0	1.90341e-18	0	7.99397e-19	2.73829e-18	3.2432e-18	1.08602e-18	0	0.0116804	0	3.0635e-18	0	0	9.82423e-18	0	2.92291e-18
CD4+ Tem	0.111451	0.0121764	6.16908e-19	0.0275653	0	8.22818e-19	0.0201218	0.0276325	0	1.11032e-19	0.0354159	1.27611e-17	0.0195091	0.0646909	0.0103445	0	4.0443e-18	0.00646857	0.0590352	0	0	0	0.00312712	0	0.00328029	7.5596e-21	0	0	0.0106185	0	0	0	0.0172575	0	0.0208037	0	1.97735e-18	0	0.0597769	3.1901e-19	0.11693	0.0218388	0.0317726	2.48241e-18	0	0.0314282	8.57137e-18	0.0179952	0
CD8+ naive T-cells	0.0596123	3.3617e-19	0.00495699	0.00807044	9.39485e-19	0.0142669	1.04178e-18	0.00589037	0.00824598	0.000475412	2.06291e-20	0.031978	0.00549946	0.0143787	0.00908128	0.00433756	0.00305324	0.00463545	0.00564843	1.81649e-18	0.0224325	0	0	0.03971	0.0099308	0.0160048	0.00367865	0	0.0123588	0.00317713	0	0	0.0228689	0.00381435	0.00471889	4.7762e-19	0.00412036	8.60818e-20	0.00895354	8.05418e-20	0.0163335	0.0156607	0.00516781	1.5088e-18	0.00184024	0.00229208	4.89892e-20	0.00704706	0.00169277
CD8+ T-cells	0.0805282	0	2.13887e-18	0	0	1.50696e-18	1.82098e-18	0	1.16853e-19	0	2.16602e-18	2.05278e-20	1.97827e-18	0	5.9452e-19	0	0.00236461	6.55842e-19	0.00184834	1.34772e-17	0.00605549	0	4.73688e-18	0.100968	0	8.92098e-19	0	0	3.44015e-19	0	0	0	0.0210916	1.49818e-19	0	0	1.26924e-18	0	0.00293004	5.45328e-18	0.00183075	0	0.00716398	5.68477e-18	0.00748669	0.000511324	0	2.5776e-18	0
CD8+ Tcm	0.0966318	8.68337e-19	1.54645e-19	0	4.39414e-18	0.00225816	0	0.00604197	1.09587e-19	0	2.11573e-18	0	1.15954e-18	6.58288e-19	0.000929188	0.00337458	0	9.92413e-18	0.00655556	0	1.21698e-18	0	1.60984e-19	0.0895368	0	4.65013e-18	9.81105e-19	0	0.000808725	1.11121e-18	8.3559e-18	3.37351e-18	0.0474621	8.61088e-19	2.18747e-18	5.74938e-18	0	0	0.0282726	0	0.0173211	0	0	0	3.02083e-18	6.99106e-19	0.00297462	7.65182e-21	0
CD8+ Tem	0.0457963	2.21969e-18	2.3938e-18	0	2.19355e-17	2.90742e-19	1.23032e-18	0	0	0	0	3.67165e-18	7.36868e-19	0	1.01931e-17	0	0	0	2.77202e-18	0	0	0	4.45662e-18	0.0182558	9.84441e-18	1.27887e-17	0	5.50575e-18	1.35525e-20	0	0	5.91615e-18	2.25909e-18	0	0	0	0	9.85549e-19	0	2.05732e-18	3.08274e-20	1.38398e-18	2.11902e-19	7.77895e-18	6.81453e-18	7.63029e-19	0	3.05228e-18	0
cDC	0	0.0477682	0.0070457	1.30203e-18	0	0.0137536	6.16402e-19	0.0275575	0.0128095	0	0.0137017	4.52383e-20	0.0420105	0	0.0060394	0	0.00162222	3.5645e-18	0.0206848	0.0246993	0.00602429	0.00822709	0	0.0852898	0.0148069	0	0.00249741	5.06504e-18	0.0144075	2.08382e-19	1.07046e-18	0.0177606	0.0132884	0.00455785	0.0518057	0.00555324	5.59947e-19	0.0619397	0.0304039	0.00268909	0.0217897	0.051092	4.49064e-20	0.00225132	0.0391812	0.0148859	0.00632139	0.0257045	0.00159626
Chondrocytes	0	0	0.0960566	1.93632e-17	0.192706	0.0846493	0.0708381	0.0808935	8.09737e-18	0.0323701	0.0633021	0.0125881	6.24284e-19	0	0.0532481	0.0011043	0.0876436	0	1.57059e-18	0.0194711	0.0584195	0.143307	5.76497e-18	0.0717743	0.00266066	1.1261e-18	0.149111	0	0.0495913	1.74833e-18	0.13338	0.190044	0.0851629	0.0623027	0	8.52016e-18	0.0968355	0.0600309	1.13072e-17	0.0366848	0	0	8.01725e-18	0	1.24374e-18	5.25668e-19	1.27331e-17	0	0.0404659
Class-switched memory B-cells	0.00117461	2.59467e-19	0.0167485	3.6312e-19	0	0	0	0.0120098	8.2444e-19	0.00104181	0	4.24994e-19	0	0.00544795	7.66573e-19	2.82457e-18	0	1.61381e-18	0.00539359	0	3.80046e-18	0	0	0.0183548	0	0.001611	0	0.00561586	0.00226556	0.00772629	0	0.00112915	0.00756456	9.05074e-19	0	0	0	3.03364e-19	0	0.00212438	7.74363e-19	0	0	0.00453623	1.34275e-18	0.0151192	0	0.0141316	0
CLP	0.0442374	0.00173469	0.0327083	0.0552083	0.00325828	0.0106118	0.0107042	0.0176867	0.0127782	0.0132957	0	0.0193337	0.0284636	0.00671482	0.0305208	0.0612944	0.00526468	0.0240071	0.0157494	2.32021e-20	0.00738729	0.00540649	0.00510633	0.0245633	0.0393458	0.0471413	0.0121836	0.0166725	0.0747955	0	7.02583e-19	0.0255871	0.0308016	0.0608825	0.0166172	0.00782989	0.0368592	0.00667521	0.029036	0	0.0474537	0.0115918	0.0635819	0.0998535	0.0107068	0.00912254	0.0103571	0.00628041	0.0105895
CMP	0	0.00127438	2.9078e-18	0	0.00112384	0.00729591	2.02944e-18	0	0.00188653	0	7.31775e-19	5.54869e-19	0	1.58977e-22	1.59381e-19	0	0.00274238	0	0	1.77015e-19	0	0.00323524	0	0	0	2.78386e-19	0.00280819	0	1.02994e-18	1.39745e-18	0	0.0056204	1.37897e-20	4.64744e-19	0.00180117	6.78305e-18	0	0.00089065	0.00339965	0.000489411	7.91148e-19	0.000769036	0	0	5.74458e-20	0	1.6867e-19	0	0.00108724
DC	0	0.00138489	0	8.50736e-19	0	1.12994e-18	0	0	3.56996e-19	3.66411e-19	0.00555591	0	4.29416e-18	7.0732e-20	3.17491e-21	0	0	1.50475e-18	0.00164516	0.00332856	0	0	1.20147e-18	0.011847	0	0	0	0	0	0	2.62738e-18	0	1.28484e-19	1.40611e-18	0.0040976	4.12943e-19	0	4.76849e-19	0.00177452	0	0.00259849	1.29417e-19	2.29432e-19	2.27905e-19	0	1.6423e-18	6.46132e-19	1.03543e-20	1.70063e-18
Endothelial cells	0.0115195	0.278052	0.0542797	0.136858	0.0113946	0.0501814	0.015467	0.0754057	0.0828545	0.00365175	0.219711	0.0425533	0.0923848	0.0841979	0.0951781	0.181936	0.0710771	0.0893079	0.0733305	0.350153	0.0866727	0.0939722	0.0661449	0.218771	0.12434	0.0209227	0.0485979	0.0312553	0.14188	0.0962287	0.106994	0.00420196	0.217012	0.0271414	0.142383	0.00182927	0.132266	0.253207	0.191417	0.105761	0.143794	0.110508	0.0282474	0.138087	0.0631809	0.20082	0.118641	0.0941512	0.0994715
Eosinophils	1.2043e-17	0.00410134	0	1.44785e-18	4.28277e-19	1.44218e-18	3.45573e-18	0	0	0	0.00701603	0.00284548	0	0	8.17742e-19	4.00106e-18	1.19537e-18	3.54227e-19	2.71954e-18	0.00349947	3.90714e-20	1.55846e-18	0	8.37295e-19	9.07498e-19	1.00191e-17	1.13729e-18	5.36387e-18	1.2273e-18	1.16612e-18	0	1.18289e-20	7.92285e-19	2.36193e-18	0	0	0	0.00449795	0	0.00221431	0	1.01511e-18	0	0	2.49528e-18	0.0131514	0.00492938	0	0
Epithelial cells	0.0028301	3.7982e-21	0.00295964	0.00127275	0.000674173	0	0	7.75449e-21	0.00511671	0.00157933	0.000496777	0	0.00140961	0	0	0.00418846	0	0	0.00158907	0.00161148	0.00278439	6.84172e-23	0	0	0.00625872	0.000314228	0.00290486	7.53534e-20	0.00360923	1.61911e-05	0	0.00561286	0.00186192	0.00460202	0	0	3.17567e-19	5.41834e-05	0.00329861	0.00702386	0.00474214	0.00102883	0.00547673	0.00204105	0.00334113	0.00816325	4.20888e-19	0.00275223	0.0084894
Erythrocytes	0	0	0	2.62317e-18	0	7.96627e-21	1.33779e-18	0	1.17758e-05	0	0	0.000728766	1.11877e-19	0	0	0	0	1.05981e-18	0	4.8572e-19	0	0	0	2.35901e-19	3.56975e-19	2.98845e-18	0	9.68826e-19	0	1.05998e-18	0	0	2.05009e-20	0	1.37445e-19	2.76727e-18	0	2.03532e-19	0	0	0	0	1.36309e-18	0	1.01774e-20	4.38758e-21	0	2.52608e-19	2.83971e-05
Fibroblasts	6.43894e-18	0.00690951	0.178754	6.23908e-18	0.0965346	0.164393	0.325309	0.160224	1.5639e-18	0.05932	0.0708599	1.88175e-18	0.0869465	0	0.0308332	0.021767	0.234094	9.71747e-18	4.09152e-18	0.0658577	0.113807	0.185999	0	0.0882564	0.0204664	0	0.10109	0	0	0.0650291	0.131948	0.135641	0.0480914	0.12784	0.018669	0.124179	0.159529	0.0692813	0.0097885	0.170807	0	0	1.50023e-17	0	0.0196191	0.0577906	0.13835	1.02665e-17	0.0767535
GMP	8.29309e-18	3.19531e-18	1.66446e-18	0	0	5.30486e-19	0	5.99362e-20	0.0114145	0	0	0.0073966	0	0	0.0250232	1.66048e-18	0.00372854	0	0.00713223	0	1.88517e-18	0.000896701	0	0.0108214	0	1.20546e-17	0.0013978	1.62031e-17	6.82647e-19	4.63984e-18	0	0.0131176	0	3.3228e-18	0	0	1.40608e-18	1.73559e-18	0.0178693	1.59526e-18	0.00148064	0.00323528	0	4.0543e-18	0	0	4.47477e-18	1.01731e-18	0.00132712
Hepatocytes	9.29048e-18	0.00148153	0.00122947	0	0.000554509	7.31822e-20	0.00112922	4.03984e-19	0	0.000189608	0.00124199	2.61697e-20	0	0.0013813	2.01081e-19	6.45936e-20	3.66003e-19	0	0	0.00392209	0	4.14009e-18	0	8.64195e-19	0	9.21609e-19	0	0	2.19263e-19	0	0.00165016	0	3.00312e-20	7.04651e-19	1.67814e-19	0.00777917	0.00300961	1.74492e-20	0	0.0012494	7.42975e-19	0	0	0.0033846	6.14695e-19	2.40266e-20	0	2.04743e-19	1.79535e-18
HSC	0	0.133	0.0464747	0.0200401	0.129127	0.17793	0.0716199	0.0336246	0.177151	0.027918	0.0981097	0.288726	0.0331838	0.0277646	0.178708	0.130075	0.185368	3.92622e-19	0.0463824	0.284445	0.157837	0.234901	0.0036165	0.317617	0.0662896	8.4654e-19	0.144987	0.0076689	0.177498	0.0788303	0.0977068	0.152718	0.214547	0.190169	0.121899	0.10142	0.183388	0.174532	0.117055	0.142435	0.0327843	0.0917719	0	0.0900354	0.091139	0.0742967	0.131967	0.00190826	0.156647
iDC	0	0.0225744	1.93013e-17	1.10786e-17	0	0	2.12668e-17	5.48345e-18	2.47158e-18	0	0.070251	0.0264221	0	4.52737e-18	0	0	0	4.5965e-19	0	0	0.105787	3.90092e-18	1.21505e-17	0.0902917	0.00902544	0	0	2.33253e-18	4.71611e-18	0.0280333	1.18108e-18	1.04136e-17	0	0.0144794	0.130765	0.0863447	0.00710756	9.35919e-19	0.0674563	0.0334923	0	0	1.59372e-19	1.62998e-18	0	0.0504043	6.3197e-18	0.129222	2.53725e-18
Keratinocytes	0	1.00765e-18	0	4.05503e-19	7.62398e-20	0	1.47142e-18	2.45391e-19	0	2.81136e-19	0	0	0	0	0	8.52631e-21	0	3.70475e-18	0	7.24201e-19	1.07201e-19	0	1.2822e-18	7.22147e-20	2.61326e-20	3.40588e-22	0.000784864	2.74922e-18	0	0	0	0.000167861	0	1.58938e-20	1.67579e-18	0	0	5.92212e-21	0	1.5758e-19	0	0	0	0	0	5.46629e-20	6.5686e-20	1.88388e-19	1.66727e-21
ly Endothelial cells	0	0.152816	0.0191705	0.0516837	0.00209451	0.0081227	6.0013e-19	0.0150718	0.0278278	1.05495e-18	0.133916	0.0053213	0.0202914	0.0143844	0.01473	0.0572039	0.0150086	0.0266776	0.0181291	0.201725	0.0253433	0.0398576	0.0216796	0.0878493	0.0472324	0.00359906	0.00400908	0.00684862	0.051367	0.0275042	0.0320615	0	0.0898332	0.00554264	0.0373561	0.000760652	0.0412377	0.124951	0.0739988	0.0509964	0.0589335	0.035968	0.00442847	0.0545605	0.0150411	0.0780003	0.053679	0.0426309	0.0346105
Macrophages	0.0853427	0.104402	0.00215865	0.0491279	2.02103e-20	0.0252116	0.0483627	0.163298	0.0198103	0.0448002	0.076877	7.86679e-18	0.0673735	0.0119609	0.0895301	0.10004	0.0238629	0.0872123	0.0893092	0.11126	0.0734566	0.020901	0.0371864	0.171883	0.116781	0.0174595	0.0302909	0.0734426	0.165775	0.00694988	0.0545036	0.0091711	0.110289	0.0822055	0.12184	0.0025932	0.0015461	0.0406164	0.0610465	0.0128193	0.0764272	0.0376781	0.0245553	0	0.0412436	0.154577	0.0021253	0.0708848	0.0671207
Macrophages M1	0.0642802	0.0568335	0.00327665	0.0102939	0.00541725	0.0215282	0.0400061	0.0906069	0.0156898	0.0384426	0.0616129	9.90855e-19	0.0247866	0.0250059	0.0429834	0.0538221	0.0177183	0.0229541	0.0669956	0.0690128	0.0237415	0.0162093	0.0203991	0.0917619	0.043832	0.00539767	0.0319247	0.0526494	0.0744645	0.0115787	0.0220434	0.00993719	0.0723322	0.0241167	0.0759834	0.00625501	0.00260452	0.0126162	0.0358518	0.00840054	0.061578	0.0179481	0.00787843	0.0032848	0.0305412	0.0820916	2.66137e-19	0.0365987	0.0226713
Macrophages M2	0.0421465	0.0535622	0.013111	0.0211407	0.000841348	0.00829671	0.0252713	0.0549776	0.0117635	0.0128209	0.0594655	1.27177e-18	0.0191414	0.00943959	0.037967	0.048014	0.0126946	0.0309536	0.0436909	0.0580935	0.048313	0.0111736	0.0228461	0.0710939	0.0350533	0.01571	0.0272416	0.0274888	0.0662563	0.0136103	0.0541621	0.0188054	0.0386441	0.0343404	0.0834052	0.00848563	0.0021054	0.0541821	0.0254663	0.00568209	0.0278432	0.0196815	0.00631601	0.0171455	0.0109138	0.0486257	0.00666753	0.0290986	0.0396252
Mast cells	0.00304882	0.00887562	0.00213703	0.00176079	0.00381405	0.00422587	0.00564784	0.0163543	0.00651381	0.00298506	0.00624272	0.00919211	0.0110177	0.0136411	0.000416446	0.000503036	0.00372291	0.00400108	0.00979247	0.00475445	0.00228547	2.34415e-18	0.000952099	0	0.00498886	0	0.00342228	0	0.0009987	0.00630479	0.00276442	0	5.57843e-19	0.0122347	0.0121095	0.00194389	0.000848033	0	0.000376562	0.0144834	0.0015923	0.00185851	0.0101841	0.00500145	0.0147983	0.0100971	0.00536522	0.00102918	0.00478626
Megakaryocytes	0	0.00245987	0.000530484	0	2.05369e-20	0.000510558	0	0.00215897	0.00313971	5.7345e-20	0.0016449	0.00181151	0	0	0.000456134	0.000676728	0.00231851	0	0.000332927	0.00104753	0.00229639	0.00161317	0	0.00620973	0.000727189	1.80183e-20	0.00436767	0	0.00454009	1.02752e-19	0.00144314	0.000465904	0.000697144	0.000362312	0.00326777	0.00219327	0.00183098	0.00487662	0.00306155	0.00256438	0	0.00309948	0.00114214	0.00468187	0	0.00255963	0.00316958	0	0.000406787
Melanocytes	0.0049623	0.00666802	0.0087092	0.0127009	0.00724444	0.0107101	0.0137177	0.00670649	0.00773188	0.0107367	0.00904774	1.39504e-17	0.00898179	0.0112068	0.00765168	0.0106253	0.0124085	0.00642085	0.013453	0.00681284	0.00430046	0.0045228	0.00709582	0.00459895	0.0111544	0.0016002	0.0106935	0.00222151	0.00909443	0.00268613	0.0100091	0.0211977	0.00465055	0.00896207	0.0228378	0.00676751	0.00315503	0.00507624	0.00966476	0.00130238	0.0133773	0.00429152	0.00252602	0.00297094	0.00330541	0.0063553	0.00338165	0.00144102	0.0136631
Memory B-cells	0.00555083	8.92764e-20	8.43107e-18	0.00157333	8.03957e-18	7.82788e-18	0	0.0033787	6.13219e-18	0	6.40328e-19	0	2.84291e-18	4.96197e-18	4.76283e-20	6.43198e-18	0	5.96716e-20	0	0	4.04938e-18	0	0	2.26316e-18	1.23113e-18	0.00364717	5.73747e-18	0.00832293	5.52954e-18	0	2.2331e-18	1.81627e-18	1.15948e-17	1.2824e-17	0	5.86361e-18	1.23388e-18	0	7.47012e-19	8.406e-18	0	0	0.00183442	5.05583e-20	0	0	3.69684e-18	0	9.5923e-18
MEP	0.02533	0.00511718	0	0.0293187	0.00383594	0.008807	0.0262543	0.0107886	0.00880591	0.00923217	0.00126447	0.0307022	0.00266112	0	0.0258683	0.0192602	0.00154147	0.0244937	0.0146225	0.0157732	0.0447909	6.5749e-18	0	3.36031e-18	0.0321955	0.151452	0.00991076	0.0715484	0.0514079	2.29832e-19	0.0230153	0.0160841	0.0163229	0.00447855	0.013485	0.00685129	0.0249746	8.57402e-21	0.0190116	0.00543116	0.0332531	0.0126211	0.0575552	0.0515399	0.000761555	0.0111141	0.00661629	0.0277704	0.0130948
Mesangial cells	4.42341e-19	1.72769e-18	0.00418955	0	3.14239e-18	0	0	3.40289e-18	0	0.0178792	0.00536802	1.56336e-18	0	0	7.05435e-18	0	4.12494e-19	0	3.53121e-18	0.00160045	0.00630902	6.82855e-20	0	0.00117279	1.98403e-19	4.12871e-18	1.56817e-18	0	1.40653e-18	0	9.69603e-19	0	6.69003e-18	1.01268e-18	0	0.0106669	2.28471e-18	5.41495e-18	6.27796e-18	0.0317	5.31979e-18	0	3.27857e-18	0.0122497	0	0	8.81396e-18	0	0
Monocytes	0.0251304	0.0525339	3.23612e-18	5.54543e-19	0	9.79631e-20	0.0170822	0.0827928	0	0.00883966	0.0507577	0	0	3.10005e-19	0.0266841	0.0277616	0.0105225	0	0.0276763	0.0400255	0.00610965	8.35835e-18	2.0105e-19	0.0644286	0.0257788	0	0.007318	9.34443e-19	0.0346415	0	0	1.84994e-18	0.0360088	0	0.0363228	0	0	0.0119024	0.0370048	0	0.0151544	0.00845215	0.00145223	2.54128e-18	0.00904082	0.0594242	0	0.045937	0.00427347
MPP	2.12176e-18	0	3.26332e-18	3.61533e-18	0	0	0	1.13426e-18	0	0	5.97736e-18	0	1.04894e-18	0	7.32908e-19	3.48998e-18	0	0	2.2633e-19	7.12569e-19	7.64079e-18	0	1.45301e-18	1.0484e-18	9.13509e-18	1.00996e-18	0	1.23778e-18	0	2.39601e-17	2.62938e-17	0	0	5.49276e-19	2.95385e-20	1.17831e-18	1.30197e-18	1.98204e-17	7.48233e-18	7.58727e-20	0	0	1.17686e-18	1.7487e-17	0	9.17343e-18	0	1.92331e-18	0
MSC	0.21728	0.187795	0.234329	0.497077	0.125836	0.199752	0.235961	0.276843	0.161999	0.0742971	0.209295	5.496e-18	0.150793	0.137954	0.136895	0.134891	0.27158	0.357023	0.184294	0	0.0181149	0.452766	0.270542	0.000609698	0.288603	0.45026	0.217956	0.316653	0.196697	0.0728499	0.189665	0.176308	0.48766	0.100347	0.0209025	0.202232	0.0775808	0.344835	0.237764	0.0208031	0.312941	0.1235	0.132309	0.0796304	0.0483094	0.163142	0.389853	0.374241	0.199306
mv Endothelial cells	0.00892452	0.162379	0.0160921	0.0733991	0	0.0223909	0.00839675	0.0345368	0.0273729	0	0.137919	0.00941108	0.0341313	0.0344969	0.036712	0.0806861	0.0252265	0.0510107	0.0278702	0.184224	0.0414129	0.0436159	0.0191525	0.0886321	0.0646534	0.0197957	0.0115527	0.0323689	0.074922	0.0380428	0.0441925	1.95503e-18	0.136502	0.00374512	0.0617773	0.00481379	0.0621142	0.102479	0.0955507	0.0403525	0.0760583	0.0298043	0.00860586	0.0644022	0.0228303	0.103568	0.0443198	0.0403136	0.034076
Myocytes	0.0164909	0.019353	5.71418e-19	0.0312991	0.00316282	0.013944	0.0120997	0	0.0333067	0.0161101	0.00260088	0.409957	0.0233341	0.0599789	0.0167205	0.0177604	0.00844632	0.0189318	0.0121646	0.0205548	0.213188	1.00813e-18	0.0208604	0.221703	0.0119875	0.0314177	0.0120869	0.00620115	0.00984501	0.0110403	0.0212092	1.48438e-19	0.27307	0.0168397	0.0204911	0.0189098	0.0167525	9.03089e-20	0.0418339	0.00463383	0.0158533	0.148735	0.0207847	0.010631	0.0236254	0.00969228	0	0.0243844	0.0169529
naive B-cells	0.0017111	0	1.31941e-18	0.0026924	9.21281e-19	4.6276e-18	0	0.0030217	2.70568e-20	9.37838e-20	0	0	0	0.00166338	3.92223e-19	1.4978e-18	1.50516e-19	0.00470641	0.000605648	0	0	0	0.000834012	0	1.36067e-18	0	0	0	1.4761e-18	2.86131e-18	0	0	0	0	0	1.15898e-18	1.05828e-18	2.16869e-18	0	1.91888e-18	0	0	0.0022126	2.21015e-18	0.000649988	0	3.35347e-20	0.00162721	0
Neurons	0.00267939	0.00190835	0.0068115	0.00194605	0.00334583	0.00233492	0.00230279	0.00150779	0.00235258	0.00733201	0.00190126	0.0412617	0.001701	0.00958737	0.0049862	0.00166715	0.00604683	0.000383767	0.00185032	0.00247839	0.000310946	0.00387233	0.00511255	0.00209125	0.000679903	0.00324385	0.00541417	0.00228377	0.000142835	0.0028125	0.00111026	0.00621637	0.00244374	0.000713309	0.000289852	0.00564174	0.0102665	0.00369899	0.000378463	0.0127416	0.000604742	0.00384434	0.00355294	0.0172089	0.0022576	0.00278803	0.00199228	0.00172786	0.00443404
Neutrophils	2.44747e-18	0	1.33041e-18	6.31785e-19	0	0.000123623	0	1.07876e-18	0	1.2259e-19	0	0.00371537	0	6.43965e-19	1.7325e-20	6.01946e-20	0	2.33499e-19	0	0.0025324	0	0	3.53099e-20	3.30116e-19	6.83257e-20	7.28234e-19	0.000960441	3.02877e-18	2.98885e-20	1.83544e-18	0.000496586	0	3.16817e-19	0	1.47071e-18	0	1.24095e-18	0	0	0	5.22821e-20	0	4.18594e-19	1.99356e-18	0.000298166	0	0.000134912	0	0.00146148
NK cells	0	0	0	2.1285e-18	1.82075e-17	7.44074e-18	8.89422e-18	0	2.04669e-18	0	0	0	7.92664e-18	0	0	0.00104238	0	4.00117e-17	0	1.09861e-17	0	0	2.5728e-17	0	0	0	7.96686e-18	3.04356e-17	0	7.43817e-18	4.81312e-18	0	0	0	1.34102e-17	0	2.47293e-17	3.04292e-18	0	0	0.00042733	9.82024e-19	1.67245e-18	7.51206e-19	0	0	7.69585e-19	0	0
NKT	0.0688327	0.0582443	0.0189953	0.000583846	0.0265001	0.0165535	0.121921	0.0270131	0.00643354	0.0373446	0.0395548	0	0.034908	0.0129099	0.0430853	0.0237658	0.0460164	0.00794268	0.00965366	0.0736655	0.0135449	0.0271116	0.0303636	0	0.0503333	0.0301885	0.046998	0.0518376	0.0107275	0	0.0424963	0.0872056	0.0190065	0.0145988	0.0705459	0.0188993	0.00725995	0.0201674	0.0081067	0.012514	0.0740221	0.0142899	0.0155676	0	0.0396215	0.0229016	0.00357065	0.0213538	0.0338625
Osteoblast	0.00564772	0	0	0	0	0.0153131	1.49561e-17	9.96588e-18	0.00697666	5.64854e-20	0	0	0.0239177	1.09755e-18	0.0400609	4.86617e-19	1.22441e-17	0.000107421	0	0	0.0679505	0	4.53148e-18	0	1.79069e-17	0.0508228	1.38308e-17	0.0305759	0.0216956	0.0318503	0.00144675	0	7.38325e-19	0	0.0386685	0	0	0	0.0260859	0	2.34887e-19	0	0.00812705	1.87511e-18	0.0538439	0	2.45222e-18	1.26022e-17	0.0285276
pDC	0.0417707	0.0037737	2.65521e-18	6.7747e-19	2.90761e-18	7.37741e-18	0.000253608	0.0102972	1.93892e-18	3.67505e-19	0.0021973	1.40269e-18	0.00239021	0	0	0.0167202	3.59283e-18	0.00480067	0.0089454	1.00842e-18	0.0568975	1.72531e-18	0.00130226	0.0486858	0.0205663	0.0241056	2.15452e-18	1.13915e-18	0	0.000519413	0.00153238	0	0	0.0201392	0.00745469	0.0107607	5.19273e-19	4.03401e-18	0	0	0.0197031	6.98595e-19	0.00740835	0.00308951	0.00499709	0.0127226	3.19819e-18	0	8.44155e-19
Pericytes	0	0	0.0223878	3.10783e-18	0.0382841	2.57635e-18	0.0937731	0.131657	0.0147075	1.26337e-18	0.0176476	0.000427675	3.75531e-18	0.0579785	0	0.00991579	0.0447477	0.018219	1.11244e-18	0.0487057	0.0127034	0.0851635	0.0200743	0.0163335	0.0201914	0	0.0484492	0	0	7.10235e-18	0.0565039	3.03888e-18	0.114106	0	0	0.0168854	0.0844028	0.049294	4.47096e-18	0.12261	3.05553e-18	1.64081e-18	6.07971e-18	0.0199195	0	0.0323993	0.0949026	4.18267e-18	3.1677e-18
Plasma cells	0.00257809	0	2.6384e-19	0.00515709	0.0039154	0.00157735	0.000746718	1.83107e-19	0.0229495	2.82407e-20	0	4.51284e-20	0.0203842	0.0112093	0.0115477	0.00198024	0.0185945	0.018371	0.0166099	0	0.0125413	0.0156192	0.0220897	0	0.00576567	0.0105591	0.00204571	0.00138687	0.00101398	0.0110146	1.81905e-22	0.0272136	7.52501e-19	0.00195728	0	0.00188466	8.65559e-20	0.00671655	0.0108223	0.0102631	0.0315667	0.00934353	0.0134594	0	0.020863	1.8052e-19	0.000632839	0.0302772	0.00150171
Platelets	0	0	6.90698e-19	0	0	2.06099e-18	1.04156e-17	0	0.00137182	3.20227e-18	1.90686e-18	4.65011e-18	0	7.26268e-19	0	2.14061e-18	0	0	0	4.79476e-19	0	0	4.14116e-18	5.5864e-19	0	0	0	0	5.16555e-18	0	0	0	0	6.36248e-18	1.82773e-18	0	0	0	0	2.13148e-19	1.36979e-18	0	0	3.17537e-18	0	2.00124e-20	1.26507e-18	0	0
Preadipocytes	0	0	1.01586e-18	0	0	0	0	0	0	8.54869e-18	0	5.12798e-18	8.88239e-18	0.0310397	4.19664e-19	1.16744e-17	0	0	0	0.0504992	0	2.77685e-17	1.9152e-17	0	0	1.32147e-17	0	0	0	0.00111102	0	3.30222e-17	2.16595e-17	0	0	0.0728846	2.49377e-18	0.00309907	3.10712e-18	6.49003e-18	0	0	0.0012237	0	0	0	2.20722e-17	0	0
pro B-cells	0	0	3.37436e-18	0.000347493	2.20954e-18	0	0	1.39562e-18	5.8294e-18	1.87351e-18	5.0959e-18	0	0	0.00749746	3.08016e-17	0	0	0.00960462	6.4485e-19	6.84678e-18	4.34128e-18	3.62505e-18	0.00229472	4.47661e-18	0	0.0142582	1.09736e-17	0.0187155	1.14493e-17	2.65164e-18	1.12405e-18	0	0	0	0	2.16788e-19	0.0143921	0	8.64578e-18	0	0.00231203	1.00624e-18	0.0120422	0	6.93238e-19	0	0	2.02252e-19	1.55212e-17
Sebocytes	6.63182e-20	0	0	0	0	0	5.84504e-20	0	5.40645e-05	0	0	2.66622e-21	0	3.85567e-20	0	0	2.64415e-20	2.34504e-19	0	0	0.00014439	0	2.82447e-19	6.24295e-22	0	0	0.00354811	2.91599e-19	1.617e-21	7.80641e-19	0	0.0025634	0.000465624	0.000169745	2.90402e-19	0	0	2.58405e-20	1.53214e-05	3.56098e-20	2.58004e-20	0	0	0	8.92891e-20	1.00395e-19	5.73773e-20	0	0
Skeletal muscle	1.96279e-19	0.000347718	0	0	0	1.1749e-18	0	0	0.0102504	0.00429565	0	0.418589	0.00343291	0.0340799	0.00451573	0.00388511	0	3.54244e-19	0.00499478	0.0145408	0.227133	1.3116e-18	0.00486225	0.392431	0.00100794	0	0	7.50937e-19	1.16926e-19	0.0034188	0.00426069	9.63345e-19	0.212587	0.00533587	0.000916062	0.00481892	0.0166195	0.00292297	0.011123	0.00610178	0.00195935	0.159359	0.0076725	0.0049786	0.00717825	0.00117954	0	1.00295e-19	0.00118445
Smooth muscle	0.0468169	0	0	0.0528401	0	0.119797	0	0.134223	0.122694	0.00660369	0	0.0681508	0.112967	0.0356964	0.159139	0.134099	0.140352	0.0225792	0.0799529	0.0907526	0	0.0512254	0.051392	0.0606719	0.0716239	0.068517	0.0549538	0.0173977	0.153451	0.0675395	0.0184603	0.119811	4.53195e-18	0.1165	0.178366	1.38116e-17	0.101743	0.111069	0.161931	0.0266556	0.0253735	0.0593145	0.159303	1.14182e-17	0.120552	0.00338253	0.204604	0.0310618	0.100707
Tgd cells	0.01049	1.36031e-18	0	2.96829e-18	0	3.47487e-18	0	1.98187e-21	2.63741e-18	0.00321124	0	1.32026e-18	0.00103917	1.83363e-19	0	0.00341338	6.62754e-18	1.07991e-18	1.50346e-18	0	0	3.89631e-18	1.09336e-18	0.00569582	0.00178859	0	4.18985e-18	0	1.0715e-18	1.73191e-17	1.58738e-17	8.42755e-18	0	0.00209696	0	5.47846e-18	0	1.90908e-18	0	2.03995e-18	4.88888e-18	0	8.53292e-18	0	0	1.71133e-19	0	3.85614e-19	0
Th1 cells	0.0693493	0.00209557	0	0.0605244	0.00404392	1.15415e-18	0	1.28849e-19	3.6371e-18	0.0180014	0.0226652	0.0143701	0.0140564	0.0157127	0.0310533	0	4.48887e-18	0.061214	0.00757869	2.19572e-19	0.0519037	0	9.83405e-19	5.23186e-18	0.015615	0.152543	9.54036e-19	0.199139	0.0513671	0.00754205	0.0147179	0	0.0368018	6.17577e-18	0.00120412	0	0.0124601	0	0.0043615	0.0144788	0.0580619	4.85613e-19	0.0748373	0.0679358	6.03628e-18	4.1152e-20	0	0.0206766	1.04377e-17
Th2 cells	0.0671664	0	0.0242246	0.0394955	0.0695101	0.0738393	0.0777523	0.0293589	0.103134	0.0148616	0	4.13138e-19	0.0230136	0.00290957	3.97935e-20	0.0514574	0.0266655	0.00653785	0.0834365	0.07974	0.00826206	0.00101834	0	0.0281637	0.0225325	0.140505	0.0315422	0	0.0429663	0.128107	0.0714484	0.00901562	0.0446815	0.0352392	0.0226445	0.159064	0.0733492	0.0599714	0.0709997	0.0211648	0.0483185	0.0820729	0.0785045	8.01191e-18	0.0917866	0	0.128892	0.0255229	0.0536758
Tregs	0	1.13677e-18	0.0030055	0	0	0	0	0	0.0119844	0	0	9.20205e-19	4.52753e-19	0	2.24771e-18	4.62111e-18	0	0	1.27811e-20	0	0	0	5.8883e-18	0	2.91789e-18	1.09202e-17	4.61005e-19	0	0	0	0	0	9.30078e-19	2.98298e-18	1.74326e-19	0	1.3807e-18	5.73303e-18	3.77891e-18	1.97028e-18	0	0	0	0	0.0193075	1.50352e-18	0	6.93943e-19	0
ImmuneScore	0.146758	0.114199	0.00286379	0.0437297	0.0025427	0.0197074	0.0473952	0.190413	0.0198199	0.03775	0.097633	0.010502	0.0522608	0.0199735	0.0777538	0.0862315	0.0269819	0.0608089	0.0960523	0.110267	0.0586048	0.013934	0.0323069	0.246882	0.0983657	0.0201144	0.0279944	0.0489617	0.134277	0.00883644	0.0385097	0.00611407	0.111593	0.0629601	0.116247	0.00302473	0.00159609	0.0380111	0.0702313	0.019678	0.0757852	0.0333672	0.0299607	0.0033343	0.0519938	0.158507	0.00836987	0.0898285	0.0517612
StromaScore	0.00575974	0.142481	0.118499	0.0684289	0.0548423	0.107954	0.170388	0.117815	0.0414273	0.0314859	0.145286	0.0212766	0.0896656	0.0420989	0.0630056	0.101851	0.152876	0.044654	0.0366652	0.209334	0.101573	0.139986	0.0330725	0.161311	0.0730934	0.0104613	0.075063	0.0156276	0.07094	0.0806289	0.119471	0.0699215	0.132552	0.0791936	0.0873904	0.0630043	0.147436	0.161244	0.100603	0.139539	0.0718968	0.055254	0.0141237	0.0690434	0.0414	0.129305	0.128496	0.0470756	0.0881125
MicroenvironmentScore	0.152518	0.256679	0.121363	0.112159	0.057385	0.127662	0.217783	0.308228	0.0612472	0.0692358	0.242919	0.0317786	0.141926	0.0620725	0.140759	0.188083	0.179858	0.105463	0.132717	0.319601	0.160178	0.15392	0.0653794	0.408193	0.171459	0.0305758	0.103057	0.0645894	0.205217	0.0894653	0.157981	0.0760356	0.244145	0.142154	0.203637	0.066029	0.149032	0.199256	0.170834	0.159217	0.147682	0.0886212	0.0440844	0.0723777	0.0933938	0.287813	0.136866	0.136904	0.139874
[truncated: 35 more columns]
